# Supplementary material for: CRISPR-Cas9 knockout screening identifies KIAA1429 as an essential gene in Ewing sarcoma
Source: J Exp Clin Cancer Res. 2023 Sep 28;42:250. doi: 10.1186/s13046-023-02828-5 (PMC10537923; doi:10.1186/s13046-023-02828-5)
Supplement: Supplementary file 1 — Additional file 1. [file 13046_2023_2828_MOESM1_ESM.xlsx]

## Sheet: A673_in vitro
sgrna	Gene	control_count	treatment_count	control_mean	treat_mean	LFC	control_var	adj_var	score	p.low	p.high	p.twosided	FDR	high_in_treatment
HGLibB_00004	A1CF	580.07	283.8	580.07	283.8	-1.0288	43888	564630	0.98486	0.16235	0.83765	0.32469	0.93744	FALSE
HGLibB_00005	A1CF	720.86	585.39	720.86	585.39	-0.29986	9176.3	701680	0.52639	0.29931	0.70069	0.59862	0.93744	FALSE
HGLibA_00006	A1CF	1394.4	1302.4	1394.4	1302.4	-0.098363	4229.1	1357300	0.25588	0.39902	0.60098	0.79804	0.93744	FALSE
HGLibB_00006	A1CF	415.62	540.91	415.62	540.91	0.37931	7848.2	404560	0.19697	0.43234	0.56766	0.86467	0.94029	TRUE
HGLibA_00004	A1CF	1026.1	1181.5	1026.1	1181.5	0.20321	12067	998800	0.15545	0.48305	0.51695	0.96609	0.98082	TRUE
HGLibA_00005	A1CF	727.62	763.32	727.62	763.32	0.069011	637.25	708260	0.04242	0.40092	0.59908	0.80183	0.93744	TRUE
HGLibA_00441	ACIN1	750.15	465.29	750.15	465.29	-0.68788	40572	730190	0.76709	0.22151	0.77849	0.44303	0.93744	FALSE
HGLibB_00440	ACIN1	511.36	444.83	511.36	444.83	-0.20068	2213.5	497750	0.5303	0.29795	0.70205	0.5959	0.93744	FALSE
HGLibB_00441	ACIN1	367.19	354.08	367.19	354.08	-0.052299	85.911	357420	0.5143	0.30352	0.69648	0.60704	0.93744	FALSE
HGLibB_00439	ACIN1	1125.2	1046.2	1125.2	1046.2	-0.10491	3119.8	1095300	0.29814	0.3828	0.6172	0.7656	0.93744	FALSE
HGLibA_00439	ACIN1	928.11	910.11	928.11	910.11	-0.02822	161.95	903410	0.27261	0.39258	0.60742	0.78515	0.93744	FALSE
HGLibA_00440	ACIN1	894.32	995.52	894.32	995.52	0.1545	5120.7	870520	0.10846	0.45035	0.54965	0.9007	0.95065	TRUE
HGLibB_00460	ACO1	289.47	287.36	289.47	287.36	-0.010538	2.2344	281770	0.55112	0.29078	0.70922	0.58155	0.93744	FALSE
HGLibA_00461	ACO1	586.83	495.54	586.83	495.54	-0.24349	4167	571210	0.52879	0.29848	0.70152	0.59695	0.93744	FALSE
HGLibA_00460	ACO1	1019.3	926.13	1019.3	926.13	-0.13822	4344.7	992220	0.3435	0.36561	0.63439	0.73122	0.93744	FALSE
HGLibA_00462	ACO1	1647.8	1458.1	1647.8	1458.1	-0.17634	17994	1604000	0.30383	0.38063	0.61937	0.76125	0.93744	FALSE
HGLibB_00461	ACO1	514.74	709.94	514.74	709.94	0.46309	19052	501040	0.27577	0.48938	0.51062	0.97876	0.9883	TRUE
HGLibB_00462	ACO1	559.79	567.6	559.79	567.6	0.019935	30.442	544900	0.01057	0.36101	0.63899	0.72201	0.93744	TRUE
HGLibA_00619	ACTL6A	799.71	140.56	799.71	140.56	-2.4998	217230	778430	1.5963	0.055214	0.94479	0.11043	0.93744	FALSE
HGLibA_00620	ACTL6A	1237.9	437.71	1237.9	437.71	-1.4977	320120	1204900	1.1815	0.11869	0.88131	0.23738	0.93744	FALSE
HGLibB_00618	ACTL6A	389.72	161.03	389.72	161.03	-1.2699	26149	379350	1.1524	0.12458	0.87542	0.24915	0.93744	FALSE
HGLibB_00619	ACTL6A	1062.1	622.76	1062.1	622.76	-0.76929	96531	1033900	0.78294	0.21683	0.78317	0.43367	0.93744	FALSE
HGLibB_00620	ACTL6A	795.2	609.41	795.2	609.41	-0.38335	17259	774040	0.56624	0.28562	0.71438	0.57123	0.93744	FALSE
HGLibA_00621	ACTL6A	954.01	1032	954.01	1032	0.11324	3040.4	928630	0.08092	0.44243	0.55757	0.88486	0.94494	TRUE
HGLibA_00622	ACTL6B	549.66	443.94	549.66	443.94	-0.30756	5588.5	535030	0.58406	0.27959	0.72041	0.55918	0.93744	FALSE
HGLibB_00622	ACTL6B	600.34	523.11	600.34	523.11	-0.19831	2982.1	584370	0.49355	0.31081	0.68919	0.62162	0.93744	FALSE
HGLibA_00624	ACTL6B	666.8	588.06	666.8	588.06	-0.181	3099.8	649050	0.45929	0.32301	0.67699	0.64603	0.93744	FALSE
HGLibB_00623	ACTL6B	1705.3	1491.1	1705.3	1491.1	-0.19356	22948	1659900	0.31586	0.37605	0.62395	0.75211	0.93744	FALSE
HGLibA_00623	ACTL6B	1035.1	969.72	1035.1	969.72	-0.094055	2138.1	1007600	0.30464	0.38032	0.61968	0.76064	0.93744	FALSE
HGLibB_00621	ACTL6B	603.72	607.63	603.72	607.63	0.0092971	7.6423	587660	0.0051	0.36526	0.63474	0.73052	0.93744	TRUE
AFF1_4	AFF1	645.4	411.91	645.4	411.91	-0.6466	27258	628220	0.76321	0.22267	0.77733	0.44534	0.93744	FALSE
AFF1_5	AFF1	672.43	565.82	672.43	565.82	-0.24864	5683	654540	0.50459	0.30693	0.69307	0.61385	0.93744	FALSE
AFF1_2	AFF1	796.33	768.66	796.33	768.66	-0.050954	382.78	775140	0.32455	0.37276	0.62724	0.74552	0.93744	FALSE
AFF1_1	AFF1	772.67	850.51	772.67	850.51	0.13829	3028.9	752110	0.089746	0.42934	0.57066	0.85868	0.93943	TRUE
AFF1_3	AFF1	742.26	765.99	742.26	765.99	0.045335	281.48	722510	0.027914	0.39552	0.60448	0.79104	0.93744	TRUE
AFF4_4	AFF4	824.49	448.38	824.49	448.38	-0.87729	70726	802550	0.86646	0.19312	0.80688	0.38624	0.93744	FALSE
AFF4_5	AFF4	291.72	243.76	291.72	243.76	-0.25815	1150.1	283960	0.69636	0.2431	0.7569	0.4862	0.93744	FALSE
AFF4_3	AFF4	672.43	474.18	672.43	474.18	-0.50304	19651	654540	0.67053	0.25126	0.74874	0.50252	0.93744	FALSE
AFF4_2	AFF4	1076.8	1052.5	1076.8	1052.5	-0.032942	295.99	1048100	0.24532	0.4031	0.5969	0.80621	0.93744	FALSE
AFF4_1	AFF4	444.91	486.64	444.91	486.64	0.12907	870.78	433070	0.063415	0.36747	0.63253	0.73493	0.93744	TRUE
AGO1_1	AGO1	921.35	592.51	921.35	592.51	-0.63605	54069	896830	0.7118	0.23829	0.76171	0.47659	0.93744	FALSE
AGO1_2	AGO1	803.08	532.9	803.08	532.9	-0.59078	36500	781720	0.69944	0.24214	0.75786	0.48428	0.93744	FALSE
AGO1_4	AGO1	1063.3	701.93	1063.3	701.93	-0.5984	65282	1035000	0.67358	0.25029	0.74971	0.50058	0.93744	FALSE
AGO1_5	AGO1	862.78	622.76	862.78	622.76	-0.46969	28806	839820	0.61196	0.27028	0.72972	0.54056	0.93744	FALSE
AGO1_3	AGO1	887.56	699.26	887.56	699.26	-0.34357	17728	863940	0.52142	0.30104	0.69896	0.60207	0.93744	FALSE
AGO2_3	AGO2	680.31	526.67	680.31	526.67	-0.36867	11803	662210	0.58288	0.27999	0.72001	0.55997	0.93744	FALSE
AGO2_2	AGO2	1196.2	898.55	1196.2	898.55	-0.41237	44293	1164400	0.53215	0.29731	0.70269	0.59462	0.93744	FALSE
AGO2_5	AGO2	943.88	791.79	943.88	791.79	-0.25319	11566	918760	0.44596	0.32781	0.67219	0.65563	0.93744	FALSE
AGO2_1	AGO2	1083.5	1041.8	1083.5	1041.8	-0.056655	872.14	1054700	0.26438	0.39574	0.60426	0.79148	0.93744	FALSE
AGO2_4	AGO2	1258.1	1384.3	1258.1	1384.3	0.13777	7959.1	1224700	0.11401	0.47878	0.52122	0.95755	0.97702	TRUE
AGO3_4	AGO3	689.32	560.48	689.32	560.48	-0.29804	8300.4	670980	0.53345	0.29686	0.70314	0.59372	0.93744	FALSE
AGO3_5	AGO3	628.5	532.01	628.5	532.01	-0.24004	4655.2	611780	0.51231	0.30422	0.69578	0.60844	0.93744	FALSE
AGO3_3	AGO3	678.06	571.16	678.06	571.16	-0.24713	5714.3	660020	0.5019	0.30787	0.69213	0.61574	0.93744	FALSE
AGO3_2	AGO3	1001.3	894.1	1001.3	894.1	-0.16323	5748.4	974680	0.36667	0.35693	0.64307	0.71386	0.93744	FALSE
AGO3_1	AGO3	798.58	817.59	798.58	817.59	0.033897	180.67	777330	0.021561	0.39888	0.60112	0.79776	0.93744	TRUE
AIRE_3	AIRE	456.17	273.12	456.17	273.12	-0.73791	16753	444030	0.86883	0.19247	0.80753	0.38494	0.93744	FALSE
AIRE_4	AIRE	1039.6	741.08	1039.6	741.08	-0.4878	44563	1012000	0.60105	0.2739	0.7261	0.5478	0.93744	FALSE
AIRE_2	AIRE	808.72	643.22	808.72	643.22	-0.32987	13695	787200	0.52685	0.29915	0.70085	0.59829	0.93744	FALSE
AIRE_1	AIRE	1314.4	1129.9	1314.4	1129.9	-0.21814	17037	1279500	0.36848	0.35626	0.64374	0.71252	0.93744	FALSE
AIRE_5	AIRE	919.1	837.16	919.1	837.16	-0.13456	3356.9	894640	0.36006	0.3594	0.6406	0.71881	0.93744	FALSE
HGLibA_01403	AKAP1	592.46	363.87	592.46	363.87	-0.70178	26127	576690	0.80748	0.20969	0.79031	0.41939	0.93744	FALSE
HGLibB_01402	AKAP1	884.18	690.37	884.18	690.37	-0.35652	18782	860650	0.53112	0.29767	0.70233	0.59533	0.93744	FALSE
HGLibB_01400	AKAP1	1225.5	1021.3	1225.5	1021.3	-0.26266	20838	1192900	0.41418	0.33937	0.66063	0.67874	0.93744	FALSE
HGLibA_01404	AKAP1	994.56	902.11	994.56	902.11	-0.14062	4274.3	968100	0.34994	0.36319	0.63681	0.72638	0.93744	FALSE
HGLibB_01401	AKAP1	1197.3	1075.6	1197.3	1075.6	-0.15453	7407.7	1165400	0.32915	0.37102	0.62898	0.74204	0.93744	FALSE
HGLibA_01402	AKAP1	1219.8	1104.9	1219.8	1104.9	-0.14259	6599.5	1187400	0.31607	0.37597	0.62403	0.75195	0.93744	FALSE
HGLibA_01647	ALKBH1	1230	848.73	1230	848.73	-0.53473	72673	1197200	0.61802	0.26828	0.73172	0.53656	0.93744	FALSE
HGLibB_01643	ALKBH1	982.17	729.51	982.17	729.51	-0.42854	31919	956040	0.5667	0.28546	0.71454	0.57092	0.93744	FALSE
HGLibB_01644	ALKBH1	886.43	685.03	886.43	685.03	-0.37137	20282	862850	0.54112	0.29421	0.70579	0.58842	0.93744	FALSE
HGLibB_01645	ALKBH1	1264.9	937.69	1264.9	937.69	-0.43143	53528	1231200	0.54083	0.29431	0.70569	0.58863	0.93744	FALSE
HGLibA_01646	ALKBH1	1579.1	1225	1579.1	1225	-0.36603	62689	1537100	0.4719	0.3185	0.6815	0.637	0.93744	FALSE
HGLibA_01645	ALKBH1	719.74	702.82	719.74	702.82	-0.034255	143	700580	0.33469	0.36893	0.63107	0.73786	0.93744	FALSE
HGLibA_01650	ALKBH2	618.36	474.18	618.36	474.18	-0.3823	10394	601910	0.60896	0.27127	0.72873	0.54255	0.93744	FALSE
HGLibB_01648	ALKBH2	867.29	697.49	867.29	697.49	-0.31394	14416	844210	0.50411	0.30709	0.69291	0.61418	0.93744	FALSE
HGLibB_01647	ALKBH2	946.13	801.57	946.13	801.57	-0.23893	10448	920960	0.43487	0.33183	0.66817	0.66366	0.93744	FALSE
HGLibA_01648	ALKBH2	1371.9	1129	1371.9	1129	-0.28094	29506	1335400	0.4151	0.33903	0.66097	0.67807	0.93744	FALSE
HGLibB_01646	ALKBH2	1205.2	1097.8	1205.2	1097.8	-0.13449	5763.3	1173100	0.3112	0.37782	0.62218	0.75565	0.93744	FALSE
HGLibA_01649	ALKBH2	1192.8	1192.1	1192.8	1192.1	-0.00080904	0.22397	1161100	0.19615	0.42225	0.57775	0.84449	0.93854	FALSE
HGLibB_01650	ALKBH3	682.57	502.65	682.57	502.65	-0.44065	16184	664400	0.62884	0.26473	0.73527	0.52945	0.93744	FALSE
HGLibB_01649	ALKBH3	921.35	709.94	921.35	709.94	-0.37559	22347	896830	0.53836	0.29516	0.70484	0.59033	0.93744	FALSE
HGLibA_01651	ALKBH3	1010.3	834.49	1010.3	834.49	-0.27556	15460	983450	0.45186	0.32569	0.67431	0.65137	0.93744	FALSE
HGLibA_01652	ALKBH3	727.62	636.99	727.62	636.99	-0.19163	4106.9	708260	0.44888	0.32676	0.67324	0.65352	0.93744	FALSE
HGLibA_01653	ALKBH3	1180.4	1000.9	1180.4	1000.9	-0.23783	16120	1149000	0.39949	0.34477	0.65523	0.68953	0.93744	FALSE
HGLibB_01651	ALKBH3	670.18	653.89	670.18	653.89	-0.035432	132.57	652340	0.35235	0.36229	0.63771	0.72457	0.93744	FALSE
HGLibA_01655	ALKBH4	901.08	685.03	901.08	685.03	-0.39498	23338	877100	0.55512	0.28941	0.71059	0.57881	0.93744	FALSE
HGLibA_01656	ALKBH4	692.7	572.04	692.7	572.04	-0.27567	7279.1	674270	0.51732	0.30247	0.69753	0.60493	0.93744	FALSE
HGLibA_01654	ALKBH4	1589.3	1330.9	1589.3	1330.9	-0.25577	33374	1547000	0.37845	0.35255	0.64745	0.7051	0.93744	FALSE
HGLibB_01654	ALKBH4	799.71	780.22	799.71	780.22	-0.035537	189.78	778430	0.3115	0.37771	0.62229	0.75542	0.93744	FALSE
HGLibB_01652	ALKBH4	809.84	951.93	809.84	951.93	0.23294	10094	788290	0.16003	0.46722	0.53278	0.93443	0.96297	TRUE
HGLibB_01653	ALKBH4	270.32	298.92	270.32	298.92	0.14458	408.96	263130	0.055753	0.31835	0.68165	0.63669	0.93744	TRUE
HGLibB_01656	ALKBH5	940.5	501.76	940.5	501.76	-0.90508	96245	915470	0.87174	0.19167	0.80833	0.38335	0.93744	FALSE
HGLibA_01658	ALKBH5	1275	929.68	1275	929.68	-0.45529	59630	1241100	0.55781	0.28849	0.71151	0.57697	0.93744	FALSE
HGLibB_01657	ALKBH5	1108.3	844.28	1108.3	844.28	-0.39218	34860	1078800	0.5258	0.29951	0.70049	0.59903	0.93744	FALSE
HGLibA_01659	ALKBH5	1236.7	966.16	1236.7	966.16	-0.35587	36603	1203800	0.48603	0.31347	0.68653	0.62695	0.93744	FALSE
HGLibA_01657	ALKBH5	1323.5	1182.3	1323.5	1182.3	-0.16253	9956.2	1288200	0.32043	0.37432	0.62568	0.74864	0.93744	FALSE
HGLibB_01655	ALKBH5	902.2	970.61	902.2	970.61	0.10532	2339.6	878200	0.072995	0.43412	0.56588	0.86824	0.94103	TRUE
HGLibA_01662	ALKBH6	413.37	291.81	413.37	291.81	-0.50097	7388.9	402370	0.75722	0.22446	0.77554	0.44892	0.93744	FALSE
HGLibB_01660	ALKBH6	397.6	342.52	397.6	342.52	-0.21457	1517.2	387020	0.59684	0.27531	0.72469	0.55061	0.93744	FALSE
HGLibB_01659	ALKBH6	876.3	680.58	876.3	680.58	-0.36418	19152	852980	0.53785	0.29534	0.70466	0.59068	0.93744	FALSE
HGLibA_01661	ALKBH6	787.32	655.67	787.32	655.67	-0.2636	8665	766370	0.48506	0.31382	0.68618	0.62763	0.93744	FALSE
HGLibB_01658	ALKBH6	987.81	827.37	987.81	827.37	-0.2554	12869	961520	0.4402	0.3299	0.6701	0.65979	0.93744	FALSE
HGLibA_01660	ALKBH6	851.52	801.57	851.52	801.57	-0.087094	1247.1	828860	0.3383	0.36757	0.63243	0.73513	0.93744	FALSE
HGLibA_01665	ALKBH7	861.65	411.91	861.65	411.91	-1.063	101140	838730	0.96488	0.1673	0.8327	0.3346	0.93744	FALSE
HGLibA_01664	ALKBH7	892.07	655.67	892.07	655.67	-0.44359	27941	868330	0.58985	0.27764	0.72236	0.55529	0.93744	FALSE
HGLibB_01662	ALKBH7	1525.1	1094.3	1525.1	1094.3	-0.47854	92796	1484500	0.56309	0.28669	0.71331	0.57337	0.93744	FALSE
HGLibB_01663	ALKBH7	1249.1	1005.3	1249.1	1005.3	-0.313	29722	1215900	0.45164	0.32576	0.67424	0.65153	0.93744	FALSE
HGLibA_01663	ALKBH7	1130.9	935.91	1130.9	935.91	-0.2727	19001	1100800	0.43308	0.33248	0.66752	0.66496	0.93744	FALSE
HGLibB_01661	ALKBH7	796.33	795.35	796.33	795.35	-0.0017733	0.47964	775140	0.28568	0.38756	0.61244	0.77512	0.93744	FALSE
HGLibB_01666	ALKBH8	1641.1	1290	1641.1	1290	-0.34705	61633	1597400	0.45356	0.32507	0.67493	0.65015	0.93744	FALSE
HGLibA_01668	ALKBH8	1139.9	978.62	1139.9	978.62	-0.21984	13000	1109500	0.39025	0.34818	0.65182	0.69635	0.93744	FALSE
HGLibA_01666	ALKBH8	1913.7	1663.6	1913.7	1663.6	-0.20187	31254	1862700	0.31276	0.37723	0.62277	0.75446	0.93744	FALSE
HGLibA_01667	ALKBH8	2133.3	2023.1	2133.3	2023.1	-0.076507	6075.9	2076500	0.17647	0.42996	0.57004	0.85992	0.93971	FALSE
HGLibB_01665	ALKBH8	1668.1	1666.3	1668.1	1666.3	-0.0015599	1.6268	1623700	0.13391	0.44674	0.55326	0.89347	0.94754	FALSE
HGLibB_01664	ALKBH8	1285.2	1384.3	1285.2	1384.3	0.10712	4913.9	1251000	0.088635	0.46877	0.53123	0.93753	0.96518	TRUE
HGLibA_01963	ANKHD1	630.75	476.85	630.75	476.85	-0.4028	11843	613970	0.61841	0.26815	0.73185	0.5363	0.93744	FALSE
HGLibB_01961	ANKHD1	2168.2	2048.9	2168.2	2048.9	-0.081645	7122.4	2110500	0.18014	0.42852	0.57148	0.85705	0.9392	FALSE
HGLibB_01962	ANKHD1	1134.2	1314.9	1134.2	1314.9	0.21307	16321	1104000	0.17195	0.49787	0.50213	0.99573	0.998	TRUE
HGLibA_01965	ANKHD1	464.05	539.13	464.05	539.13	0.2159	2818	451710	0.1117	0.39669	0.60331	0.79338	0.93744	TRUE
HGLibA_01964	ANKHD1	1447.4	1501.7	1447.4	1501.7	0.05317	1478.3	1408800	0.045811	0.45791	0.54209	0.91582	0.95594	TRUE
HGLibB_01963	ANKHD1	917.97	919.9	917.97	919.9	0.0030208	1.8552	893550	0.0020377	0.40164	0.59836	0.80327	0.93744	TRUE
HGLibB_01965	ANKHD1-EIF4EBP3	765.92	481.3	765.92	481.3	-0.66913	40503	745540	0.75333	0.22562	0.77438	0.45125	0.93744	FALSE
HGLibB_01966	ANKHD1-EIF4EBP3	390.84	315.83	390.84	315.83	-0.30658	2813.7	380440	0.65651	0.25575	0.74425	0.5115	0.93744	FALSE
HGLibA_01968	ANKHD1-EIF4EBP3	875.17	757.98	875.17	757.98	-0.20715	6866.6	851880	0.42473	0.33552	0.66448	0.67103	0.93744	FALSE
HGLibA_01966	ANKHD1-EIF4EBP3	1089.2	1187.7	1089.2	1187.7	0.1248	4851.7	1060200	0.095669	0.45973	0.54027	0.91946	0.95684	TRUE
HGLibB_02014	ANKRD17	516.99	335.4	516.99	335.4	-0.62276	16488	503240	0.78463	0.21633	0.78367	0.43267	0.93744	FALSE
HGLibB_02012	ANKRD17	735.5	486.64	735.5	486.64	-0.59488	30967	715930	0.71371	0.2377	0.7623	0.4754	0.93744	FALSE
HGLibA_02014	ANKRD17	642.02	537.35	642.02	537.35	-0.25632	5477.8	624930	0.51902	0.30187	0.69813	0.60375	0.93744	FALSE
HGLibA_02015	ANKRD17	2666.1	2185.9	2666.1	2185.9	-0.28638	115290	2595100	0.3825	0.35104	0.64896	0.70209	0.93744	FALSE
HGLibA_02016	ANKRD17	921.35	845.17	921.35	845.17	-0.12437	2902	896830	0.35159	0.36257	0.63743	0.72515	0.93744	FALSE
HGLibB_02013	ANKRD17	1850.6	1592.5	1850.6	1592.5	-0.21659	33311	1801300	0.32941	0.37092	0.62908	0.74184	0.93744	FALSE
HGLibA_02151	ANKS1A	598.09	410.13	598.09	410.13	-0.54318	17665	582180	0.71403	0.2376	0.7624	0.47521	0.93744	FALSE
HGLibB_02149	ANKS1A	851.52	846.06	851.52	846.06	-0.0092701	14.908	828860	0.27626	0.39118	0.60882	0.78235	0.93744	FALSE
HGLibB_02148	ANKS1A	2105.1	1992.8	2105.1	1992.8	-0.079069	6308.4	2049100	0.18068	0.42831	0.57169	0.85662	0.9392	FALSE
HGLibB_02147	ANKS1A	832.37	958.15	832.37	958.15	0.2028	7910.7	810220	0.13974	0.45962	0.54038	0.91924	0.95676	TRUE
HGLibA_02150	ANKS1A	1542	1641.4	1542	1641.4	0.090102	4943.8	1500900	0.081164	0.47801	0.52199	0.95603	0.97652	TRUE
HGLibA_02149	ANKS1A	1480	1551.5	1480	1551.5	0.06805	2558.4	1440600	0.059596	0.46564	0.53436	0.93127	0.96132	TRUE
HGLibA_02154	ANKS1B	554.16	375.43	554.16	375.43	-0.56052	15972	539420	0.7371	0.23053	0.76947	0.46106	0.93744	FALSE
HGLibA_02153	ANKS1B	400.98	388.78	400.98	388.78	-0.044471	74.445	390310	0.48641	0.31334	0.68666	0.62668	0.93744	FALSE
HGLibB_02152	ANKS1B	949.51	778.44	949.51	778.44	-0.28626	14632	924240	0.46951	0.31935	0.68065	0.6387	0.93744	FALSE
HGLibA_02152	ANKS1B	1126.3	919.9	1126.3	919.9	-0.29182	21310	1096400	0.44842	0.32693	0.67307	0.65385	0.93744	FALSE
HGLibB_02150	ANKS1B	731	651.22	731	651.22	-0.16647	3182	711550	0.4298	0.33367	0.66633	0.66734	0.93744	FALSE
HGLibB_02151	ANKS1B	803.08	785.56	803.08	785.56	-0.031789	153.54	781720	0.30759	0.3792	0.6208	0.75839	0.93744	FALSE
HGLibA_02157	ANKS3	1068.9	862.96	1068.9	862.96	-0.30844	21206	1040500	0.46833	0.31977	0.68023	0.63955	0.93744	FALSE
HGLibA_02155	ANKS3	908.96	785.56	908.96	785.56	-0.21025	7613.8	884770	0.42023	0.33716	0.66284	0.67432	0.93744	FALSE
HGLibB_02153	ANKS3	1181.5	1002.6	1181.5	1002.6	-0.23665	16003	1150100	0.39841	0.34517	0.65483	0.69033	0.93744	FALSE
HGLibB_02155	ANKS3	1022.7	946.59	1022.7	946.59	-0.11149	2898.2	995510	0.32124	0.37402	0.62598	0.74803	0.93744	FALSE
HGLibB_02154	ANKS3	1766.1	1747.3	1766.1	1747.3	-0.015462	177.43	1719100	0.13864	0.44487	0.55513	0.88973	0.94657	FALSE
HGLibA_02156	ANKS3	475.32	532.9	475.32	532.9	0.16465	1657.9	462670	0.084655	0.38459	0.61541	0.76919	0.93744	TRUE
HGLibA_02159	ANKS4B	649.9	548.91	649.9	548.91	-0.24323	5099.2	632610	0.50769	0.30584	0.69416	0.61167	0.93744	FALSE
HGLibB_02158	ANKS4B	894.32	737.52	894.32	737.52	-0.27776	12293	870520	0.47303	0.3181	0.6819	0.63619	0.93744	FALSE
HGLibA_02160	ANKS4B	642.02	614.75	642.02	614.75	-0.062517	371.8	624930	0.38256	0.35102	0.64898	0.70205	0.93744	FALSE
HGLibB_02156	ANKS4B	700.59	661.01	700.59	661.01	-0.083769	783.18	681950	0.37822	0.35264	0.64736	0.70527	0.93744	FALSE
HGLibB_02157	ANKS4B	2084.9	2003.5	2084.9	2003.5	-0.05741	3310.9	2029400	0.15892	0.43687	0.56313	0.87374	0.94164	FALSE
HGLibA_02158	ANKS4B	858.28	894.99	858.28	894.99	0.060358	673.9	835440	0.040166	0.41416	0.58584	0.82833	0.93744	TRUE
HGLibB_02160	ANKS6	443.78	378.1	443.78	378.1	-0.23051	2156.9	431970	0.5814	0.28049	0.71951	0.56097	0.93744	FALSE
HGLibA_02163	ANKS6	1574.6	1153	1574.6	1153	-0.4493	88892	1532700	0.53881	0.29501	0.70499	0.59002	0.93744	FALSE
HGLibB_02159	ANKS6	655.53	582.72	655.53	582.72	-0.16959	2650.8	638090	0.45486	0.32461	0.67539	0.64921	0.93744	FALSE
HGLibA_02162	ANKS6	1198.4	1068.5	1198.4	1068.5	-0.16546	8445.1	1166500	0.33812	0.36764	0.63236	0.73527	0.93744	FALSE
HGLibA_02161	ANKS6	1086.9	1007.1	1086.9	1007.1	-0.10996	3187.2	1058000	0.30866	0.37879	0.62121	0.75758	0.93744	FALSE
HGLibB_02161	ANKS6	550.78	698.38	550.78	698.38	0.34197	10892	536130	0.20157	0.45723	0.54277	0.91446	0.9555	TRUE
ANP32E_3	ANP32E	557.54	264.23	557.54	264.23	-1.0744	43017	542710	1.0126	0.15563	0.84437	0.31126	0.93744	FALSE
ANP32E_2	ANP32E	430.26	249.99	430.26	249.99	-0.78093	16249	418820	0.90131	0.18371	0.81629	0.36742	0.93744	FALSE
ANP32E_4	ANP32E	759.16	438.6	759.16	438.6	-0.79011	51379	738960	0.82526	0.20461	0.79539	0.40922	0.93744	FALSE
ANP32E_1	ANP32E	768.17	479.52	768.17	479.52	-0.6787	41658	747730	0.7587	0.22402	0.77598	0.44803	0.93744	FALSE
ANP32E_5	ANP32E	698.33	552.47	698.33	552.47	-0.33747	10638	679750	0.55756	0.28857	0.71143	0.57715	0.93744	FALSE
HGLibB_02572	APTX	482.08	323.83	482.08	323.83	-0.57255	12520	469250	0.76849	0.2211	0.7789	0.4422	0.93744	FALSE
HGLibB_02573	APTX	809.84	511.55	809.84	511.55	-0.66173	44490	788290	0.7421	0.22901	0.77099	0.45803	0.93744	FALSE
HGLibB_02574	APTX	388.59	371.87	388.59	371.87	-0.063267	139.71	378250	0.50677	0.30616	0.69384	0.61232	0.93744	FALSE
HGLibA_02576	APTX	807.59	735.74	807.59	735.74	-0.13425	2581.2	786100	0.38553	0.34992	0.65008	0.69984	0.93744	FALSE
HGLibA_02575	APTX	1257	1130.7	1257	1130.7	-0.15259	7970.4	1223600	0.31977	0.37457	0.62543	0.74914	0.93744	FALSE
HGLibA_02574	APTX	1567.9	1451	1567.9	1451	-0.11167	6827.5	1526200	0.25045	0.40112	0.59888	0.80224	0.93744	FALSE
HGLibB_02622	ARAP1	920.22	697.49	920.22	697.49	-0.39932	24806	895740	0.55513	0.2894	0.7106	0.57881	0.93744	FALSE
HGLibA_02624	ARAP1	908.96	773.11	908.96	773.11	-0.23327	9228.3	884770	0.43749	0.33088	0.66912	0.66176	0.93744	FALSE
HGLibB_02624	ARAP1	1979	2189.4	1979	2189.4	0.14572	22142	1926300	0.15162	0.5236	0.4764	0.95281	0.9743	TRUE
HGLibA_02626	ARAP1	818.85	950.15	818.85	950.15	0.2143	8618.9	797060	0.14706	0.46185	0.53815	0.9237	0.95824	TRUE
HGLibB_02623	ARAP1	451.66	510.66	451.66	510.66	0.17674	1740.2	439650	0.088973	0.38235	0.61765	0.76469	0.93744	TRUE
HGLibA_02625	ARAP1	1257	1291.8	1257	1291.8	0.039333	604.47	1223600	0.031433	0.44105	0.55895	0.8821	0.94341	TRUE
HGLibB_02627	ARAP2	655.53	516	655.53	516	-0.34471	9735.2	638090	0.57389	0.28302	0.71698	0.56604	0.93744	FALSE
HGLibB_02626	ARAP2	506.86	443.05	506.86	443.05	-0.19371	2035.9	493370	0.52772	0.29885	0.70115	0.5977	0.93744	FALSE
HGLibA_02628	ARAP2	945	1056	945	1056	0.16008	6161.7	919860	0.11575	0.45817	0.54183	0.91634	0.95602	TRUE
HGLibA_02627	ARAP2	1699.7	1846.9	1699.7	1846.9	0.11981	10842	1654400	0.11449	0.49888	0.50112	0.99776	0.99878	TRUE
HGLibB_02625	ARAP2	572.18	639.66	572.18	639.66	0.16056	2276.4	556960	0.090413	0.40391	0.59609	0.80782	0.93744	TRUE
HGLibA_02629	ARAP2	360.43	387.89	360.43	387.89	0.10563	376.94	350840	0.046355	0.3391	0.6609	0.6782	0.93744	TRUE
HGLibA_02631	ARAP3	348.04	223.3	348.04	223.3	-0.63795	7779.9	338780	0.86548	0.19339	0.80661	0.38678	0.93744	FALSE
HGLibB_02630	ARAP3	711.85	531.12	711.85	531.12	-0.42185	16332	692910	0.60976	0.27101	0.72899	0.54202	0.93744	FALSE
HGLibB_02629	ARAP3	1094.8	921.68	1094.8	921.68	-0.2481	14987	1065700	0.41863	0.33774	0.66226	0.67548	0.93744	FALSE
HGLibB_02628	ARAP3	1032.9	919.9	1032.9	919.9	-0.16693	6380.1	1005400	0.36413	0.35788	0.64212	0.71576	0.93744	FALSE
HGLibA_02630	ARAP3	774.93	743.75	774.93	743.75	-0.059168	486.05	754310	0.337	0.36806	0.63194	0.73612	0.93744	FALSE
HGLibA_02632	ARAP3	897.7	843.39	897.7	843.39	-0.089929	1474.8	873810	0.32958	0.37086	0.62914	0.74172	0.93744	FALSE
HGLibA_02883	ARID1A	1127.5	628.98	1127.5	628.98	-0.84099	124250	1097500	0.8236	0.20508	0.79492	0.41017	0.93744	FALSE
HGLibB_02880	ARID1A	2035.3	1311.3	2035.3	1311.3	-0.63381	262060	1981100	0.68151	0.24777	0.75223	0.49555	0.93744	FALSE
HGLibB_02879	ARID1A	1602.8	1138.8	1602.8	1138.8	-0.49277	107670	1560100	0.57187	0.28371	0.71629	0.56741	0.93744	FALSE
HGLibA_02882	ARID1A	824.49	639.66	824.49	639.66	-0.36569	17080	802550	0.54842	0.2917	0.7083	0.5834	0.93744	FALSE
HGLibB_02881	ARID1A	1119.6	984.84	1119.6	984.84	-0.18483	9078.1	1089800	0.36492	0.35758	0.64242	0.71517	0.93744	FALSE
HGLibA_02881	ARID1A	1581.4	1488.4	1581.4	1488.4	-0.087389	4325	1539300	0.2264	0.41044	0.58956	0.82089	0.93744	FALSE
HGLibA_02885	ARID1B	797.45	680.58	797.45	680.58	-0.22832	6829.4	776230	0.45746	0.32367	0.67633	0.64734	0.93744	FALSE
HGLibA_02886	ARID1B	916.85	772.22	916.85	772.22	-0.24738	10459	892450	0.4465	0.32762	0.67238	0.65523	0.93744	FALSE
HGLibA_02884	ARID1B	830.12	758.87	830.12	758.87	-0.1293	2538	808030	0.37617	0.3534	0.6466	0.70679	0.93744	FALSE
HGLibB_02884	ARID1B	1157.9	1298.9	1157.9	1298.9	0.16565	9941.3	1127100	0.13282	0.48142	0.51858	0.96283	0.97934	TRUE
HGLibB_02883	ARID1B	1108.3	1225.9	1108.3	1225.9	0.14538	6916.5	1078800	0.11323	0.46919	0.53081	0.93837	0.96544	TRUE
HGLibB_02882	ARID1B	986.68	1056	986.68	1056	0.097881	2403.7	960420	0.07075	0.44032	0.55968	0.88065	0.94341	TRUE
HGLibB_02886	ARID2	467.43	346.07	467.43	346.07	-0.4326	7364.1	455000	0.6934	0.24403	0.75597	0.48806	0.93744	FALSE
HGLibA_02887	ARID2	1847.2	1370.1	1847.2	1370.1	-0.43083	113830	1798100	0.51793	0.30225	0.69775	0.60451	0.93744	FALSE
HGLibB_02885	ARID2	997.94	809.58	997.94	809.58	-0.30144	17740	971390	0.47307	0.31808	0.68192	0.63617	0.93744	FALSE
HGLibA_02888	ARID2	852.64	819.37	852.64	819.37	-0.057364	553.65	829960	0.31458	0.37654	0.62346	0.75308	0.93744	FALSE
HGLibA_02889	ARID2	842.51	943.03	842.51	943.03	0.16243	5052.4	820090	0.111	0.44677	0.55323	0.89354	0.94754	TRUE
HGLibB_02887	ARID2	528.26	551.58	528.26	551.58	0.062225	272.07	514200	0.03253	0.36696	0.63304	0.73392	0.93744	TRUE
ARID4A_5	ARID4A	380.7	222.41	380.7	222.41	-0.77275	12528	370570	0.91839	0.17921	0.82079	0.35841	0.93744	FALSE
ARID4A_3	ARID4A	447.16	255.33	447.16	255.33	-0.80601	18399	435260	0.90792	0.18196	0.81804	0.36392	0.93744	FALSE
ARID4A_2	ARID4A	563.17	348.74	563.17	348.74	-0.68984	22990	548190	0.80848	0.20941	0.79059	0.41882	0.93744	FALSE
ARID4A_4	ARID4A	676.93	471.51	676.93	471.51	-0.52079	21099	658920	0.68046	0.24811	0.75189	0.49622	0.93744	FALSE
ARID4A_1	ARID4A	664.54	527.56	664.54	527.56	-0.33246	9382	646860	0.5633	0.28662	0.71338	0.57323	0.93744	FALSE
ARID4B_3	ARID4B	701.71	500.87	701.71	500.87	-0.48561	20168	683040	0.65286	0.25692	0.74308	0.51385	0.93744	FALSE
ARID4B_2	ARID4B	573.31	468.85	573.31	468.85	-0.28964	5456.4	558050	0.56394	0.2864	0.7136	0.57279	0.93744	FALSE
ARID4B_4	ARID4B	685.94	578.27	685.94	578.27	-0.24595	5796.6	667690	0.49881	0.30896	0.69104	0.61791	0.93744	FALSE
ARID4B_1	ARID4B	429.14	406.57	429.14	406.57	-0.077751	254.65	417720	0.49107	0.31169	0.68831	0.62338	0.93744	FALSE
ARID4B_5	ARID4B	569.93	576.49	569.93	576.49	0.016488	21.531	554770	0.0088104	0.36178	0.63822	0.72356	0.93744	TRUE
HGLibA_03256	ASCC1	785.06	604.96	785.06	604.96	-0.37542	16218	764170	0.56295	0.28673	0.71327	0.57347	0.93744	FALSE
HGLibB_03254	ASCC1	797.45	645.89	797.45	645.89	-0.3037	11486	776230	0.51102	0.30467	0.69533	0.60934	0.93744	FALSE
HGLibA_03258	ASCC1	591.33	568.49	591.33	568.49	-0.056744	260.95	575600	0.39786	0.34537	0.65463	0.69073	0.93744	FALSE
HGLibA_03257	ASCC1	914.59	854.06	914.59	854.06	-0.098674	1831.9	890260	0.33273	0.36967	0.63033	0.73934	0.93744	FALSE
HGLibB_03255	ASCC1	1321.2	1206.4	1321.2	1206.4	-0.13108	6593.9	1286000	0.29345	0.38459	0.61541	0.76918	0.93744	FALSE
HGLibB_03256	ASCC1	667.92	787.34	667.92	787.34	0.23698	7130.2	650150	0.1481	0.446	0.554	0.892	0.94754	TRUE
HGLibA_03281	ASF1A	778.31	601.4	778.31	601.4	-0.37146	15647	757600	0.56169	0.28716	0.71284	0.57433	0.93744	FALSE
HGLibB_03279	ASF1A	1059.9	858.51	1059.9	858.51	-0.30369	20277	1031700	0.46595	0.32063	0.67937	0.64125	0.93744	FALSE
HGLibA_03280	ASF1A	1004.7	856.73	1004.7	856.73	-0.2296	10947	977970	0.41781	0.33804	0.66196	0.67608	0.93744	FALSE
HGLibB_03280	ASF1A	654.41	605.85	654.41	605.85	-0.11105	1178.8	636990	0.41349	0.33962	0.66038	0.67925	0.93744	FALSE
HGLibB_03278	ASF1A	1741.3	1608.5	1741.3	1608.5	-0.11442	8823.7	1695000	0.23901	0.40555	0.59445	0.8111	0.93744	FALSE
HGLibA_03282	ASF1A	806.46	829.15	806.46	829.15	0.039981	257.42	785000	0.02561	0.40172	0.59828	0.80343	0.93744	TRUE
HGLibB_03281	ASF1B	833.5	447.49	833.5	447.49	-0.89582	74499	811320	0.87592	0.19054	0.80946	0.38107	0.93744	FALSE
HGLibA_03283	ASF1B	2017.3	1435	2017.3	1435	-0.49107	169530	1963600	0.56723	0.28528	0.71472	0.57056	0.93744	FALSE
HGLibA_03284	ASF1B	366.06	365.65	366.06	365.65	-0.001637	0.086635	356320	0.48223	0.31482	0.68518	0.62964	0.93744	FALSE
HGLibB_03282	ASF1B	1187.2	1096	1187.2	1096	-0.11511	4151.4	1155600	0.2973	0.38312	0.61688	0.76624	0.93744	FALSE
HGLibB_03283	ASF1B	1147.7	1086.3	1147.7	1086.3	-0.07936	1890.1	1117200	0.27279	0.39251	0.60749	0.78501	0.93744	FALSE
HGLibA_03285	ASF1B	415.62	453.72	415.62	453.72	0.12625	725.8	404560	0.059901	0.35942	0.64058	0.71885	0.93744	TRUE
HGLibB_03291	ASH1L	437.02	301.59	437.02	301.59	-0.53363	9170.8	425390	0.76477	0.22221	0.77779	0.44441	0.93744	FALSE
HGLibA_03294	ASH1L	682.57	475.96	682.57	475.96	-0.5192	21342	664400	0.67818	0.24883	0.75117	0.49766	0.93744	FALSE
HGLibB_03290	ASH1L	658.91	572.93	658.91	572.93	-0.20139	3696.1	641380	0.47604	0.31702	0.68298	0.63404	0.93744	FALSE
HGLibA_03292	ASH1L	751.27	1040	751.27	1040	0.46864	41682	731280	0.33763	0.546	0.454	0.908	0.95281	TRUE
HGLibA_03293	ASH1L	1459.7	1364.7	1459.7	1364.7	-0.097039	4514.5	1420900	0.24749	0.40226	0.59774	0.80453	0.93744	FALSE
HGLibB_03292	ASH1L	1148.9	1169.9	1148.9	1169.9	0.026131	220.86	1118300	0.019874	0.42872	0.57128	0.85744	0.93931	TRUE
HGLibA_03297	ASH2L	951.76	264.23	951.76	264.23	-1.8449	236350	926440	1.3359	0.090796	0.9092	0.18159	0.93744	FALSE
HGLibB_03294	ASH2L	1019.3	296.25	1019.3	296.25	-1.7793	261430	992220	1.3077	0.095485	0.90451	0.19097	0.93744	FALSE
HGLibB_03293	ASH2L	1231.1	404.79	1231.1	404.79	-1.6023	341390	1198300	1.2318	0.10901	0.89099	0.21802	0.93744	FALSE
HGLibB_03295	ASH2L	884.18	334.51	884.18	334.51	-1.3996	151070	860650	1.1343	0.12833	0.87167	0.25667	0.93744	FALSE
HGLibA_03296	ASH2L	701.71	353.19	701.71	353.19	-0.98841	60734	683040	0.94268	0.17292	0.82708	0.34584	0.93744	FALSE
HGLibA_03295	ASH2L	1326.8	1008.9	1326.8	1008.9	-0.39492	50553	1291500	0.50885	0.30543	0.69457	0.61086	0.93744	FALSE
HGLibB_03386	ASXL1	1356.1	949.26	1356.1	949.26	-0.51416	82769	1320000	0.59641	0.27545	0.72455	0.5509	0.93744	FALSE
HGLibA_03388	ASXL1	1304.3	1075.6	1304.3	1075.6	-0.27793	26157	1269600	0.41855	0.33777	0.66223	0.67555	0.93744	FALSE
HGLibA_03389	ASXL1	684.82	651.22	684.82	651.22	-0.072459	564.29	666600	0.37497	0.35384	0.64616	0.70768	0.93744	FALSE
HGLibB_03387	ASXL1	1438.3	1256.2	1438.3	1256.2	-0.19521	16591	1400100	0.33716	0.368	0.632	0.73599	0.93744	FALSE
HGLibB_03388	ASXL1	999.07	990.18	999.07	990.18	-0.01288	39.501	972480	0.24385	0.40367	0.59633	0.80734	0.93744	FALSE
HGLibA_03390	ASXL1	1384.3	1330	1384.3	1330	-0.057637	1471.7	1347400	0.21995	0.41295	0.58705	0.82591	0.93744	FALSE
ASXL2_5	ASXL2	585.7	358.53	585.7	358.53	-0.70651	25803	570120	0.81186	0.20844	0.79156	0.41687	0.93744	FALSE
ASXL2_2	ASXL2	806.46	659.23	806.46	659.23	-0.29043	10839	785000	0.49974	0.30863	0.69137	0.61725	0.93744	FALSE
ASXL2_1	ASXL2	621.74	540.02	621.74	540.02	-0.20296	3339.5	605200	0.48928	0.31232	0.68768	0.62464	0.93744	FALSE
ASXL2_3	ASXL2	708.47	640.55	708.47	640.55	-0.14519	2306.8	689620	0.4209	0.33692	0.66308	0.67383	0.93744	FALSE
ASXL2_4	ASXL2	607.1	659.23	607.1	659.23	0.11866	1358.8	590950	0.067813	0.39762	0.60238	0.79524	0.93744	TRUE
ASXL3_5	ASXL3	778.31	511.55	778.31	511.55	-0.6045	35579	757600	0.71201	0.23823	0.76177	0.47646	0.93744	FALSE
ASXL3_3	ASXL3	1290.8	1051.6	1290.8	1051.6	-0.29546	28615	1256400	0.43388	0.33219	0.66781	0.66438	0.93744	FALSE
ASXL3_1	ASXL3	1103.8	916.34	1103.8	916.34	-0.26828	17574	1074400	0.4331	0.33247	0.66753	0.66494	0.93744	FALSE
ASXL3_2	ASXL3	1008.1	930.57	1008.1	930.57	-0.1153	3003.6	981260	0.32705	0.37181	0.62819	0.74363	0.93744	FALSE
ASXL3_4	ASXL3	576.69	644.11	576.69	644.11	0.15924	2272.6	561340	0.089983	0.40437	0.59563	0.80875	0.93744	TRUE
HGLibA_03399	ASZ1	495.59	301.59	495.59	301.59	-0.71469	18818	482410	0.84258	0.19973	0.80027	0.39947	0.93744	FALSE
HGLibA_03398	ASZ1	397.6	355.86	397.6	355.86	-0.15958	871.12	387020	0.56259	0.28686	0.71314	0.57371	0.93744	FALSE
HGLibB_03396	ASZ1	1143.2	883.42	1143.2	883.42	-0.37158	33753	1112800	0.50691	0.30611	0.69389	0.61222	0.93744	FALSE
HGLibA_03397	ASZ1	2222.3	1840.7	2222.3	1840.7	-0.27166	72807	2163100	0.37053	0.35549	0.64451	0.71099	0.93744	FALSE
HGLibB_03397	ASZ1	1268.3	1150.3	1268.3	1150.3	-0.14071	6955.9	1234500	0.30822	0.37896	0.62104	0.75791	0.93744	FALSE
HGLibB_03395	ASZ1	1979	2031.1	1979	2031.1	0.037458	1356.2	1926300	0.037525	0.47453	0.52547	0.94906	0.97199	TRUE
HGLibB_03401	ATAD2	323.26	305.15	323.26	305.15	-0.082918	164.01	314660	0.56666	0.28547	0.71453	0.57094	0.93744	FALSE
HGLibB_03403	ATAD2	366.06	344.29	366.06	344.29	-0.088198	236.92	356320	0.53802	0.29528	0.70472	0.59056	0.93744	FALSE
HGLibA_03403	ATAD2	745.64	618.31	745.64	618.31	-0.26976	8107	725800	0.49938	0.30876	0.69124	0.61751	0.93744	FALSE
HGLibB_03402	ATAD2	619.49	616.53	619.49	616.53	-0.0069052	4.389	603010	0.35007	0.36314	0.63686	0.72629	0.93744	FALSE
HGLibA_03405	ATAD2	1169.1	1104.1	1169.1	1104.1	-0.082571	2118.4	1138000	0.27215	0.39275	0.60725	0.78551	0.93744	FALSE
HGLibA_03404	ATAD2	296.23	342.52	296.23	342.52	0.2088	1071.2	288350	0.086198	0.3436	0.6564	0.6872	0.93744	TRUE
ATAD2B_3	ATAD2B	604.85	313.16	604.85	313.16	-0.94747	42542	588750	0.93795	0.17414	0.82586	0.34827	0.93744	FALSE
ATAD2B_5	ATAD2B	768.17	486.64	768.17	486.64	-0.65749	39629	747730	0.74597	0.22784	0.77216	0.45569	0.93744	FALSE
ATAD2B_4	ATAD2B	1045.2	803.35	1045.2	803.35	-0.37932	29257	1017400	0.5237	0.30024	0.69976	0.60049	0.93744	FALSE
ATAD2B_1	ATAD2B	733.25	649.44	733.25	649.44	-0.17485	3511.8	713740	0.43523	0.3317	0.6683	0.66339	0.93744	FALSE
ATAD2B_2	ATAD2B	874.04	911	874.04	911	0.05968	682.92	850790	0.040067	0.41567	0.58433	0.83134	0.93744	TRUE
ATAT1_4	ATAT1	590.21	472.4	590.21	472.4	-0.32059	6938.5	574500	0.5782	0.28157	0.71843	0.56313	0.93744	FALSE
ATAT1_3	ATAT1	604.85	499.09	604.85	499.09	-0.27676	5592	588750	0.54466	0.29299	0.70701	0.58599	0.93744	FALSE
ATAT1_1	ATAT1	858.28	732.18	858.28	732.18	-0.22895	7949.8	835440	0.44443	0.32837	0.67163	0.65673	0.93744	FALSE
ATAT1_5	ATAT1	1152.3	1127.2	1152.3	1127.2	-0.031702	314.13	1121600	0.23064	0.4088	0.5912	0.81759	0.93744	FALSE
ATAT1_2	ATAT1	1116.2	1198.4	1116.2	1198.4	0.10236	3374.3	1086500	0.078812	0.45378	0.54622	0.90756	0.95281	TRUE
HGLibB_03433	ATF2	532.76	391.45	532.76	391.45	-0.4437	9985	518590	0.67476	0.24991	0.75009	0.49983	0.93744	FALSE
HGLibA_03433	ATF2	756.9	540.91	756.9	540.91	-0.48397	23327	736760	0.64014	0.26104	0.73896	0.52208	0.93744	FALSE
HGLibA_03435	ATF2	851.52	655.67	851.52	655.67	-0.37656	19178	828860	0.55084	0.29087	0.70913	0.58174	0.93744	FALSE
HGLibA_03434	ATF2	492.21	430.59	492.21	430.59	-0.19255	1898.7	479120	0.53359	0.29681	0.70319	0.59363	0.93744	FALSE
HGLibB_03432	ATF2	853.77	750.86	853.77	750.86	-0.18506	5294.8	831050	0.41281	0.33987	0.66013	0.67974	0.93744	FALSE
HGLibB_03431	ATF2	767.04	795.35	767.04	795.35	0.052213	400.6	746630	0.032758	0.40081	0.59919	0.80161	0.93744	TRUE
HGLibA_03456	ATF7IP	369.44	266.9	369.44	266.9	-0.46758	5257.9	359610	0.76138	0.22321	0.77679	0.44643	0.93744	FALSE
HGLibB_03454	ATF7IP	1013.7	704.6	1013.7	704.6	-0.52414	47774	986740	0.62862	0.2648	0.7352	0.5296	0.93744	FALSE
HGLibB_03453	ATF7IP	1358.4	972.39	1358.4	972.39	-0.48186	74492	1322200	0.57254	0.28348	0.71652	0.56696	0.93744	FALSE
HGLibA_03454	ATF7IP	798.58	638.77	798.58	638.77	-0.32169	12770	777330	0.52331	0.30038	0.69962	0.60076	0.93744	FALSE
HGLibB_03452	ATF7IP	610.48	556.03	610.48	556.03	-0.13455	1482.3	594240	0.44578	0.32788	0.67212	0.65576	0.93744	FALSE
HGLibA_03455	ATF7IP	1196.2	1190.4	1196.2	1190.4	-0.0070399	16.981	1164400	0.2012	0.42027	0.57973	0.84054	0.93854	FALSE
ATM_5	ATM	958.52	600.51	958.52	600.51	-0.67372	64084	933020	0.73159	0.23221	0.76779	0.46442	0.93744	FALSE
ATM_3	ATM	1145.5	795.35	1145.5	795.35	-0.52576	61301	1115000	0.61765	0.2684	0.7316	0.5368	0.93744	FALSE
ATM_1	ATM	638.64	547.13	638.64	547.13	-0.22273	4186.4	621640	0.49723	0.30951	0.69049	0.61903	0.93744	FALSE
ATM_4	ATM	976.54	816.7	976.54	816.7	-0.25759	12775	950560	0.44369	0.32863	0.67137	0.65727	0.93744	FALSE
ATM_2	ATM	907.83	853.17	907.83	853.17	-0.089487	1493.9	883680	0.32693	0.37186	0.62814	0.74372	0.93744	FALSE
ATR_4	ATR	717.48	97.862	717.48	97.862	-2.8615	191960	698390	1.7263	0.042148	0.95785	0.084296	0.93744	FALSE
ATR_3	ATR	360.43	95.193	360.43	95.193	-1.9097	35176	350840	1.4291	0.076485	0.92352	0.15297	0.93744	FALSE
ATR_2	ATR	825.61	287.36	825.61	287.36	-1.5194	144860	803640	1.1934	0.11635	0.88365	0.2327	0.93744	FALSE
ATR_5	ATR	1063.3	549.8	1063.3	549.8	-0.95025	131820	1035000	0.89087	0.1865	0.8135	0.373	0.93744	FALSE
ATR_1	ATR	788.44	549.8	788.44	549.8	-0.5193	28474	767460	0.65681	0.25565	0.74435	0.5113	0.93744	FALSE
HGLibA_03825	ATRX	468.56	388.78	468.56	388.78	-0.26866	3182.7	456090	0.5932	0.27652	0.72348	0.55305	0.93744	FALSE
HGLibB_03823	ATRX	957.39	767.77	957.39	767.77	-0.31807	17979	931920	0.49153	0.31153	0.68847	0.62305	0.93744	FALSE
HGLibB_03822	ATRX	970.91	886.98	970.91	886.98	-0.13029	3522	945080	0.34621	0.36459	0.63541	0.72919	0.93744	FALSE
HGLibB_03824	ATRX	384.08	504.43	384.08	504.43	0.39234	7241.8	373860	0.19683	0.42591	0.57409	0.85183	0.93865	TRUE
HGLibA_03824	ATRX	1030.6	1110.3	1030.6	1110.3	0.10733	3174.2	1003200	0.07955	0.44793	0.55207	0.89585	0.94817	TRUE
HGLibA_03826	ATRX	444.91	487.53	444.91	487.53	0.1317	908.3	433070	0.064767	0.36818	0.63182	0.73637	0.93744	TRUE
HGLibA_03874	AURKA	611.61	219.74	611.61	219.74	-1.4726	76778	595330	1.1913	0.11677	0.88323	0.23355	0.93744	FALSE
HGLibB_03871	AURKA	199.36	96.082	199.36	96.082	-1.0453	5333.5	194060	1.1681	0.12139	0.87861	0.24278	0.93744	FALSE
HGLibA_03873	AURKA	406.61	203.73	406.61	203.73	-0.99347	20580	395790	1.0172	0.15454	0.84546	0.30907	0.93744	FALSE
HGLibA_03872	AURKA	1043	580.94	1043	580.94	-0.84317	106750	1015200	0.82896	0.20356	0.79644	0.40713	0.93744	FALSE
HGLibB_03870	AURKA	776.05	598.73	776.05	598.73	-0.37369	15721	755400	0.56367	0.28649	0.71351	0.57298	0.93744	FALSE
HGLibB_03872	AURKA	1193.9	1042.7	1193.9	1042.7	-0.19526	11439	1162200	0.36333	0.35818	0.64182	0.71636	0.93744	FALSE
HGLibA_03880	AURKB	947.26	340.74	947.26	340.74	-1.4724	183930	922050	1.1673	0.12155	0.87845	0.2431	0.93744	FALSE
HGLibA_03879	AURKB	663.42	286.47	663.42	286.47	-1.2087	71046	645760	1.0601	0.14454	0.85546	0.28909	0.93744	FALSE
HGLibA_03878	AURKB	754.65	357.64	754.65	357.64	-1.0752	78809	734570	0.98138	0.1632	0.8368	0.32641	0.93744	FALSE
HGLibB_03876	AURKB	621.74	314.94	621.74	314.94	-0.979	47065	605200	0.95106	0.17079	0.82921	0.34157	0.93744	FALSE
HGLibB_03877	AURKB	966.4	648.55	966.4	648.55	-0.57467	50514	940690	0.66733	0.25228	0.74772	0.50456	0.93744	FALSE
HGLibB_03878	AURKB	1270.5	1256.2	1270.5	1256.2	-0.016354	102.71	1236700	0.19775	0.42162	0.57838	0.84324	0.93854	FALSE
HGLibB_03879	AURKC	911.21	765.99	911.21	765.99	-0.25017	10545	886970	0.44962	0.32649	0.67351	0.65299	0.93744	FALSE
HGLibA_03881	AURKC	572.18	550.69	572.18	550.69	-0.055131	230.92	556960	0.40463	0.34287	0.65713	0.68575	0.93744	FALSE
HGLibA_03883	AURKC	1207.4	1121.8	1207.4	1121.8	-0.10599	3663.2	1175300	0.28656	0.38722	0.61278	0.77445	0.93744	FALSE
HGLibB_03881	AURKC	1046.4	1000.9	1046.4	1000.9	-0.064103	1036	1018500	0.27758	0.39067	0.60933	0.78133	0.93744	FALSE
HGLibB_03880	AURKC	1179.3	1174.3	1179.3	1174.3	-0.0060585	12.232	1147900	0.2032	0.41949	0.58051	0.83898	0.93798	FALSE
HGLibA_03882	AURKC	841.38	939.47	841.38	939.47	0.15891	4810.8	818990	0.10839	0.4454	0.5546	0.89081	0.94695	TRUE
HGLibB_04184	BAZ1A	522.62	432.37	522.62	432.37	-0.27293	4072.9	508720	0.57238	0.28353	0.71647	0.56707	0.93744	FALSE
HGLibB_04182	BAZ1A	1808.9	1483	1808.9	1483	-0.28638	53094	1760800	0.39467	0.34654	0.65346	0.69308	0.93744	FALSE
HGLibA_04185	BAZ1A	1918.2	1645	1918.2	1645	-0.22155	37320	1867100	0.33115	0.37026	0.62974	0.74053	0.93744	FALSE
HGLibA_04184	BAZ1A	742.26	911.89	742.26	911.89	0.29657	14387	722510	0.19956	0.47954	0.52046	0.95909	0.97806	TRUE
HGLibA_04186	BAZ1A	931.49	1012.4	931.49	1012.4	0.12008	3275.1	906700	0.084996	0.44244	0.55756	0.88488	0.94494	TRUE
HGLibB_04183	BAZ1A	955.14	1023.1	955.14	1023.1	0.099057	2309	929730	0.070478	0.43757	0.56243	0.87515	0.94164	TRUE
HGLibB_04187	BAZ1B	322.13	191.27	322.13	191.27	-0.74897	8562.2	313560	0.93726	0.17431	0.82569	0.34862	0.93744	FALSE
HGLibA_04189	BAZ1B	670.18	536.46	670.18	536.46	-0.32054	8940.1	652340	0.55382	0.28985	0.71015	0.57971	0.93744	FALSE
HGLibB_04186	BAZ1B	787.32	701.93	787.32	701.93	-0.16538	3645	766370	0.41394	0.33946	0.66054	0.67892	0.93744	FALSE
HGLibB_04185	BAZ1B	779.43	696.6	779.43	696.6	-0.16188	3430.9	758690	0.41337	0.33967	0.66033	0.67934	0.93744	FALSE
HGLibA_04187	BAZ1B	1596	1335.4	1596	1335.4	-0.25708	33974	1553600	0.37917	0.35228	0.64772	0.70456	0.93744	FALSE
HGLibA_04188	BAZ1B	1066.6	942.14	1066.6	942.14	-0.1789	7751.4	1038300	0.36816	0.35638	0.64362	0.71276	0.93744	FALSE
HGLibB_04189	BAZ2A	1591.5	920.79	1591.5	920.79	-0.78881	224950	1549200	0.78507	0.21621	0.78379	0.43241	0.93744	FALSE
HGLibB_04190	BAZ2A	718.61	531.12	718.61	531.12	-0.43546	17576	699490	0.61702	0.26861	0.73139	0.53722	0.93744	FALSE
HGLibA_04190	BAZ2A	610.48	497.31	610.48	497.31	-0.29525	6403.2	594240	0.55501	0.28944	0.71056	0.57889	0.93744	FALSE
HGLibA_04192	BAZ2A	403.23	363.87	403.23	363.87	-0.14781	774.8	392500	0.55175	0.29056	0.70944	0.58112	0.93744	FALSE
HGLibA_04191	BAZ2A	595.84	562.26	595.84	562.26	-0.083539	563.75	579980	0.41525	0.33898	0.66102	0.67796	0.93744	FALSE
HGLibB_04188	BAZ2A	976.54	942.14	976.54	942.14	-0.051688	591.77	950560	0.28122	0.38927	0.61073	0.77854	0.93744	FALSE
HGLibA_04195	BAZ2B	393.09	354.97	393.09	354.97	-0.14679	726.73	382630	0.5573	0.28866	0.71134	0.57732	0.93744	FALSE
HGLibB_04192	BAZ2B	1100.4	883.42	1100.4	883.42	-0.31658	23548	1071200	0.47047	0.31901	0.68099	0.63802	0.93744	FALSE
HGLibB_04193	BAZ2B	832.37	705.49	832.37	705.49	-0.23828	8048.9	810220	0.45679	0.32391	0.67609	0.64782	0.93744	FALSE
HGLibB_04191	BAZ2B	889.81	877.19	889.81	877.19	-0.020582	79.611	866140	0.27559	0.39143	0.60857	0.78287	0.93744	FALSE
HGLibA_04194	BAZ2B	1730.1	1591.6	1730.1	1591.6	-0.12029	9588.8	1684000	0.24548	0.40304	0.59696	0.80609	0.93744	FALSE
HGLibA_04193	BAZ2B	506.86	547.13	506.86	547.13	0.11011	811.2	493370	0.057345	0.37607	0.62393	0.75215	0.93744	TRUE
HGLibB_04201	BBOX1	796.33	672.58	796.33	672.58	-0.24333	7657.2	775140	0.46853	0.3197	0.6803	0.63941	0.93744	FALSE
HGLibB_04200	BBOX1	599.22	592.51	599.22	592.51	-0.016217	22.506	583270	0.36517	0.35749	0.64251	0.71499	0.93744	FALSE
HGLibA_04202	BBOX1	1017.1	917.23	1017.1	917.23	-0.14894	4986.1	990030	0.3525	0.36223	0.63777	0.72446	0.93744	FALSE
HGLibA_04203	BBOX1	808.72	773.11	808.72	773.11	-0.064886	634.05	787200	0.33201	0.36994	0.63006	0.73988	0.93744	FALSE
HGLibB_04202	BBOX1	796.33	771.33	796.33	771.33	-0.04596	312.5	775140	0.32064	0.37424	0.62576	0.74848	0.93744	FALSE
HGLibA_04204	BBOX1	1395.5	1516	1395.5	1516	0.11933	7250.6	1358400	0.10332	0.48118	0.51882	0.96236	0.97916	TRUE
BCL11A_3	BCL11A	1151.1	675.24	1151.1	675.24	-0.76868	113230	1120500	0.7779	0.21832	0.78168	0.43663	0.93744	FALSE
BCL11A_1	BCL11A	521.5	344.29	521.5	344.29	-0.5976	15701	507620	0.76888	0.22098	0.77902	0.44196	0.93744	FALSE
BCL11A_5	BCL11A	1135.4	701.93	1135.4	701.93	-0.69295	93928	1105100	0.73042	0.23257	0.76743	0.46514	0.93744	FALSE
BCL11A_2	BCL11A	379.58	303.37	379.58	303.37	-0.32237	2903.8	369480	0.67238	0.25067	0.74933	0.50134	0.93744	FALSE
BCL11A_4	BCL11A	843.63	749.09	843.63	749.09	-0.17127	4469.6	821180	0.40475	0.34283	0.65717	0.68566	0.93744	FALSE
BCL11B_4	BCL11B	1012.6	636.1	1012.6	636.1	-0.66988	70871	985640	0.72423	0.23446	0.76554	0.46892	0.93744	FALSE
BCL11B_2	BCL11B	723.11	514.22	723.11	514.22	-0.49103	21819	703870	0.65159	0.25733	0.74267	0.51466	0.93744	FALSE
BCL11B_5	BCL11B	1230	830.04	1230	830.04	-0.5668	79971	1197200	0.64048	0.26093	0.73907	0.52186	0.93744	FALSE
BCL11B_3	BCL11B	1269.4	1217.9	1269.4	1217.9	-0.059657	1324.1	1235600	0.23709	0.4063	0.5937	0.81259	0.93744	FALSE
BCL11B_1	BCL11B	778.31	911.89	778.31	911.89	0.22825	8922.6	757600	0.15348	0.46093	0.53907	0.92187	0.95824	TRUE
BCL7A_5	BCL7A	733.25	565.82	733.25	565.82	-0.37339	14017	713740	0.57296	0.28334	0.71666	0.56667	0.93744	FALSE
BCL7A_1	BCL7A	559.79	478.63	559.79	478.63	-0.22554	3293.7	544900	0.52685	0.29915	0.70085	0.5983	0.93744	FALSE
BCL7A_4	BCL7A	555.29	478.63	555.29	478.63	-0.21391	2938.1	540510	0.52087	0.30123	0.69877	0.60246	0.93744	FALSE
BCL7A_3	BCL7A	817.73	701.04	817.73	701.04	-0.22182	6807.5	795970	0.44807	0.32705	0.67295	0.65411	0.93744	FALSE
BCL7A_2	BCL7A	1268.3	1070.2	1268.3	1070.2	-0.2447	19605	1234500	0.39514	0.34637	0.65363	0.69274	0.93744	FALSE
BCL7B_2	BCL7B	742.26	532.9	742.26	532.9	-0.4773	21916	722510	0.63883	0.26147	0.73853	0.52293	0.93744	FALSE
BCL7B_3	BCL7B	662.29	497.31	662.29	497.31	-0.41259	13609	644670	0.61604	0.26893	0.73107	0.53787	0.93744	FALSE
BCL7B_5	BCL7B	898.82	822.93	898.82	822.93	-0.12713	2880.2	874910	0.3586	0.35995	0.64005	0.7199	0.93744	FALSE
BCL7B_4	BCL7B	956.27	942.14	956.27	942.14	-0.021451	99.804	930820	0.26052	0.39723	0.60277	0.79446	0.93744	FALSE
BCL7B_1	BCL7B	370.57	372.76	370.57	372.76	0.0084997	2.4102	360710	0.0036557	0.31836	0.68164	0.63672	0.93744	TRUE
BCL7C_3	BCL7C	805.34	460.84	805.34	460.84	-0.80399	59340	783910	0.82693	0.20414	0.79586	0.40828	0.93744	FALSE
BCL7C_1	BCL7C	940.5	623.64	940.5	623.64	-0.59192	50198	915470	0.68145	0.24779	0.75221	0.49558	0.93744	FALSE
BCL7C_5	BCL7C	598.09	464.4	598.09	464.4	-0.36431	8936.8	582180	0.60371	0.27302	0.72698	0.54604	0.93744	FALSE
BCL7C_4	BCL7C	819.98	644.11	819.98	644.11	-0.34781	15466	798160	0.53699	0.29564	0.70436	0.59127	0.93744	FALSE
BCL7C_2	BCL7C	780.56	897.66	780.56	897.66	0.20142	6856.1	759790	0.13434	0.45189	0.54811	0.90378	0.9519	TRUE
HGLibB_04450	BFAR	646.52	480.41	646.52	480.41	-0.42766	13797	629320	0.62983	0.2644	0.7356	0.52881	0.93744	FALSE
HGLibB_04451	BFAR	1526.2	1184.1	1526.2	1184.1	-0.36585	58507	1485600	0.47423	0.31767	0.68233	0.63534	0.93744	FALSE
HGLibB_04449	BFAR	1246.9	1064.9	1246.9	1064.9	-0.22737	16554	1213700	0.38331	0.35074	0.64926	0.70149	0.93744	FALSE
HGLibA_04451	BFAR	1635.5	1631.6	1635.5	1631.6	-0.0033859	7.3579	1591900	0.13914	0.44467	0.55533	0.88934	0.94646	FALSE
HGLibA_04453	BFAR	375.07	406.57	375.07	406.57	0.11603	496.03	365090	0.052127	0.34589	0.65411	0.69178	0.93744	TRUE
HGLibA_04452	BFAR	519.25	524.89	519.25	524.89	0.015578	15.95	505430	0.0079445	0.35259	0.64741	0.70519	0.93744	TRUE
HGLibA_04491	BICC1	474.19	294.47	474.19	294.47	-0.68548	16149	461570	0.83407	0.20212	0.79788	0.40424	0.93744	FALSE
HGLibA_04490	BICC1	575.56	427.92	575.56	427.92	-0.42676	10899	560250	0.65006	0.25783	0.74217	0.51565	0.93744	FALSE
HGLibB_04488	BICC1	592.46	443.05	592.46	443.05	-0.41844	11162	576690	0.6396	0.26122	0.73878	0.52244	0.93744	FALSE
HGLibA_04492	BICC1	670.18	586.28	670.18	586.28	-0.19264	3519.3	652340	0.46642	0.32046	0.67954	0.64092	0.93744	FALSE
HGLibB_04489	BICC1	884.18	848.73	884.18	848.73	-0.058975	628.54	860650	0.30806	0.37902	0.62098	0.75804	0.93744	FALSE
HGLibB_04490	BICC1	702.84	788.23	702.84	788.23	0.1652	3645.7	684140	0.10324	0.42801	0.57199	0.85602	0.9392	TRUE
HGLibA_04587	BMI1	697.21	589.84	697.21	589.84	-0.24089	5764.2	678660	0.49211	0.31132	0.68868	0.62264	0.93744	FALSE
HGLibA_04586	BMI1	817.73	756.2	817.73	756.2	-0.1127	1892.6	795970	0.36658	0.35697	0.64303	0.71393	0.93744	FALSE
HGLibB_04586	BMI1	961.9	956.37	961.9	956.37	-0.0083028	15.266	936300	0.24821	0.40198	0.59802	0.80397	0.93744	FALSE
HGLibB_04585	BMI1	1276.1	1459.9	1276.1	1459.9	0.19395	16885	1242200	0.16488	0.50278	0.49722	0.99444	0.9978	TRUE
HGLibB_04584	BMI1	700.59	774	700.59	774	0.14357	2694.4	681950	0.088894	0.42064	0.57936	0.84127	0.93854	TRUE
HGLibA_04588	BMI1	638.64	677.02	638.64	677.02	0.08408	736.72	621640	0.048685	0.39246	0.60754	0.78491	0.93744	TRUE
HGLibA_04692	BOLL	610.48	372.76	610.48	372.76	-0.71018	28254	594240	0.80783	0.2096	0.7904	0.41919	0.93744	FALSE
HGLibB_04691	BOLL	507.98	411.02	507.98	411.02	-0.30491	4701	494470	0.59866	0.2747	0.7253	0.5494	0.93744	FALSE
HGLibB_04689	BOLL	636.39	513.33	636.39	513.33	-0.30948	7571.6	619450	0.55628	0.28901	0.71099	0.57802	0.93744	FALSE
HGLibA_04691	BOLL	2179.5	1724.1	2179.5	1724.1	-0.33793	103670	2121500	0.43339	0.33237	0.66763	0.66473	0.93744	FALSE
HGLibB_04690	BOLL	964.15	857.62	964.15	857.62	-0.16873	5674.3	938500	0.3778	0.35279	0.64721	0.70558	0.93744	FALSE
HGLibA_04693	BOLL	621.74	626.31	621.74	626.31	0.01055	10.446	605200	0.0058753	0.36839	0.63161	0.73678	0.93744	TRUE
BOP1_2	BOP1	934.87	104.09	934.87	104.09	-3.1547	345100	909990	1.8262	0.033911	0.96609	0.067822	0.93744	FALSE
BOP1_3	BOP1	1016	278.46	1016	278.46	-1.8636	271960	988930	1.3444	0.089403	0.9106	0.17881	0.93744	FALSE
BOP1_5	BOP1	505.73	364.76	505.73	364.76	-0.47033	9936.7	492270	0.70048	0.24181	0.75819	0.48363	0.93744	FALSE
BOP1_1	BOP1	921.35	660.12	921.35	660.12	-0.4804	34121	896830	0.61041	0.27079	0.72921	0.54159	0.93744	FALSE
BOP1_4	BOP1	903.33	748.2	903.33	748.2	-0.27151	12033	879290	0.46679	0.32033	0.67967	0.64065	0.93744	FALSE
HGLibB_04737	BPTF	897.7	741.08	897.7	741.08	-0.27626	12265	873810	0.47131	0.31871	0.68129	0.63742	0.93744	FALSE
HGLibA_04739	BPTF	725.37	671.69	725.37	671.69	-0.11077	1440.8	706070	0.39058	0.34805	0.65195	0.69611	0.93744	FALSE
HGLibA_04740	BPTF	400.98	592.51	400.98	592.51	0.56214	18341	390310	0.30657	0.4867	0.5133	0.97341	0.98548	TRUE
HGLibB_04739	BPTF	484.33	671.69	484.33	671.69	0.47097	17551	471440	0.27287	0.48339	0.51661	0.96678	0.98106	TRUE
HGLibB_04738	BPTF	634.13	637.88	634.13	637.88	0.0084847	7.0175	617260	0.0047684	0.36966	0.63034	0.73932	0.93744	TRUE
HGLibA_04741	BPTF	531.64	532.01	531.64	532.01	0.0010166	0.070481	517490	0.00052192	0.35097	0.64903	0.70193	0.93744	TRUE
BRCA1_2	BRCA1	895.44	146.79	895.44	146.79	-2.6006	280240	871620	1.6333	0.051199	0.9488	0.1024	0.93744	FALSE
BRCA1_1	BRCA1	226.4	57.827	226.4	57.827	-1.9506	14208	220370	1.5093	0.065614	0.93439	0.13123	0.93744	FALSE
BRCA1_3	BRCA1	743.39	175.26	743.39	175.26	-2.0783	161380	723610	1.4365	0.075437	0.92456	0.15087	0.93744	FALSE
BRCA1_4	BRCA1	613.86	178.82	613.86	178.82	-1.7737	94629	597520	1.3218	0.093112	0.90689	0.18622	0.93744	FALSE
BRCA1_5	BRCA1	559.79	181.49	559.79	181.49	-1.6197	71557	544900	1.2638	0.10315	0.89685	0.20631	0.93744	FALSE
HGLibA_04763	BRCA2	1139.9	389.67	1139.9	389.67	-1.5461	281400	1109500	1.2026	0.11457	0.88543	0.22913	0.93744	FALSE
HGLibB_04761	BRCA2	635.26	225.08	635.26	225.08	-1.4928	84123	618360	1.1972	0.11561	0.88439	0.23122	0.93744	FALSE
HGLibB_04762	BRCA2	439.27	623.64	439.27	623.64	0.50463	16996	427590	0.28195	0.48075	0.51925	0.9615	0.9788	TRUE
HGLibA_04764	BRCA2	1713.2	1548	1713.2	1548	-0.14618	13642	1667600	0.27129	0.39308	0.60692	0.78617	0.93744	FALSE
HGLibA_04765	BRCA2	2291	2088.9	2291	2088.9	-0.13317	20420	2230000	0.22946	0.40926	0.59074	0.81851	0.93744	FALSE
HGLibB_04763	BRCA2	256.81	262.45	256.81	262.45	0.031221	15.904	249970	0.01128	0.28833	0.71167	0.57666	0.93744	TRUE
HGLibA_04769	BRD1	556.41	355.86	556.41	355.86	-0.64339	20111	541610	0.78417	0.21647	0.78353	0.43294	0.93744	FALSE
HGLibA_04771	BRD1	2917.2	2026.6	2917.2	2026.6	-0.52531	396600	2839600	0.61875	0.26804	0.73196	0.53608	0.93744	FALSE
HGLibB_04767	BRD1	734.38	560.48	734.38	560.48	-0.38925	15120	714840	0.58323	0.27987	0.72013	0.55974	0.93744	FALSE
HGLibA_04770	BRD1	1728.9	1272.2	1728.9	1272.2	-0.44226	104310	1682900	0.52923	0.29832	0.70168	0.59664	0.93744	FALSE
HGLibB_04768	BRD1	1111.7	1014.2	1111.7	1014.2	-0.1323	4753.4	1082100	0.32315	0.37329	0.62671	0.74658	0.93744	FALSE
HGLibB_04769	BRD1	1173.7	1072.9	1173.7	1072.9	-0.12935	5073.7	1142400	0.31132	0.37778	0.62222	0.75556	0.93744	FALSE
HGLibA_04772	BRD2	964.15	397.67	964.15	397.67	-1.2755	160450	938500	1.0701	0.14229	0.85771	0.28458	0.93744	FALSE
HGLibB_04771	BRD2	976.54	536.46	976.54	536.46	-0.863	96836	950560	0.84483	0.1991	0.8009	0.39821	0.93744	FALSE
HGLibB_04770	BRD2	892.07	516	892.07	516	-0.78861	70714	868330	0.80813	0.20951	0.79049	0.41902	0.93744	FALSE
HGLibA_04773	BRD2	667.92	425.25	667.92	425.25	-0.65013	29444	650150	0.76033	0.22353	0.77647	0.44706	0.93744	FALSE
HGLibB_04772	BRD2	685.94	560.48	685.94	560.48	-0.29096	7870.8	667690	0.52959	0.2982	0.7018	0.5964	0.93744	FALSE
HGLibA_04774	BRD2	896.57	843.39	896.57	843.39	-0.08812	1414.2	872710	0.3284	0.37131	0.62869	0.74261	0.93744	FALSE
HGLibA_04776	BRD3	635.26	491.09	635.26	491.09	-0.3707	10393	618360	0.59657	0.2754	0.7246	0.55079	0.93744	FALSE
HGLibB_04774	BRD3	1502.5	1181.5	1502.5	1181.5	-0.34658	51549	1462600	0.45981	0.32283	0.67717	0.64565	0.93744	FALSE
HGLibB_04775	BRD3	849.26	717.95	849.26	717.95	-0.24203	8622.1	826670	0.4559	0.32423	0.67577	0.64846	0.93744	FALSE
HGLibA_04777	BRD3	1031.7	957.26	1031.7	957.26	-0.10797	2772.8	1004300	0.31671	0.37573	0.62427	0.75147	0.93744	FALSE
HGLibA_04775	BRD3	2173.8	2064.9	2173.8	2064.9	-0.074159	5937.2	2116000	0.17188	0.43177	0.56823	0.86354	0.94018	FALSE
HGLibB_04773	BRD3	735.5	744.64	735.5	744.64	0.01778	41.708	715930	0.010794	0.38625	0.61375	0.7725	0.93744	TRUE
HGLibA_04780	BRD4	431.39	128.11	431.39	128.11	-1.7437	45990	419910	1.3421	0.089787	0.91021	0.17957	0.93744	FALSE
HGLibB_04776	BRD4	1518.3	611.19	1518.3	611.19	-1.3114	411440	1477900	1.0968	0.13637	0.86363	0.27274	0.93744	FALSE
HGLibB_04778	BRD4	333.4	185.94	333.4	185.94	-0.83902	10872	324530	0.97551	0.16465	0.83535	0.32931	0.93744	FALSE
HGLibB_04777	BRD4	851.52	540.02	851.52	540.02	-0.65605	48516	828860	0.73283	0.23183	0.76817	0.46366	0.93744	FALSE
HGLibA_04778	BRD4	1099.3	1063.1	1099.3	1063.1	-0.048238	654.56	1070100	0.25433	0.39962	0.60038	0.79924	0.93744	FALSE
HGLibA_04779	BRD4	1127.5	1185	1127.5	1185	0.07175	1655.5	1097500	0.054927	0.44348	0.55652	0.88697	0.94625	TRUE
HGLibB_04780	BRD7	521.5	363.87	521.5	363.87	-0.51806	12424	507620	0.72292	0.23486	0.76514	0.46973	0.93744	FALSE
HGLibB_04781	BRD7	423.51	373.65	423.51	373.65	-0.18023	1242.7	412240	0.56053	0.28756	0.71244	0.57512	0.93744	FALSE
HGLibA_04781	BRD7	486.58	427.03	486.58	427.03	-0.18792	1773.1	473630	0.5332	0.29695	0.70305	0.5939	0.93744	FALSE
HGLibA_04783	BRD7	393.09	433.26	393.09	433.26	0.14002	806.61	382630	0.064931	0.35708	0.64292	0.71417	0.93744	TRUE
HGLibA_04782	BRD7	843.63	899.44	843.63	899.44	0.092299	1557	821180	0.06158	0.42304	0.57696	0.84609	0.93854	TRUE
HGLibB_04779	BRD7	583.45	588.95	583.45	588.95	0.013516	15.131	567920	0.0072998	0.36319	0.63681	0.72639	0.93744	TRUE
HGLibB_04782	BRD8	1094.8	641.44	1094.8	641.44	-0.77037	102770	1065700	0.78172	0.21719	0.78281	0.43438	0.93744	FALSE
HGLibA_04786	BRD8	1879.9	1362.9	1879.9	1362.9	-0.46362	133610	1829800	0.54469	0.29298	0.70702	0.58597	0.93744	FALSE
HGLibA_04784	BRD8	1205.2	1110.3	1205.2	1110.3	-0.11823	4503.7	1173100	0.29737	0.38309	0.61691	0.76618	0.93744	FALSE
HGLibB_04783	BRD8	1437.2	1548	1437.2	1548	0.10705	6135.4	1399000	0.093655	0.47886	0.52114	0.95771	0.97702	TRUE
HGLibA_04785	BRD8	413.37	467.96	413.37	467.96	0.17854	1489.9	402370	0.086055	0.37294	0.62706	0.74588	0.93744	TRUE
HGLibB_04784	BRD8	332.27	369.2	332.27	369.2	0.15162	682.01	323430	0.064941	0.34195	0.65805	0.6839	0.93744	TRUE
BRD9_2	BRD9	708.47	496.42	708.47	496.42	-0.51227	22482	689620	0.6681	0.25203	0.74797	0.50407	0.93744	FALSE
BRD9_5	BRD9	501.22	427.03	501.22	427.03	-0.23061	2752.2	487890	0.55421	0.28972	0.71028	0.57944	0.93744	FALSE
BRD9_1	BRD9	933.74	731.29	933.74	731.29	-0.35215	20493	908890	0.51981	0.3016	0.6984	0.60319	0.93744	FALSE
BRD9_4	BRD9	483.2	449.27	483.2	449.27	-0.10481	575.59	470340	0.47987	0.31566	0.68434	0.63132	0.93744	FALSE
BRD9_3	BRD9	849.26	757.98	849.26	757.98	-0.16385	4166.3	826670	0.39786	0.34536	0.65464	0.69073	0.93744	FALSE
HGLibA_04792	BRDT	1249.1	805.13	1249.1	805.13	-0.63297	98561	1215900	0.68493	0.24669	0.75331	0.49339	0.93744	FALSE
HGLibB_04790	BRDT	1341.5	862.96	1341.5	862.96	-0.63586	114490	1305800	0.68331	0.2472	0.7528	0.49441	0.93744	FALSE
HGLibA_04791	BRDT	1377.5	1207.3	1377.5	1207.3	-0.1902	14495	1340900	0.33853	0.36748	0.63252	0.73497	0.93744	FALSE
HGLibB_04788	BRDT	878.55	851.4	878.55	851.4	-0.045243	368.69	855170	0.2984	0.3827	0.6173	0.7654	0.93744	FALSE
HGLibA_04790	BRDT	894.32	886.98	894.32	886.98	-0.011872	26.92	870520	0.26732	0.39461	0.60539	0.78923	0.93744	FALSE
HGLibB_04789	BRDT	1268.3	1236.6	1268.3	1236.6	-0.036433	500.92	1234500	0.21636	0.41435	0.58565	0.82871	0.93744	FALSE
HGLibB_04829	BRMS1	957.39	677.02	957.39	677.02	-0.49928	39304	931920	0.61837	0.26817	0.73183	0.53633	0.93744	FALSE
HGLibA_04829	BRMS1	515.87	461.73	515.87	461.73	-0.15963	1465.5	502140	0.50116	0.30813	0.69187	0.61626	0.93744	FALSE
HGLibB_04828	BRMS1	640.89	569.38	640.89	569.38	-0.17041	2557.2	623840	0.46027	0.32266	0.67734	0.64532	0.93744	FALSE
HGLibA_04831	BRMS1	742.26	680.58	742.26	680.58	-0.12498	1902.2	722510	0.39618	0.34599	0.65401	0.69197	0.93744	FALSE
HGLibA_04830	BRMS1	1405.7	1173.4	1405.7	1173.4	-0.26031	26966	1368300	0.3953	0.34631	0.65369	0.69262	0.93744	FALSE
HGLibB_04827	BRMS1	764.79	896.77	764.79	896.77	0.22939	8709.1	744440	0.15296	0.45929	0.54071	0.91859	0.95644	TRUE
HGLibB_04836	BRPF1	223.02	168.14	223.02	168.14	-0.40535	1505.5	217080	0.84031	0.20037	0.79963	0.40073	0.93744	FALSE
HGLibA_04838	BRPF1	526	424.36	526	424.36	-0.30912	5165.4	512010	0.59407	0.27623	0.72377	0.55246	0.93744	FALSE
HGLibA_04840	BRPF1	859.4	688.59	859.4	688.59	-0.31927	14589	836530	0.50938	0.30524	0.69476	0.61048	0.93744	FALSE
HGLibB_04837	BRPF1	756.9	664.57	756.9	664.57	-0.18743	4263	736760	0.43795	0.33071	0.66929	0.66143	0.93744	FALSE
HGLibB_04838	BRPF1	901.08	790.01	901.08	790.01	-0.18956	6168	877100	0.40616	0.34231	0.65769	0.68463	0.93744	FALSE
HGLibA_04839	BRPF1	2398	2095.1	2398	2095.1	-0.1947	45863	2334200	0.2907	0.38564	0.61436	0.77128	0.93744	FALSE
HGLibB_04841	BRPF3	736.63	532.01	736.63	532.01	-0.46873	20935	717030	0.63451	0.26287	0.73713	0.52575	0.93744	FALSE
HGLibA_04843	BRPF3	596.96	495.54	596.96	495.54	-0.26816	5143.8	581080	0.54163	0.29404	0.70596	0.58807	0.93744	FALSE
HGLibA_04842	BRPF3	856.02	806.02	856.02	806.02	-0.086724	1250	833250	0.33691	0.36809	0.63191	0.73619	0.93744	FALSE
HGLibA_04841	BRPF3	2409.3	2085.3	2409.3	2085.3	-0.20821	52460	2345100	0.3044	0.38041	0.61959	0.76082	0.93744	FALSE
HGLibB_04839	BRPF3	860.53	869.19	860.53	869.19	0.014429	37.496	837630	0.009462	0.39957	0.60043	0.79914	0.93744	TRUE
HGLibB_04840	BRPF3	328.89	331.84	328.89	331.84	0.012828	4.3408	320140	0.0052075	0.30793	0.69207	0.61587	0.93744	TRUE
HGLibA_04855	BRWD1	1125.2	885.2	1125.2	885.2	-0.34578	28804	1095300	0.48956	0.31222	0.68778	0.62444	0.93744	FALSE
HGLibB_04852	BRWD1	700.59	632.54	700.59	632.54	-0.14718	2315.1	681950	0.42472	0.33552	0.66448	0.67104	0.93744	FALSE
HGLibA_04853	BRWD1	1032.9	886.09	1032.9	886.09	-0.22089	10770	1005400	0.40657	0.34216	0.65784	0.68432	0.93744	FALSE
HGLibB_04853	BRWD1	1525.1	1352.3	1525.1	1352.3	-0.17338	14931	1484500	0.31048	0.3781	0.6219	0.75619	0.93744	FALSE
HGLibB_04851	BRWD1	1966.6	1712.6	1966.6	1712.6	-0.19943	32264	1914300	0.30818	0.37897	0.62103	0.75794	0.93744	FALSE
HGLibA_04854	BRWD1	1886.6	1873.6	1886.6	1873.6	-0.0099905	84.844	1836400	0.12263	0.4512	0.5488	0.9024	0.95122	FALSE
HGLibB_04854	BRWD3	419	272.23	419	272.23	-0.62026	10770	407850	0.82063	0.20593	0.79407	0.41186	0.93744	FALSE
HGLibA_04857	BRWD3	827.86	552.47	827.86	552.47	-0.58262	37920	805840	0.69046	0.24495	0.75505	0.4899	0.93744	FALSE
HGLibB_04856	BRWD3	877.42	741.97	877.42	741.97	-0.24162	9174.1	854080	0.44983	0.32642	0.67358	0.65283	0.93744	FALSE
HGLibB_04855	BRWD3	993.44	888.76	993.44	888.76	-0.16046	5478.6	967000	0.3659	0.35722	0.64278	0.71444	0.93744	FALSE
HGLibA_04858	BRWD3	1337	1207.3	1337	1207.3	-0.14712	8413.3	1301400	0.3056	0.37995	0.62005	0.75991	0.93744	FALSE
HGLibA_04856	BRWD3	655.53	701.04	655.53	701.04	0.096694	1035.6	638090	0.056974	0.39894	0.60106	0.79789	0.93744	TRUE
HGLibA_04889	BTAF1	464.05	168.14	464.05	168.14	-1.4591	43782	451710	1.2135	0.11246	0.88754	0.22492	0.93744	FALSE
HGLibB_04887	BTAF1	510.23	220.63	510.23	220.63	-1.2058	41935	496660	1.087	0.13852	0.86148	0.27703	0.93744	FALSE
HGLibB_04888	BTAF1	521.5	228.64	521.5	228.64	-1.1861	42883	507620	1.075	0.14119	0.85881	0.28238	0.93744	FALSE
HGLibA_04891	BTAF1	432.52	381.66	432.52	381.66	-0.18003	1293.2	421010	0.55544	0.2893	0.7107	0.5786	0.93744	FALSE
HGLibB_04886	BTAF1	753.53	604.07	753.53	604.07	-0.31846	11168	733470	0.53114	0.29766	0.70234	0.59532	0.93744	FALSE
HGLibA_04890	BTAF1	852.64	814.92	852.64	814.92	-0.065208	711.57	829960	0.3208	0.37418	0.62582	0.74836	0.93744	FALSE
HGLibB_05124	C11orf30	334.52	301.59	334.52	301.59	-0.14905	542.3	325620	0.59853	0.27474	0.72526	0.54949	0.93744	FALSE
HGLibB_05122	C11orf30	1132	868.3	1132	868.3	-0.3822	34763	1101900	0.51595	0.30294	0.69706	0.60589	0.93744	FALSE
HGLibA_05126	C11orf30	696.08	601.4	696.08	601.4	-0.2106	4482	677560	0.47127	0.31872	0.68128	0.63745	0.93744	FALSE
HGLibB_05123	C11orf30	956.27	858.51	956.27	858.51	-0.1554	4778.1	930820	0.36888	0.35611	0.64389	0.71222	0.93744	FALSE
HGLibA_05127	C11orf30	986.68	970.61	986.68	970.61	-0.023668	129.14	960420	0.25565	0.39911	0.60089	0.79822	0.93744	FALSE
HGLibA_05128	C11orf30	422.38	448.38	422.38	448.38	0.085995	338.1	411140	0.040555	0.35054	0.64946	0.70108	0.93744	TRUE
HGLibA_05339	C14orf169	547.4	365.65	547.4	365.65	-0.58085	16518	532840	0.75101	0.22632	0.77368	0.45265	0.93744	FALSE
HGLibB_05336	C14orf169	1241.2	983.06	1241.2	983.06	-0.33611	33326	1208200	0.47039	0.31904	0.68096	0.63807	0.93744	FALSE
HGLibB_05334	C14orf169	1781.9	1446.6	1781.9	1446.6	-0.30057	56216	1734500	0.40823	0.34155	0.65845	0.68311	0.93744	FALSE
HGLibA_05338	C14orf169	1156.8	1008	1156.8	1008	-0.19844	11068	1126000	0.37078	0.3554	0.6446	0.7108	0.93744	FALSE
HGLibB_05335	C14orf169	635.26	873.64	635.26	873.64	0.45907	28412	618360	0.30314	0.51811	0.48189	0.96378	0.97969	TRUE
HGLibA_05340	C14orf169	710.72	754.42	710.72	754.42	0.085967	954.8	691810	0.052538	0.40386	0.59614	0.80772	0.93744	TRUE
HGLibA_05537	C17orf49	487.71	318.49	487.71	318.49	-0.61318	14317	474730	0.7893	0.21497	0.78503	0.42994	0.93744	FALSE
HGLibB_05534	C17orf49	782.81	533.79	782.81	533.79	-0.55153	31006	761980	0.67825	0.24881	0.75119	0.49761	0.93744	FALSE
HGLibB_05533	C17orf49	639.76	554.25	639.76	554.25	-0.20665	3656.2	622740	0.48582	0.31355	0.68645	0.62709	0.93744	FALSE
HGLibA_05538	C17orf49	997.94	826.48	997.94	826.48	-0.27167	14699	971390	0.45084	0.32605	0.67395	0.6521	0.93744	FALSE
HGLibA_05536	C17orf49	1204.1	990.18	1204.1	990.18	-0.28189	22873	1172000	0.43176	0.33296	0.66704	0.66592	0.93744	FALSE
HGLibB_05532	C17orf49	715.23	757.09	715.23	757.09	0.081951	876.24	696200	0.050172	0.40324	0.59676	0.80648	0.93744	TRUE
CABIN1_5	CABIN1	733.25	447.49	733.25	447.49	-0.71119	40829	713740	0.78366	0.21662	0.78338	0.43324	0.93744	FALSE
CABIN1_1	CABIN1	665.67	453.72	665.67	453.72	-0.55199	22461	647960	0.70219	0.24128	0.75872	0.48256	0.93744	FALSE
CABIN1_2	CABIN1	991.18	660.12	991.18	660.12	-0.5857	54802	964810	0.67191	0.25082	0.74918	0.50164	0.93744	FALSE
CABIN1_3	CABIN1	685.94	524.89	685.94	524.89	-0.38542	12969	667690	0.59238	0.2768	0.7232	0.5536	0.93744	FALSE
CABIN1_4	CABIN1	577.82	504.43	577.82	504.43	-0.19559	2692.6	562440	0.49996	0.30855	0.69145	0.6171	0.93744	FALSE
HGLibA_07246	CARHSP1	830.12	633.43	830.12	633.43	-0.38959	19343	808030	0.5637	0.28648	0.71352	0.57296	0.93744	FALSE
HGLibB_07240	CARHSP1	865.03	681.47	865.03	681.47	-0.34365	16847	842020	0.52551	0.29961	0.70039	0.59923	0.93744	FALSE
HGLibB_07241	CARHSP1	841.38	669.02	841.38	669.02	-0.33027	14855	818990	0.52059	0.30133	0.69867	0.60266	0.93744	FALSE
HGLibA_07247	CARHSP1	898.82	777.55	898.82	777.55	-0.20885	7353.2	874910	0.42118	0.33681	0.66319	0.67362	0.93744	FALSE
HGLibB_07242	CARHSP1	828.99	793.57	828.99	793.57	-0.062925	627.39	806930	0.32508	0.37256	0.62744	0.74512	0.93744	FALSE
HGLibA_07248	CARHSP1	763.66	918.12	763.66	918.12	0.26543	11928	743340	0.17915	0.47186	0.52814	0.94373	0.96901	TRUE
HGLibB_07247	CARM1	778.31	476.85	778.31	476.85	-0.70562	45437	757600	0.77315	0.21972	0.78028	0.43943	0.93744	FALSE
HGLibA_07254	CARM1	1561.1	1078.3	1561.1	1078.3	-0.53346	116580	1519600	0.60381	0.27299	0.72701	0.54597	0.93744	FALSE
HGLibB_07246	CARM1	910.09	759.76	910.09	759.76	-0.26015	11299	885870	0.4572	0.32376	0.67624	0.64753	0.93744	FALSE
HGLibA_07253	CARM1	616.11	578.27	616.11	578.27	-0.091288	715.88	599720	0.413	0.3398	0.6602	0.6796	0.93744	FALSE
HGLibB_07248	CARM1	1264.9	1101.4	1264.9	1101.4	-0.19952	13366	1231200	0.35831	0.36006	0.63994	0.72011	0.93744	FALSE
HGLibA_07252	CARM1	1433.8	1246.4	1433.8	1246.4	-0.20196	17567	1395700	0.34341	0.36565	0.63435	0.73129	0.93744	FALSE
HGLibB_07283	CASKIN1	526	348.74	526	348.74	-0.59152	15711	512010	0.76394	0.22245	0.77755	0.4449	0.93744	FALSE
HGLibA_07289	CASKIN1	1419.2	1077.4	1419.2	1077.4	-0.39724	58424	1381400	0.50486	0.30683	0.69317	0.61365	0.93744	FALSE
HGLibA_07290	CASKIN1	539.52	483.97	539.52	483.97	-0.15645	1542.9	525160	0.48878	0.3125	0.6875	0.625	0.93744	FALSE
HGLibB_07282	CASKIN1	701.71	672.58	701.71	672.58	-0.061097	424.51	683040	0.36091	0.35908	0.64092	0.71817	0.93744	FALSE
HGLibB_07284	CASKIN1	751.27	725.06	751.27	725.06	-0.051158	343.43	731280	0.3378	0.36776	0.63224	0.73552	0.93744	FALSE
HGLibA_07288	CASKIN1	1080.2	1107.6	1080.2	1107.6	0.03617	376.71	1051400	0.026769	0.42697	0.57303	0.85395	0.93894	TRUE
HGLibA_07293	CASKIN2	1025	785.56	1025	785.56	-0.38336	28659	997700	0.52916	0.29835	0.70165	0.59669	0.93744	FALSE
HGLibB_07285	CASKIN2	1225.5	942.14	1225.5	942.14	-0.37896	40137	1192900	0.50461	0.30692	0.69308	0.61384	0.93744	FALSE
HGLibB_07287	CASKIN2	1555.5	1222.4	1555.5	1222.4	-0.34742	55479	1514100	0.45773	0.32357	0.67643	0.64714	0.93744	FALSE
HGLibA_07291	CASKIN2	1214.2	1051.6	1214.2	1051.6	-0.20728	13225	1181900	0.37067	0.35544	0.64456	0.71089	0.93744	FALSE
HGLibA_07292	CASKIN2	587.95	628.09	587.95	628.09	0.095122	805.62	572310	0.05306	0.38726	0.61274	0.77452	0.93744	TRUE
HGLibB_07286	CASKIN2	898.82	910.11	898.82	910.11	0.017985	63.709	874910	0.012068	0.40462	0.59538	0.80923	0.93744	TRUE
HGLibB_07438	CBX1	558.67	370.09	558.67	370.09	-0.59278	17780	543800	0.75449	0.22528	0.77472	0.45055	0.93744	FALSE
HGLibB_07439	CBX1	419	300.7	419	300.7	-0.47727	6997.3	407850	0.7411	0.22932	0.77068	0.45863	0.93744	FALSE
HGLibA_07444	CBX1	616.11	478.63	616.11	478.63	-0.3636	9450.3	599720	0.59767	0.27503	0.72497	0.55006	0.93744	FALSE
HGLibB_07440	CBX1	926.98	694.82	926.98	694.82	-0.41539	26951	902320	0.56526	0.28595	0.71405	0.5719	0.93744	FALSE
HGLibA_07446	CBX1	613.86	519.56	613.86	519.56	-0.2402	4446.5	597520	0.51725	0.30249	0.69751	0.60498	0.93744	FALSE
HGLibA_07445	CBX1	618.36	679.69	618.36	679.69	0.13622	1880.6	601910	0.079049	0.40492	0.59508	0.80984	0.93744	TRUE
HGLibA_07447	CBX2	1157.9	726.84	1157.9	726.84	-0.67103	92898	1127100	0.71489	0.23734	0.76266	0.47468	0.93744	FALSE
HGLibA_07448	CBX2	635.26	497.31	635.26	497.31	-0.35256	9514.4	618360	0.58483	0.27933	0.72067	0.55866	0.93744	FALSE
HGLibA_07449	CBX2	795.2	611.19	795.2	611.19	-0.37915	16930	774040	0.5634	0.28658	0.71342	0.57316	0.93744	FALSE
HGLibB_07442	CBX2	960.77	733.96	960.77	733.96	-0.38803	25722	935210	0.54119	0.29419	0.70581	0.58838	0.93744	FALSE
HGLibB_07443	CBX2	1108.3	842.5	1108.3	842.5	-0.39522	35332	1078800	0.52802	0.29874	0.70126	0.59749	0.93744	FALSE
HGLibB_07441	CBX2	1182.7	1096.9	1182.7	1096.9	-0.10846	3674.4	1151200	0.29229	0.38503	0.61497	0.77007	0.93744	FALSE
HGLibA_07452	CBX3	480.95	323.83	480.95	323.83	-0.56919	12343	468150	0.767	0.22154	0.77846	0.44308	0.93744	FALSE
HGLibA_07451	CBX3	544.03	456.39	544.03	456.39	-0.2529	3839.9	529550	0.55092	0.29084	0.70916	0.58169	0.93744	FALSE
HGLibB_07446	CBX3	717.48	571.16	717.48	571.16	-0.32855	10706	698390	0.54671	0.29229	0.70771	0.58458	0.93744	FALSE
HGLibB_07444	CBX3	1289.7	1247.3	1289.7	1247.3	-0.048163	897.89	1255300	0.22387	0.41143	0.58857	0.82286	0.93744	FALSE
HGLibA_07450	CBX3	1230	1226.8	1230	1226.8	-0.0036875	4.9372	1197200	0.19257	0.42365	0.57635	0.8473	0.93854	FALSE
HGLibB_07445	CBX3	549.66	646.78	549.66	646.78	0.23434	4716	535030	0.13277	0.4221	0.5779	0.8442	0.93854	TRUE
HGLibB_07448	CBX4	361.56	289.14	361.56	289.14	-0.32148	2622.4	351940	0.68277	0.24738	0.75262	0.49475	0.93744	FALSE
HGLibB_07447	CBX4	827.86	587.17	827.86	587.17	-0.49491	28967	805840	0.63427	0.26295	0.73705	0.52591	0.93744	FALSE
HGLibA_07455	CBX4	805.34	605.85	805.34	605.85	-0.41004	19897	783910	0.58221	0.28021	0.71979	0.56043	0.93744	FALSE
HGLibA_07454	CBX4	1147.7	845.17	1147.7	845.17	-0.44105	45777	1117200	0.55742	0.28862	0.71138	0.57724	0.93744	FALSE
HGLibA_07453	CBX4	993.44	805.13	993.44	805.13	-0.30286	17729	967000	0.47479	0.31747	0.68253	0.63493	0.93744	FALSE
HGLibB_07449	CBX4	838	892.32	838	892.32	0.090502	1475.2	815700	0.060142	0.42178	0.57822	0.84357	0.93854	TRUE
HGLibB_07452	CBX5	327.77	201.06	327.77	201.06	-0.70227	8027.2	319050	0.91036	0.18132	0.81868	0.36263	0.93744	FALSE
HGLibA_07458	CBX5	868.41	522.22	868.41	522.22	-0.73261	59923	845310	0.7773	0.21849	0.78151	0.43698	0.93744	FALSE
HGLibA_07456	CBX5	1086.9	839.83	1086.9	839.83	-0.37169	30528	1058000	0.51315	0.30392	0.69608	0.60784	0.93744	FALSE
HGLibA_07457	CBX5	1091.4	878.08	1091.4	878.08	-0.31347	22758	1062400	0.46923	0.31945	0.68055	0.6389	0.93744	FALSE
HGLibB_07450	CBX5	1806.7	1792.6	1806.7	1792.6	-0.011228	98.196	1758600	0.13068	0.44801	0.55199	0.89603	0.94817	FALSE
HGLibB_07451	CBX5	434.77	451.05	434.77	451.05	0.052925	132.57	423200	0.02503	0.34493	0.65507	0.68986	0.93744	TRUE
HGLibA_07460	CBX6	1409.1	815.81	1409.1	815.81	-0.78768	175970	1371600	0.78386	0.21656	0.78344	0.43312	0.93744	FALSE
HGLibB_07454	CBX6	1930.6	1361.2	1930.6	1361.2	-0.50386	162100	1879200	0.57741	0.28183	0.71817	0.56366	0.93744	FALSE
HGLibB_07453	CBX6	619.49	536.46	619.49	536.46	-0.20725	3447.1	603010	0.49299	0.31101	0.68899	0.62202	0.93744	FALSE
HGLibB_07455	CBX6	1491.3	1258.9	1491.3	1258.9	-0.24426	27011	1451600	0.37512	0.35378	0.64622	0.70757	0.93744	FALSE
HGLibA_07461	CBX6	1802.2	1554.2	1802.2	1554.2	-0.2134	30736	1754200	0.32877	0.37116	0.62884	0.74233	0.93744	FALSE
HGLibA_07459	CBX6	1483.4	1407.4	1483.4	1407.4	-0.075793	2885.8	1443900	0.22532	0.41087	0.58913	0.82173	0.93744	FALSE
HGLibB_07458	CBX7	725.37	488.42	725.37	488.42	-0.56963	28072	706070	0.70019	0.2419	0.7581	0.48381	0.93744	FALSE
HGLibA_07462	CBX7	1994.8	1367.4	1994.8	1367.4	-0.54446	196790	1941700	0.61055	0.27075	0.72925	0.5415	0.93744	FALSE
HGLibB_07457	CBX7	638.64	488.42	638.64	488.42	-0.38619	11283	621640	0.60557	0.2724	0.7276	0.5448	0.93744	FALSE
HGLibB_07456	CBX7	1066.6	923.46	1066.6	923.46	-0.20776	10252	1038300	0.39108	0.34787	0.65213	0.69574	0.93744	FALSE
HGLibA_07463	CBX7	1272.8	1091.6	1272.8	1091.6	-0.22134	16411	1238900	0.37551	0.35364	0.64636	0.70728	0.93744	FALSE
HGLibA_07464	CBX7	946.13	990.18	946.13	990.18	0.065584	970.2	920960	0.045901	0.42512	0.57488	0.85025	0.93854	TRUE
HGLibB_07459	CBX8	354.8	290.03	354.8	290.03	-0.28991	2097.8	345360	0.66861	0.25187	0.74813	0.50374	0.93744	FALSE
HGLibA_07466	CBX8	760.28	618.31	760.28	618.31	-0.29778	10079	740050	0.51531	0.30317	0.69683	0.60634	0.93744	FALSE
HGLibA_07465	CBX8	703.97	630.76	703.97	630.76	-0.15817	2679.4	685230	0.43164	0.333	0.667	0.66601	0.93744	FALSE
HGLibB_07460	CBX8	613.86	596.07	613.86	596.07	-0.042365	158.3	597520	0.37845	0.35255	0.64745	0.7051	0.93744	FALSE
HGLibB_07461	CBX8	759.16	717.06	759.16	717.06	-0.082197	886.17	738960	0.3592	0.35972	0.64028	0.71945	0.93744	FALSE
HGLibA_07467	CBX8	651.03	701.04	651.03	701.04	0.10663	1250.8	633700	0.06283	0.40127	0.59873	0.80255	0.93744	TRUE
HGLibB_07482	CCAR1	406.61	95.193	406.61	95.193	-2.0832	48491	395790	1.4819	0.069181	0.93082	0.13836	0.93744	FALSE
HGLibA_07487	CCAR1	1419.2	346.07	1419.2	346.07	-2.0328	575800	1381400	1.4355	0.075576	0.92442	0.15115	0.93744	FALSE
HGLibB_07480	CCAR1	554.16	216.18	554.16	216.18	-1.354	57114	539420	1.1467	0.12576	0.87424	0.25151	0.93744	FALSE
HGLibA_07488	CCAR1	692.7	313.16	692.7	313.16	-1.1428	72028	674270	1.0235	0.15304	0.84696	0.30607	0.93744	FALSE
HGLibB_07481	CCAR1	1578	1019.5	1578	1019.5	-0.62969	155950	1536000	0.67437	0.25004	0.74996	0.50008	0.93744	FALSE
HGLibA_07486	CCAR1	482.08	459.06	482.08	459.06	-0.07043	264.88	469250	0.4572	0.32376	0.67624	0.64752	0.93744	FALSE
CCDC101_2	CCDC101	915.72	479.52	915.72	479.52	-0.93188	95134	891350	0.88882	0.18705	0.81295	0.3741	0.93744	FALSE
CCDC101_4	CCDC101	601.47	364.76	601.47	364.76	-0.72	28016	585460	0.81552	0.20739	0.79261	0.41477	0.93744	FALSE
CCDC101_1	CCDC101	924.73	543.58	924.73	543.58	-0.76546	72639	900120	0.79115	0.21443	0.78557	0.42886	0.93744	FALSE
CCDC101_3	CCDC101	842.51	524	842.51	524	-0.68407	50722	820090	0.75116	0.22628	0.77372	0.45256	0.93744	FALSE
CCDC101_5	CCDC101	216.26	208.18	216.26	208.18	-0.05468	32.646	210500	0.65634	0.2558	0.7442	0.5116	0.93744	FALSE
HGLibA_08124	CCNO	422.38	253.55	422.38	253.55	-0.734	14252	411140	0.87997	0.18944	0.81056	0.37888	0.93744	FALSE
HGLibB_08117	CCNO	633.01	537.35	633.01	537.35	-0.23596	4575.2	616160	0.50808	0.3057	0.6943	0.6114	0.93744	FALSE
HGLibB_08115	CCNO	1000.2	786.45	1000.2	786.45	-0.34646	22843	973580	0.50579	0.3065	0.6935	0.613	0.93744	FALSE
HGLibB_08116	CCNO	1502.5	1224.2	1502.5	1224.2	-0.2954	38750	1462600	0.41759	0.33812	0.66188	0.67625	0.93744	FALSE
HGLibA_08123	CCNO	756.9	723.29	756.9	723.29	-0.065458	565.12	736760	0.34709	0.36426	0.63574	0.72853	0.93744	FALSE
HGLibA_08122	CCNO	1442.8	1364.7	1442.8	1364.7	-0.080255	3051.8	1404500	0.23389	0.40754	0.59246	0.81507	0.93744	FALSE
CDK12_3	CDK12	229.77	33.807	229.77	33.807	-2.729	19202	223660	1.78	0.037535	0.96247	0.075069	0.93744	FALSE
CDK12_2	CDK12	849.26	210.85	849.26	210.85	-2.0049	203790	826670	1.4037	0.080199	0.9198	0.1604	0.93744	FALSE
CDK12_5	CDK12	323.26	96.972	323.26	96.972	-1.7267	25603	314660	1.3713	0.085138	0.91486	0.17028	0.93744	FALSE
CDK12_4	CDK12	518.12	145.01	518.12	145.01	-1.83	69604	504330	1.3587	0.087118	0.91288	0.17424	0.93744	FALSE
CDK12_1	CDK12	852.64	302.48	852.64	302.48	-1.492	151340	829960	1.1795	0.1191	0.8809	0.2382	0.93744	FALSE
CDK13_5	CDK13	555.29	387.89	555.29	387.89	-0.51648	14012	540510	0.71082	0.2386	0.7614	0.4772	0.93744	FALSE
CDK13_1	CDK13	671.3	522.22	671.3	522.22	-0.36168	11112	653440	0.58068	0.28073	0.71927	0.56146	0.93744	FALSE
CDK13_2	CDK13	402.11	386.11	402.11	386.11	-0.058421	127.96	391410	0.49485	0.31035	0.68965	0.62071	0.93744	FALSE
CDK13_4	CDK13	471.94	465.29	471.94	465.29	-0.020436	22.124	459380	0.42829	0.33422	0.66578	0.66844	0.93744	FALSE
CDK13_3	CDK13	759.16	723.29	759.16	723.29	-0.069739	643.39	738960	0.3497	0.36328	0.63672	0.72656	0.93744	FALSE
CDK18_2	CDK18	555.29	258	555.29	258	-1.1029	44191	540510	1.0271	0.15218	0.84782	0.30436	0.93744	FALSE
CDK18_4	CDK18	1216.5	700.15	1216.5	700.15	-0.79606	133280	1184100	0.79268	0.21398	0.78602	0.42796	0.93744	FALSE
CDK18_3	CDK18	1055.4	810.47	1055.4	810.47	-0.38053	29992	1027300	0.52333	0.30037	0.69963	0.60075	0.93744	FALSE
CDK18_1	CDK18	699.46	593.4	699.46	593.4	-0.23688	5624.8	680850	0.48869	0.31253	0.68747	0.62506	0.93744	FALSE
CDK18_5	CDK18	932.61	844.28	932.61	844.28	-0.1434	3901.7	907800	0.36418	0.35786	0.64214	0.71573	0.93744	FALSE
CDK19_5	CDK19	872.92	672.58	872.92	672.58	-0.37566	20069	849690	0.54643	0.29239	0.70761	0.58477	0.93744	FALSE
CDK19_2	CDK19	853.77	708.16	853.77	708.16	-0.26942	10601	831050	0.47486	0.31744	0.68256	0.63489	0.93744	FALSE
CDK19_4	CDK19	777.18	755.31	777.18	755.31	-0.041118	239.06	756500	0.32234	0.3736	0.6264	0.74719	0.93744	FALSE
CDK19_3	CDK19	856.02	816.7	856.02	816.7	-0.067764	773.19	833250	0.32197	0.37374	0.62626	0.74747	0.93744	FALSE
CDK19_1	CDK19	798.58	779.33	798.58	779.33	-0.03515	185.2	777330	0.31152	0.3777	0.6223	0.75541	0.93744	FALSE
HGLibA_08755	CDK2	399.85	206.4	399.85	206.4	-0.95066	18712	389210	0.99899	0.1589	0.8411	0.3178	0.93744	FALSE
HGLibA_08756	CDK2	557.54	335.4	557.54	335.4	-0.73149	24674	542710	0.83319	0.20237	0.79763	0.40474	0.93744	FALSE
HGLibA_08754	CDK2	670.18	430.59	670.18	430.59	-0.63703	28701	652340	0.75213	0.22599	0.77401	0.45197	0.93744	FALSE
HGLibB_08748	CDK2	360.43	298.03	360.43	298.03	-0.27342	1946.8	350840	0.65525	0.25615	0.74385	0.5123	0.93744	FALSE
HGLibB_08747	CDK2	1036.2	758.87	1036.2	758.87	-0.44892	38466	1008700	0.57438	0.28286	0.71714	0.56571	0.93744	FALSE
HGLibB_08749	CDK2	459.55	392.34	459.55	392.34	-0.22759	2258.8	447320	0.57165	0.28378	0.71622	0.56756	0.93744	FALSE
CDK7_3	CDK7	903.33	34.696	903.33	34.696	-4.663	377260	879290	2.2785	0.01135	0.98865	0.0227	0.93744	FALSE
CDK7_2	CDK7	539.52	58.717	539.52	58.717	-3.1781	115590	525160	1.8427	0.032689	0.96731	0.065377	0.93744	FALSE
CDK7_4	CDK7	506.86	190.39	506.86	190.39	-1.4079	50077	493370	1.1808	0.11885	0.88115	0.23769	0.93744	FALSE
CDK7_5	CDK7	327.77	244.65	327.77	244.65	-0.42044	3453.9	319050	0.7608	0.22339	0.77661	0.44678	0.93744	FALSE
CDK7_1	CDK7	931.49	1020.4	931.49	1020.4	0.13143	3955.2	906700	0.093404	0.44644	0.55356	0.89287	0.94754	TRUE
CDK8_4	CDK8	291.72	289.14	291.72	289.14	-0.012808	3.3471	283960	0.55043	0.29101	0.70899	0.58203	0.93744	FALSE
CDK8_5	CDK8	1144.4	890.54	1144.4	890.54	-0.36144	32214	1113900	0.49922	0.30881	0.69119	0.61763	0.93744	FALSE
CDK8_1	CDK8	1025	838.94	1025	838.94	-0.28864	17304	997700	0.45951	0.32293	0.67707	0.64587	0.93744	FALSE
CDK8_3	CDK8	967.53	857.62	967.53	857.62	-0.17377	6039.9	941790	0.3811	0.35156	0.64844	0.70313	0.93744	FALSE
CDK8_2	CDK8	838	835.38	838	835.38	-0.0045122	3.4321	815700	0.27606	0.39125	0.60875	0.7825	0.93744	FALSE
CDK9_1	CDK9	1053.1	56.048	1053.1	56.048	-4.2077	497090	1025100	2.1559	0.015546	0.98445	0.031092	0.93744	FALSE
CDK9_2	CDK9	884.18	68.503	884.18	68.503	-3.6708	332670	860650	1.9893	0.023334	0.97667	0.046669	0.93744	FALSE
CDK9_5	CDK9	582.32	75.62	582.32	75.62	-2.9285	128370	566830	1.7562	0.039523	0.96048	0.079046	0.93744	FALSE
CDK9_3	CDK9	343.54	68.503	343.54	68.503	-2.3095	37821	334390	1.5842	0.056571	0.94343	0.11314	0.93744	FALSE
CDK9_4	CDK9	228.65	51.6	228.65	51.6	-2.1263	15673	222560	1.5721	0.057964	0.94204	0.11593	0.93744	FALSE
HGLibA_08904	CDY1	1852.8	1604	1852.8	1604	-0.20791	30951	1803500	0.32121	0.37403	0.62597	0.74805	0.93744	FALSE
HGLibB_08898	CDY1	2762.9	2432.3	2762.9	2432.3	-0.1838	54656	2689400	0.27374	0.39214	0.60786	0.78428	0.93744	FALSE
HGLibB_08897	CDY1	1339.2	1282	1339.2	1282	-0.06297	1638.2	1303600	0.23056	0.40883	0.59117	0.81765	0.93744	FALSE
HGLibA_08905	CDY1	3656.1	3767.7	3656.1	3767.7	0.043347	6221.6	3558800	0.059131	0.5107	0.4893	0.97859	0.98828	TRUE
HGLibA_08906	CDY1	1523.9	1578.2	1523.9	1578.2	0.050471	1473.9	1483400	0.044578	0.46095	0.53905	0.9219	0.95824	TRUE
HGLibB_08899	CDY1	1560	1577.3	1560	1577.3	0.015956	150.69	1518500	0.014088	0.449	0.551	0.89799	0.94924	TRUE
HGLibB_08903	CDY2A	1192.8	1103.2	1192.8	1103.2	-0.1126	4017.2	1161100	0.29434	0.38425	0.61575	0.7685	0.93744	FALSE
HGLibB_08905	CDY2A	842.51	1009.8	842.51	1009.8	0.26096	13986	820090	0.18468	0.48205	0.51795	0.9641	0.97971	TRUE
HGLibB_08904	CDY2A	1489	1689.4	1489	1689.4	0.18206	20083	1449400	0.16647	0.51353	0.48647	0.97294	0.98516	TRUE
HGLibB_08908	CDY2B	500.1	539.13	500.1	539.13	0.10821	761.68	486790	0.055941	0.37413	0.62587	0.74825	0.93744	TRUE
HGLibA_08918	CDYL	1887.8	1337.1	1887.8	1337.1	-0.4972	151590	1837500	0.57202	0.28366	0.71634	0.56731	0.93744	FALSE
HGLibB_08909	CDYL	1085.8	857.62	1085.8	857.62	-0.33999	26032	1056900	0.48983	0.31213	0.68787	0.62426	0.93744	FALSE
HGLibB_08910	CDYL	1860.7	1459.9	1860.7	1459.9	-0.34977	80323	1811200	0.44883	0.32678	0.67322	0.65356	0.93744	FALSE
HGLibB_08911	CDYL	976.54	873.64	976.54	873.64	-0.16048	5294.8	950560	0.36902	0.35606	0.64394	0.71211	0.93744	FALSE
HGLibA_08917	CDYL	498.97	620.98	498.97	620.98	0.31501	7442.5	485690	0.17506	0.43576	0.56424	0.87151	0.94164	TRUE
HGLibA_08916	CDYL	455.04	491.98	455.04	491.98	0.11235	682.01	442940	0.055493	0.36531	0.63469	0.73063	0.93744	TRUE
HGLibA_08920	CDYL2	582.32	511.55	582.32	511.55	-0.1866	2504.3	566830	0.49218	0.3113	0.6887	0.62259	0.93744	FALSE
HGLibA_08921	CDYL2	1308.8	1174.3	1308.8	1174.3	-0.15629	9041.9	1274000	0.31673	0.37573	0.62427	0.75145	0.93744	FALSE
HGLibB_08913	CDYL2	915.72	881.64	915.72	881.64	-0.05465	580.59	891350	0.29712	0.38319	0.61681	0.76637	0.93744	FALSE
HGLibB_08914	CDYL2	1106.1	1048	1106.1	1048	-0.077723	1685.7	1076600	0.27833	0.39038	0.60962	0.78076	0.93744	FALSE
HGLibA_08919	CDYL2	1052	1217	1052	1217	0.21005	13618	1024000	0.16309	0.48841	0.51159	0.97683	0.98726	TRUE
HGLibB_08912	CDYL2	664.54	671.69	664.54	671.69	0.015399	25.502	646860	0.0088796	0.37605	0.62395	0.75211	0.93744	TRUE
HGLibB_08971	CECR2	1080.2	735.74	1080.2	735.74	-0.55336	59314	1051400	0.64198	0.26044	0.73956	0.52089	0.93744	FALSE
HGLibB_08969	CECR2	914.59	645.89	914.59	645.89	-0.50119	36102	890260	0.62525	0.2659	0.7341	0.53181	0.93744	FALSE
HGLibA_08977	CECR2	605.97	479.52	605.97	479.52	-0.33703	7995.1	589850	0.5837	0.27971	0.72029	0.55942	0.93744	FALSE
HGLibA_08976	CECR2	809.84	686.81	809.84	686.81	-0.23741	7568.5	788290	0.46117	0.32234	0.67766	0.64468	0.93744	FALSE
HGLibA_08978	CECR2	610.48	580.94	610.48	580.94	-0.07143	436.25	594240	0.40087	0.34426	0.65574	0.68852	0.93744	FALSE
HGLibB_08970	CECR2	714.1	824.71	714.1	824.71	0.20748	6116.4	695100	0.13266	0.44384	0.55616	0.88768	0.94643	TRUE
HGLibB_09031	CENPA	618.36	214.41	618.36	214.41	-1.5237	81591	601910	1.2133	0.11251	0.88749	0.22503	0.93744	FALSE
HGLibB_09029	CENPA	576.69	233.98	576.69	233.98	-1.2978	58725	561340	1.1165	0.13211	0.86789	0.26422	0.93744	FALSE
HGLibA_09037	CENPA	1029.5	431.48	1029.5	431.48	-1.2526	178800	1002100	1.0567	0.14532	0.85468	0.29064	0.93744	FALSE
HGLibB_09030	CENPA	1059.9	452.83	1059.9	452.83	-1.225	184260	1031700	1.0419	0.14874	0.85126	0.29748	0.93744	FALSE
HGLibA_09036	CENPA	548.53	328.28	548.53	328.28	-0.73888	24255	533930	0.83973	0.20053	0.79947	0.40106	0.93744	FALSE
HGLibA_09038	CENPA	559.79	508.88	559.79	508.88	-0.13731	1296.1	544900	0.46733	0.32013	0.67987	0.64027	0.93744	FALSE
HGLibA_09346	CHAF1A	571.06	297.14	571.06	297.14	-0.94015	37515	555860	0.94143	0.17324	0.82676	0.34648	0.93744	FALSE
HGLibA_09348	CHAF1A	547.4	438.6	547.4	438.6	-0.31906	5919.4	532840	0.59223	0.27685	0.72315	0.5537	0.93744	FALSE
HGLibB_09338	CHAF1A	1048.6	768.66	1048.6	768.66	-0.44759	39192	1020700	0.57206	0.28364	0.71636	0.56728	0.93744	FALSE
HGLibB_09339	CHAF1A	453.92	420.8	453.92	420.8	-0.10903	548.23	441840	0.49785	0.30929	0.69071	0.61859	0.93744	FALSE
HGLibB_09340	CHAF1A	963.03	767.77	963.03	767.77	-0.32652	19063	937400	0.49679	0.30967	0.69033	0.61934	0.93744	FALSE
HGLibA_09347	CHAF1A	937.12	805.13	937.12	805.13	-0.21875	8710.2	912180	0.42129	0.33677	0.66323	0.67354	0.93744	FALSE
HGLibB_09342	CHAF1B	587.95	153.91	587.95	153.91	-1.9267	94197	572310	1.3878	0.082597	0.9174	0.16519	0.93744	FALSE
HGLibA_09349	CHAF1B	460.68	129	460.68	129	-1.8284	55005	448420	1.3693	0.085447	0.91455	0.17089	0.93744	FALSE
HGLibB_09341	CHAF1B	890.94	253.55	890.94	253.55	-1.809	203130	867230	1.3208	0.093291	0.90671	0.18658	0.93744	FALSE
HGLibA_09351	CHAF1B	779.43	284.69	779.43	284.69	-1.4498	122390	758690	1.1638	0.12225	0.87775	0.2445	0.93744	FALSE
HGLibB_09343	CHAF1B	619.49	369.2	619.49	369.2	-0.74509	31321	603010	0.82538	0.20458	0.79542	0.40916	0.93744	FALSE
HGLibA_09350	CHAF1B	896.57	534.68	896.57	534.68	-0.74466	65483	872710	0.78144	0.21727	0.78273	0.43454	0.93744	FALSE
HGLibA_09382	CHD1	702.84	442.16	702.84	442.16	-0.66743	33978	684140	0.76345	0.2226	0.7774	0.44519	0.93744	FALSE
HGLibA_09384	CHD1	1223.2	835.38	1223.2	835.38	-0.54962	75206	1190700	0.6289	0.26471	0.73529	0.52941	0.93744	FALSE
HGLibB_09376	CHD1	990.06	706.38	990.06	706.38	-0.48648	40236	963710	0.60571	0.27235	0.72765	0.54471	0.93744	FALSE
HGLibB_09375	CHD1	965.28	715.28	965.28	715.28	-0.43192	31250	939590	0.5713	0.2839	0.7161	0.5678	0.93744	FALSE
HGLibB_09374	CHD1	872.92	693.93	872.92	693.93	-0.33064	16019	849690	0.5149	0.30331	0.69669	0.60662	0.93744	FALSE
HGLibA_09383	CHD1	903.33	746.42	903.33	746.42	-0.27494	12311	879290	0.4693	0.31943	0.68057	0.63886	0.93744	FALSE
HGLibA_09387	CHD1L	1188.3	792.68	1188.3	792.68	-0.58348	78256	1156700	0.65448	0.2564	0.7436	0.5128	0.93744	FALSE
HGLibA_09385	CHD1L	692.7	506.21	692.7	506.21	-0.45173	17390	674270	0.63346	0.26322	0.73678	0.52643	0.93744	FALSE
HGLibB_09377	CHD1L	693.83	515.11	693.83	515.11	-0.42899	15971	675370	0.61864	0.26808	0.73192	0.53616	0.93744	FALSE
HGLibA_09386	CHD1L	1540.8	1073.8	1540.8	1073.8	-0.52058	109060	1499800	0.59459	0.27606	0.72394	0.55212	0.93744	FALSE
HGLibB_09378	CHD1L	1128.6	902.11	1128.6	902.11	-0.32284	25650	1098600	0.47187	0.31851	0.68149	0.63702	0.93744	FALSE
HGLibB_09379	CHD1L	968.66	1039.1	968.66	1039.1	0.10119	2481.9	942880	0.072556	0.43969	0.56031	0.87939	0.9431	TRUE
HGLibB_09382	CHD2	279.33	146.79	279.33	146.79	-0.92357	8783.6	271900	1.0487	0.14717	0.85283	0.29433	0.93744	FALSE
HGLibB_09380	CHD2	1001.3	699.26	1001.3	699.26	-0.51737	45619	974680	0.62539	0.26586	0.73414	0.53171	0.93744	FALSE
HGLibA_09389	CHD2	832.37	632.54	832.37	632.54	-0.39552	19966	810220	0.56731	0.28525	0.71475	0.5705	0.93744	FALSE
HGLibB_09381	CHD2	1374.1	1266	1374.1	1266	-0.1182	5850.4	1337600	0.27597	0.39129	0.60871	0.78257	0.93744	FALSE
HGLibA_09390	CHD2	1040.7	1018.6	1040.7	1018.6	-0.030927	244.08	1013100	0.25059	0.40107	0.59893	0.80213	0.93744	FALSE
HGLibA_09388	CHD2	558.67	588.06	558.67	588.06	0.073841	431.92	543800	0.039856	0.37587	0.62413	0.75175	0.93744	TRUE
HGLibB_09385	CHD3	852.64	607.63	852.64	607.63	-0.48807	30016	829960	0.62574	0.26574	0.73426	0.53149	0.93744	FALSE
HGLibA_09391	CHD3	831.24	623.64	831.24	623.64	-0.41397	21549	809120	0.58001	0.28095	0.71905	0.56191	0.93744	FALSE
HGLibB_09384	CHD3	697.21	636.1	697.21	636.1	-0.13214	1867.1	678660	0.41484	0.33913	0.66087	0.67826	0.93744	FALSE
HGLibA_09392	CHD3	1150	972.39	1150	972.39	-0.2418	15773	1119400	0.40642	0.34222	0.65778	0.68444	0.93744	FALSE
HGLibB_09383	CHD3	1618.6	1822.9	1618.6	1822.9	0.17142	20876	1575500	0.16279	0.51703	0.48297	0.96594	0.98081	TRUE
HGLibA_09393	CHD3	1017.1	1041.8	1017.1	1041.8	0.034569	304.79	990030	0.024814	0.42113	0.57887	0.84227	0.93854	TRUE
HGLibB_09386	CHD4	645.4	218.85	645.4	218.85	-1.5559	90969	628220	1.2242	0.11043	0.88957	0.22087	0.93744	FALSE
HGLibA_09396	CHD4	1512.7	905.66	1512.7	905.66	-0.73942	184240	1472400	0.75135	0.22622	0.77378	0.45244	0.93744	FALSE
HGLibA_09394	CHD4	1257	914.56	1257	914.56	-0.45841	58633	1223600	0.56134	0.28728	0.71272	0.57457	0.93744	FALSE
HGLibA_09395	CHD4	1180.4	962.6	1180.4	962.6	-0.294	23720	1149000	0.44384	0.32858	0.67142	0.65716	0.93744	FALSE
HGLibB_09388	CHD4	375.07	411.02	375.07	411.02	0.1317	646.03	365090	0.059489	0.34989	0.65011	0.69978	0.93744	TRUE
HGLibB_09387	CHD4	898.82	900.33	898.82	900.33	0.0024058	1.1277	874910	0.0016056	0.3996	0.6004	0.79919	0.93744	TRUE
HGLibB_09390	CHD5	601.47	445.71	601.47	445.71	-0.43153	12130	585460	0.64502	0.25946	0.74054	0.51891	0.93744	FALSE
HGLibB_09389	CHD5	388.59	362.98	388.59	362.98	-0.098106	327.99	378250	0.52922	0.29833	0.70167	0.59665	0.93744	FALSE
HGLibA_09399	CHD5	1107.2	874.53	1107.2	874.53	-0.33999	27068	1077700	0.48728	0.31303	0.68697	0.62606	0.93744	FALSE
HGLibB_09391	CHD5	736.63	626.31	736.63	626.31	-0.23371	6084.9	717030	0.47638	0.3169	0.6831	0.6338	0.93744	FALSE
HGLibA_09398	CHD5	1133.1	1095.2	1133.1	1095.2	-0.049096	719.9	1103000	0.24913	0.40163	0.59837	0.80326	0.93744	FALSE
HGLibA_09397	CHD5	1459.7	1516	1459.7	1516	0.054483	1580.3	1420900	0.047163	0.45911	0.54089	0.91823	0.95644	TRUE
HGLibB_09394	CHD6	424.63	372.76	424.63	372.76	-0.18748	1345.2	413330	0.56449	0.28621	0.71379	0.57242	0.93744	FALSE
HGLibB_09393	CHD6	1092.6	814.92	1092.6	814.92	-0.42253	38541	1063500	0.54948	0.29134	0.70866	0.58267	0.93744	FALSE
HGLibA_09401	CHD6	1057.6	829.15	1057.6	829.15	-0.35076	26103	1029500	0.50128	0.30809	0.69191	0.61617	0.93744	FALSE
HGLibA_09400	CHD6	1269.4	1080	1269.4	1080	-0.23286	17928	1235600	0.38535	0.34999	0.65001	0.69998	0.93744	FALSE
HGLibA_09402	CHD6	974.29	865.63	974.29	865.63	-0.17041	5903.5	948360	0.37723	0.353	0.647	0.706	0.93744	FALSE
HGLibB_09392	CHD6	1605	1706.3	1605	1706.3	0.088247	5131.4	1562300	0.081049	0.48059	0.51941	0.96118	0.9788	TRUE
HGLibB_09395	CHD7	1355	963.49	1355	963.49	-0.49151	76637	1318900	0.57985	0.28101	0.71899	0.56202	0.93744	FALSE
HGLibB_09397	CHD7	1626.4	1298.9	1626.4	1298.9	-0.32422	53646	1583200	0.43502	0.33177	0.66823	0.66355	0.93744	FALSE
HGLibA_09403	CHD7	729.87	678.8	729.87	678.8	-0.1045	1304	710450	0.38458	0.35027	0.64973	0.70055	0.93744	FALSE
HGLibA_09404	CHD7	1499.2	1377.2	1499.2	1377.2	-0.12236	7440.6	1459300	0.2667	0.39485	0.60515	0.7897	0.93744	FALSE
HGLibB_09396	CHD7	751.27	775.77	751.27	775.77	0.046241	300.18	731280	0.028652	0.39695	0.60305	0.79391	0.93744	TRUE
HGLibA_09405	CHD7	688.2	689.48	688.2	689.48	0.0026799	0.82102	669890	0.0015656	0.37561	0.62439	0.75122	0.93744	TRUE
HGLibB_09399	CHD8	758.03	397.67	758.03	397.67	-0.92895	64929	737860	0.90305	0.18325	0.81675	0.3665	0.93744	FALSE
HGLibA_09406	CHD8	870.67	506.21	870.67	506.21	-0.78119	66414	847500	0.80597	0.21013	0.78987	0.42026	0.93744	FALSE
HGLibA_09408	CHD8	1724.4	983.95	1724.4	983.95	-0.80883	274160	1678600	0.80087	0.2116	0.7884	0.42321	0.93744	FALSE
HGLibB_09398	CHD8	590.21	468.85	590.21	468.85	-0.33147	7364.1	574500	0.58522	0.2792	0.7208	0.5584	0.93744	FALSE
HGLibB_09400	CHD8	777.18	748.2	777.18	748.2	-0.054759	420.01	756500	0.33294	0.36959	0.63041	0.73918	0.93744	FALSE
HGLibA_09407	CHD8	1465.4	1396.8	1465.4	1396.8	-0.069148	2354.7	1426400	0.22108	0.41251	0.58749	0.82503	0.93744	FALSE
HGLibB_09401	CHD9	367.19	323.83	367.19	323.83	-0.18075	939.88	357420	0.595	0.27592	0.72408	0.55184	0.93744	FALSE
HGLibB_09402	CHD9	590.21	545.36	590.21	545.36	-0.11382	1005.8	574500	0.43889	0.33037	0.66963	0.66074	0.93744	FALSE
HGLibA_09410	CHD9	719.74	922.57	719.74	922.57	0.35775	20570	700580	0.24233	0.49786	0.50214	0.99572	0.998	TRUE
HGLibA_09411	CHD9	526	684.14	526	684.14	0.37859	12504	512010	0.221	0.46343	0.53657	0.92687	0.95968	TRUE
HGLibB_09403	CHD9	532.76	591.62	532.76	591.62	0.15091	1732	518590	0.081729	0.39318	0.60682	0.78636	0.93744	TRUE
HGLibA_09409	CHD9	488.83	521.33	488.83	521.33	0.092682	528.15	475830	0.047116	0.36744	0.63256	0.73488	0.93744	TRUE
CHEK2_4	CHEK2	612.73	453.72	612.73	453.72	-0.43263	12642	596430	0.64239	0.26031	0.73969	0.52062	0.93744	FALSE
CHEK2_3	CHEK2	652.15	534.68	652.15	534.68	-0.28605	6900.1	634800	0.53596	0.29599	0.70401	0.59199	0.93744	FALSE
CHEK2_1	CHEK2	701.71	575.6	701.71	575.6	-0.28536	7951.9	683040	0.52149	0.30101	0.69899	0.60203	0.93744	FALSE
CHEK2_2	CHEK2	513.61	453.72	513.61	453.72	-0.17851	1793.5	499950	0.5147	0.30338	0.69662	0.60676	0.93744	FALSE
CHEK2_5	CHEK2	613.86	538.24	613.86	538.24	-0.18933	2859.2	597520	0.48264	0.31468	0.68532	0.62935	0.93744	FALSE
HGLibB_09416	CHERP	711.85	258	711.85	258	-1.4607	102990	692910	1.1743	0.12015	0.87985	0.24029	0.93744	FALSE
HGLibA_09425	CHERP	675.81	403.9	675.81	403.9	-0.74118	36967	657830	0.8114	0.20857	0.79143	0.41714	0.93744	FALSE
HGLibA_09424	CHERP	1188.3	684.14	1188.3	684.14	-0.79563	127090	1156700	0.79334	0.21379	0.78621	0.42758	0.93744	FALSE
HGLibB_09418	CHERP	1450.7	1099.6	1450.7	1099.6	-0.39948	61645	1412100	0.50489	0.30682	0.69318	0.61363	0.93744	FALSE
HGLibA_09426	CHERP	800.83	743.75	800.83	743.75	-0.10655	1629.3	779520	0.36625	0.35709	0.64291	0.71418	0.93744	FALSE
HGLibB_09417	CHERP	393.09	448.38	393.09	448.38	0.18941	1528.4	382630	0.089381	0.37027	0.62973	0.74054	0.93744	TRUE
HGLibA_09533	CHRAC1	931.49	507.99	931.49	507.99	-0.87345	89675	906700	0.85422	0.19649	0.80351	0.39298	0.93744	FALSE
HGLibB_09522	CHRAC1	818.85	636.99	818.85	636.99	-0.36183	16537	797060	0.54687	0.29223	0.70777	0.58447	0.93744	FALSE
HGLibA_09532	CHRAC1	781.68	620.98	781.68	620.98	-0.33157	12914	760880	0.53378	0.29675	0.70325	0.5935	0.93744	FALSE
HGLibB_09524	CHRAC1	353.67	347.85	353.67	347.85	-0.023868	16.933	344260	0.50583	0.30649	0.69351	0.61297	0.93744	FALSE
HGLibB_09523	CHRAC1	743.39	680.58	743.39	680.58	-0.12717	1972.3	723610	0.39748	0.34551	0.65449	0.69102	0.93744	FALSE
HGLibA_09531	CHRAC1	1842.7	1590.7	1842.7	1590.7	-0.21204	31754	1793700	0.32554	0.37238	0.62762	0.74477	0.93744	FALSE
HGLibA_09706	CIITA	711.85	586.28	711.85	586.28	-0.27955	7884.1	692910	0.51482	0.30334	0.69666	0.60668	0.93744	FALSE
HGLibA_09705	CIITA	1189.4	915.45	1189.4	915.45	-0.37734	37530	1157800	0.50666	0.3062	0.6938	0.6124	0.93744	FALSE
HGLibB_09696	CIITA	1075.7	918.12	1075.7	918.12	-0.22824	12410	1047000	0.40583	0.34243	0.65757	0.68487	0.93744	FALSE
HGLibB_09698	CIITA	625.12	607.63	625.12	607.63	-0.040876	152.97	608490	0.37299	0.35458	0.64542	0.70915	0.93744	FALSE
HGLibA_09707	CIITA	1213.1	1115.6	1213.1	1115.6	-0.12072	4748.6	1180800	0.29839	0.3827	0.6173	0.7654	0.93744	FALSE
HGLibB_09697	CIITA	916.85	883.42	916.85	883.42	-0.053516	558.55	892450	0.29594	0.38364	0.61636	0.76728	0.93744	FALSE
HGLibA_09721	CIRBP	349.17	217.07	349.17	217.07	-0.68322	8724.2	339880	0.88841	0.18716	0.81284	0.37432	0.93744	FALSE
HGLibB_09713	CIRBP	1439.5	1013.3	1439.5	1013.3	-0.50604	90806	1401200	0.58689	0.27864	0.72136	0.55728	0.93744	FALSE
HGLibA_09722	CIRBP	1109.5	845.17	1109.5	845.17	-0.39213	34923	1079900	0.52564	0.29957	0.70043	0.59914	0.93744	FALSE
HGLibB_09711	CIRBP	494.47	435.93	494.47	435.93	-0.18139	1713.3	481310	0.52525	0.2997	0.7003	0.59941	0.93744	FALSE
HGLibB_09712	CIRBP	881.93	794.46	881.93	794.46	-0.15051	3825.6	858460	0.3804	0.35182	0.64818	0.70365	0.93744	FALSE
HGLibA_09720	CIRBP	746.77	717.95	746.77	717.95	-0.056703	415.29	726900	0.34341	0.36564	0.63436	0.73129	0.93744	FALSE
CLOCK_3	CLOCK	375.07	265.12	375.07	265.12	-0.49896	6045.3	365090	0.7757	0.21896	0.78104	0.43793	0.93744	FALSE
CLOCK_2	CLOCK	717.48	512.44	717.48	512.44	-0.48476	21022	698390	0.64883	0.25822	0.74178	0.51645	0.93744	FALSE
CLOCK_1	CLOCK	787.32	592.51	787.32	592.51	-0.40951	18975	766370	0.58538	0.27915	0.72085	0.55829	0.93744	FALSE
CLOCK_5	CLOCK	566.55	499.09	566.55	499.09	-0.18255	2275.3	551480	0.49546	0.31014	0.68986	0.62028	0.93744	FALSE
CLOCK_4	CLOCK	941.63	783.78	941.63	783.78	-0.26439	12457	916570	0.45469	0.32467	0.67533	0.64933	0.93744	FALSE
HGLibB_10286	CNKSR1	1509.3	1016.9	1509.3	1016.9	-0.56929	121250	1469100	0.63151	0.26385	0.73615	0.52771	0.93744	FALSE
HGLibA_10296	CNKSR1	719.74	579.16	719.74	579.16	-0.31301	9880.4	700580	0.53563	0.29611	0.70389	0.59221	0.93744	FALSE
HGLibA_10295	CNKSR1	890.94	765.99	890.94	765.99	-0.21774	7806.4	867230	0.42942	0.33381	0.66619	0.66762	0.93744	FALSE
HGLibB_10285	CNKSR1	642.02	869.19	642.02	869.19	0.43647	25803	624930	0.28737	0.51125	0.48875	0.9775	0.98779	TRUE
HGLibA_10297	CNKSR1	1369.6	1529.3	1369.6	1529.3	0.15898	12748	1333200	0.13829	0.49559	0.50441	0.99118	0.99606	TRUE
HGLibB_10284	CNKSR1	841.38	902.11	841.38	902.11	0.10042	1843.7	818990	0.0671	0.42549	0.57451	0.85097	0.93854	TRUE
HGLibA_10300	CNKSR2	621.74	530.23	621.74	530.23	-0.2293	4187.2	605200	0.50724	0.30599	0.69401	0.61198	0.93744	FALSE
HGLibB_10288	CNKSR2	665.67	579.16	665.67	579.16	-0.20052	3741.8	647960	0.47333	0.31799	0.68201	0.63598	0.93744	FALSE
HGLibB_10287	CNKSR2	622.87	590.73	622.87	590.73	-0.076311	516.54	606300	0.39968	0.34469	0.65531	0.68939	0.93744	FALSE
HGLibA_10298	CNKSR2	628.5	595.18	628.5	595.18	-0.078471	555.28	611780	0.39915	0.34489	0.65511	0.68978	0.93744	FALSE
HGLibB_10289	CNKSR2	1356.1	1284.7	1356.1	1284.7	-0.078046	2553.7	1320000	0.24208	0.40436	0.59564	0.80872	0.93744	FALSE
HGLibA_10299	CNKSR2	914.59	986.62	914.59	986.62	0.10925	2594.1	890260	0.07634	0.43683	0.56317	0.87366	0.94164	TRUE
HGLibA_10303	CNKSR3	382.96	224.19	382.96	224.19	-0.76979	12603	372770	0.91583	0.17988	0.82012	0.35976	0.93744	FALSE
HGLibB_10290	CNKSR3	781.68	577.38	781.68	577.38	-0.43641	20869	760880	0.60432	0.27281	0.72719	0.54563	0.93744	FALSE
HGLibA_10302	CNKSR3	553.04	436.82	553.04	436.82	-0.33965	6753.3	538320	0.60324	0.27317	0.72683	0.54635	0.93744	FALSE
HGLibB_10292	CNKSR3	1242.4	1017.8	1242.4	1017.8	-0.28743	25223	1209300	0.43213	0.33282	0.66718	0.66564	0.93744	FALSE
HGLibA_10301	CNKSR3	830.12	799.8	830.12	799.8	-0.053618	459.7	808030	0.31745	0.37545	0.62455	0.7509	0.93744	FALSE
HGLibB_10291	CNKSR3	771.55	814.92	771.55	814.92	0.078804	940.59	751020	0.050048	0.4098	0.5902	0.81959	0.93744	TRUE
HGLibA_10340	CNOT4	688.2	499.98	688.2	499.98	-0.46015	17712	669890	0.63988	0.26112	0.73888	0.52225	0.93744	FALSE
HGLibA_10341	CNOT4	916.85	673.47	916.85	673.47	-0.44451	29617	892450	0.58675	0.27869	0.72131	0.55737	0.93744	FALSE
HGLibB_10330	CNOT4	549.66	482.19	549.66	482.19	-0.18856	2275.9	535030	0.50619	0.30636	0.69364	0.61272	0.93744	FALSE
HGLibA_10342	CNOT4	1388.8	1125.4	1388.8	1125.4	-0.30313	34684	1351800	0.43188	0.33292	0.66708	0.66583	0.93744	FALSE
HGLibB_10329	CNOT4	396.47	419.91	396.47	419.91	0.082669	274.74	385920	0.037733	0.34318	0.65682	0.68636	0.93744	TRUE
HGLibB_10331	CNOT4	628.5	640.55	628.5	640.55	0.027349	72.565	611780	0.015402	0.37421	0.62579	0.74842	0.93744	TRUE
control-hEpi_6	control	432.52	285.58	432.52	285.58	-0.59716	10796	421010	0.8021	0.21125	0.78875	0.4225	0.93744	FALSE
control-hEpi_25	control	614.98	402.12	614.98	402.12	-0.61168	22655	598620	0.75006	0.22661	0.77339	0.45322	0.93744	FALSE
control-hEpi_114	control	674.68	449.27	674.68	449.27	-0.58554	25404	656730	0.72045	0.23562	0.76438	0.47125	0.93744	FALSE
control-hEpi_109	control	491.09	378.99	491.09	378.99	-0.37295	6282.7	478020	0.64774	0.25858	0.74142	0.51715	0.93744	FALSE
control-hEpi_148	control	800.83	580.94	800.83	580.94	-0.46243	24176	779520	0.61778	0.26836	0.73164	0.53672	0.93744	FALSE
control-hEpi_121	control	728.75	542.69	728.75	542.69	-0.42462	17309	709350	0.60771	0.27169	0.72831	0.54338	0.93744	FALSE
control-hEpi_135	control	691.58	532.01	691.58	532.01	-0.37781	12731	673170	0.58597	0.27895	0.72105	0.5579	0.93744	FALSE
control-hEpi_33	control	557.54	448.38	557.54	448.38	-0.31372	5957.7	542710	0.58512	0.27923	0.72077	0.55847	0.93744	FALSE
control-hEpi_23	control	662.29	531.12	662.29	531.12	-0.31789	8602.8	644670	0.55427	0.2897	0.7103	0.57939	0.93744	FALSE
control-hEpi_40	control	367.19	339.85	367.19	339.85	-0.11132	373.8	357420	0.55185	0.29052	0.70948	0.58105	0.93744	FALSE
control-hEpi_136	control	781.68	610.3	781.68	610.3	-0.35655	14686	760880	0.55086	0.29086	0.70914	0.58173	0.93744	FALSE
control-hEpi_140	control	681.44	551.58	681.44	551.58	-0.30451	8431.3	663310	0.53997	0.29461	0.70539	0.58922	0.93744	FALSE
control-hEpi_96	control	1134.2	859.4	1134.2	859.4	-0.3999	37765	1104000	0.52876	0.29849	0.70151	0.59697	0.93744	FALSE
control-hEpi_54	control	627.37	531.12	627.37	531.12	-0.23987	4632.4	610680	0.51256	0.30413	0.69587	0.60826	0.93744	FALSE
control-hEpi_18	control	1285.2	977.73	1285.2	977.73	-0.39409	47258	1251000	0.51123	0.30459	0.69541	0.60919	0.93744	FALSE
control-hEpi_91	control	712.98	601.4	712.98	601.4	-0.24515	6224.3	694010	0.49071	0.31182	0.68818	0.62363	0.93744	FALSE
control-hEpi_132	control	684.82	586.28	684.82	586.28	-0.22378	4855	666600	0.48377	0.31428	0.68572	0.62855	0.93744	FALSE
control-hEpi_71	control	969.78	782.89	969.78	782.89	-0.3085	17464	943980	0.48258	0.3147	0.6853	0.62939	0.93744	FALSE
control-hEpi_95	control	661.17	574.71	661.17	574.71	-0.20184	3736.9	643570	0.47565	0.31716	0.68284	0.63432	0.93744	FALSE
control-hEpi_110	control	848.14	709.94	848.14	709.94	-0.25627	9549.3	825570	0.4665	0.32043	0.67957	0.64086	0.93744	FALSE
control-hEpi_69	control	961.9	791.79	961.9	791.79	-0.28045	14469	936300	0.46317	0.32162	0.67838	0.64324	0.93744	FALSE
control-hEpi_113	control	710.72	619.2	710.72	619.2	-0.19859	4188.7	691810	0.45859	0.32327	0.67673	0.64653	0.93744	FALSE
control-hEpi_36	control	527.13	492.87	527.13	492.87	-0.096773	587	513100	0.45351	0.32509	0.67491	0.65018	0.93744	FALSE
control-hEpi_28	control	476.44	459.95	476.44	459.95	-0.050725	136.05	463770	0.44669	0.32755	0.67245	0.6551	0.93744	FALSE
control-hEpi_147	control	852.64	730.4	852.64	730.4	-0.22297	7471.5	829960	0.44122	0.32953	0.67047	0.65906	0.93744	FALSE
control-hEpi_92	control	633.01	576.49	633.01	576.49	-0.13469	1596.9	616160	0.43781	0.33076	0.66924	0.66153	0.93744	FALSE
control-hEpi_14	control	709.6	631.65	709.6	631.65	-0.16762	3037.8	690720	0.43677	0.33114	0.66886	0.66228	0.93744	FALSE
control-hEpi_38	control	1607.3	1283.8	1607.3	1283.8	-0.32403	52336	1564500	0.43576	0.3315	0.6685	0.66301	0.93744	FALSE
control-hEpi_78	control	700.59	629.87	700.59	629.87	-0.15327	2500.3	681950	0.42912	0.33392	0.66608	0.66784	0.93744	FALSE
control-hEpi_70	control	950.64	810.47	950.64	810.47	-0.22987	9823.1	925340	0.42724	0.3346	0.6654	0.6692	0.93744	FALSE
control-hEpi_122	control	533.89	511.55	533.89	511.55	-0.061547	249.52	519680	0.426	0.33506	0.66494	0.67011	0.93744	FALSE
control-hEpi_59	control	1187.2	983.06	1187.2	983.06	-0.27192	20829	1155600	0.42577	0.33514	0.66486	0.67027	0.93744	FALSE
control-hEpi_119	control	537.27	517.78	537.27	517.78	-0.053209	189.94	522970	0.4186	0.33775	0.66225	0.67551	0.93744	FALSE
control-hEpi_4	control	669.05	620.98	669.05	620.98	-0.10741	1155.5	651250	0.40591	0.3424	0.6576	0.68481	0.93744	FALSE
control-hEpi_13	control	1324.6	1103.2	1324.6	1103.2	-0.26367	24513	1289300	0.40509	0.3427	0.6573	0.68541	0.93744	FALSE
control-hEpi_141	control	585.7	561.37	585.7	561.37	-0.061105	295.99	570120	0.40329	0.34337	0.65663	0.68674	0.93744	FALSE
control-hEpi_11	control	866.16	778.44	866.16	778.44	-0.15385	3847.1	843110	0.38645	0.34958	0.65042	0.69916	0.93744	FALSE
control-hEpi_56	control	1034	902.99	1034	902.99	-0.19522	8579.3	1006500	0.38634	0.34962	0.65038	0.69925	0.93744	FALSE
control-hEpi_51	control	817.73	744.64	817.73	744.64	-0.13491	2671.1	795970	0.38349	0.35068	0.64932	0.70136	0.93744	FALSE
control-hEpi_131	control	976.54	874.53	976.54	874.53	-0.15901	5203.6	950560	0.36786	0.35649	0.64351	0.71298	0.93744	FALSE
control-hEpi_120	control	1226.6	1626.3	1226.6	1626.3	0.40663	79876	1194000	0.36579	0.58897	0.41103	0.82206	0.93744	TRUE
control-hEpi_81	control	867.29	795.35	867.29	795.35	-0.12477	2587.6	844210	0.36386	0.35798	0.64202	0.71596	0.93744	FALSE
control-hEpi_126	control	813.22	756.2	813.22	756.2	-0.10474	1625.6	791580	0.36164	0.35881	0.64119	0.71762	0.93744	FALSE
control-hEpi_124	control	861.65	794.46	861.65	794.46	-0.117	2257.7	838730	0.35915	0.35974	0.64026	0.71948	0.93744	FALSE
control-hEpi_27	control	925.86	849.62	925.86	849.62	-0.12384	2906.3	901220	0.35021	0.36309	0.63691	0.72618	0.93744	FALSE
control-hEpi_75	control	2338.3	1967	2338.3	1967	-0.24933	68924	2276100	0.34701	0.36429	0.63571	0.72858	0.93744	FALSE
control-hEpi_20	control	931.49	857.62	931.49	857.62	-0.11906	2728.1	906700	0.34526	0.36495	0.63505	0.7299	0.93744	FALSE
control-hEpi_22	control	916.85	848.73	916.85	848.73	-0.11125	2320.1	892450	0.34221	0.3661	0.6339	0.7322	0.93744	FALSE
control-hEpi_104	control	1534.1	1327.4	1534.1	1327.4	-0.20867	21368	1493300	0.34107	0.36653	0.63347	0.73305	0.93744	FALSE
control-hEpi_87	control	685.94	676.13	685.94	676.13	-0.020752	48.124	667690	0.33574	0.36854	0.63146	0.73707	0.93744	FALSE
control-hEpi_134	control	822.23	797.13	822.23	797.13	-0.044683	315.16	800350	0.3125	0.37733	0.62267	0.75466	0.93744	FALSE
control-hEpi_105	control	1272.8	1154.8	1272.8	1154.8	-0.14026	6962.6	1238900	0.30727	0.37932	0.62068	0.75864	0.93744	FALSE
control-hEpi_123	control	518.12	735.74	518.12	735.74	0.50509	23680	504330	0.30644	0.50515	0.49485	0.9897	0.99488	TRUE
control-hEpi_146	control	942.75	895.88	942.75	895.88	-0.073496	1098.6	917670	0.30635	0.37967	0.62033	0.75934	0.93744	FALSE
control-hEpi_137	control	838	815.81	838	815.81	-0.038674	246.25	815700	0.30351	0.38075	0.61925	0.7615	0.93744	FALSE
control-hEpi_116	control	1386.5	1252.6	1386.5	1252.6	-0.14641	8965.2	1349600	0.29957	0.38225	0.61775	0.7645	0.93744	FALSE
control-hEpi_102	control	1143.2	1446.6	1143.2	1446.6	0.33924	46004	1112800	0.28754	0.55057	0.44943	0.89885	0.94962	TRUE
control-hEpi_2	control	801.96	798.91	801.96	798.91	-0.0054951	4.6591	780620	0.28702	0.38705	0.61295	0.7741	0.93744	FALSE
control-hEpi_84	control	1627.6	1465.3	1627.6	1465.3	-0.15147	13173	1584300	0.28244	0.3888	0.6112	0.77761	0.93744	FALSE
control-hEpi_55	control	1114	1052.5	1114	1052.5	-0.081857	1891.1	1084300	0.2805	0.38955	0.61045	0.77909	0.93744	FALSE
control-hEpi_45	control	850.39	842.5	850.39	842.5	-0.013436	31.146	827760	0.27994	0.38976	0.61024	0.77953	0.93744	FALSE
control-hEpi_103	control	1205.2	1126.3	1205.2	1126.3	-0.09759	3112.1	1173100	0.27965	0.38987	0.61013	0.77974	0.93744	FALSE
control-hEpi_76	control	983.3	961.71	983.3	961.71	-0.031994	233.03	957140	0.26338	0.39613	0.60387	0.79226	0.93744	FALSE
control-hEpi_128	control	1829.2	1654.7	1829.2	1654.7	-0.14451	15214	1780500	0.26222	0.39658	0.60342	0.79315	0.93744	FALSE
control-hEpi_66	control	1260.4	1190.4	1260.4	1190.4	-0.082405	2452.1	1226800	0.25855	0.39799	0.60201	0.79598	0.93744	FALSE
control-hEpi_68	control	1099.3	1066.7	1099.3	1066.7	-0.043421	532.14	1070100	0.25018	0.40122	0.59878	0.80245	0.93744	FALSE
control-hEpi_97	control	720.86	927.9	720.86	927.9	0.36381	21434	701680	0.24717	0.5003	0.4997	0.9994	0.99962	TRUE
control-hEpi_12	control	982.17	982.17	982.17	982.17	0	1.2925e-26	956040	0.23661	0.40648	0.59352	0.81296	0.93744	FALSE
control-hEpi_10	control	1020.5	1017.8	1020.5	1017.8	-0.0038323	3.6714	993320	0.23156	0.40844	0.59156	0.81688	0.93744	FALSE
control-hEpi_3	control	2541	2305.1	2541	2305.1	-0.14054	27837	2473400	0.23012	0.409	0.591	0.818	0.93744	FALSE
control-hEpi_101	control	498.97	659.23	498.97	659.23	0.40113	12842	485690	0.22995	0.46387	0.53613	0.92774	0.95995	TRUE
control-hEpi_67	control	1034	1033.8	1034	1033.8	-0.00029584	0.022517	1006500	0.22567	0.41073	0.58927	0.82146	0.93744	FALSE
control-hEpi_79	control	752.4	943.03	752.4	943.03	0.32542	18170	732380	0.22275	0.49175	0.50825	0.98349	0.99152	TRUE
control-hEpi_143	control	742.26	931.46	742.26	931.46	0.32718	17899	722510	0.22259	0.49065	0.50935	0.9813	0.98995	TRUE
control-hEpi_99	control	1384.3	1328.2	1384.3	1328.2	-0.059567	1569.8	1347400	0.22173	0.41226	0.58774	0.82453	0.93744	FALSE
control-hEpi_19	control	791.82	980.39	791.82	980.39	0.30784	17780	770750	0.21479	0.49175	0.50825	0.98349	0.99152	TRUE
control-hEpi_83	control	1125.2	1119.2	1125.2	1119.2	-0.0077579	18.24	1095300	0.21433	0.41515	0.58485	0.83029	0.93744	FALSE
control-hEpi_1	control	564.3	720.62	564.3	720.62	0.35222	12218	549280	0.21092	0.46385	0.53615	0.9277	0.95995	TRUE
control-hEpi_115	control	1255.9	1232.2	1255.9	1232.2	-0.027476	281.09	1222500	0.21011	0.41679	0.58321	0.83358	0.93744	FALSE
control-hEpi_129	control	1815.7	1709.9	1815.7	1709.9	-0.086534	5592.8	1767400	0.20634	0.41826	0.58174	0.83652	0.93771	FALSE
control-hEpi_82	control	949.51	1137.9	949.51	1137.9	0.26082	17738	924240	0.19592	0.49622	0.50378	0.99245	0.99674	TRUE
control-hEpi_41	control	1921.5	1821.1	1921.5	1821.1	-0.077405	5043.3	1870400	0.18988	0.4247	0.5753	0.8494	0.93854	FALSE
control-hEpi_44	control	849.26	1019.5	849.26	1019.5	0.26335	14497	826670	0.18728	0.48389	0.51611	0.96778	0.98176	TRUE
control-hEpi_39	control	515.87	647.67	515.87	647.67	0.32768	8685.5	502140	0.18599	0.44407	0.55593	0.88814	0.94643	TRUE
control-hEpi_107	control	608.23	746.42	608.23	746.42	0.29493	9548.2	592040	0.1796	0.4541	0.5459	0.9082	0.95287	TRUE
control-hEpi_86	control	1770.6	2005.3	1770.6	2005.3	0.17945	27532	1723500	0.17874	0.52916	0.47084	0.94168	0.96777	TRUE
control-hEpi_94	control	1270.5	1467.9	1270.5	1467.9	0.20821	19484	1236700	0.17751	0.50817	0.49183	0.98367	0.99152	TRUE
control-hEpi_112	control	1682.8	1631.6	1682.8	1631.6	-0.0445	1307.8	1638000	0.17547	0.43035	0.56965	0.86071	0.93985	FALSE
control-hEpi_8	control	1817.9	1749.1	1817.9	1749.1	-0.055686	2371.6	1769500	0.17524	0.43044	0.56956	0.86089	0.93985	FALSE
control-hEpi_85	control	1173.7	1359.4	1173.7	1359.4	0.21178	17248	1142400	0.17377	0.50108	0.49892	0.99784	0.99878	TRUE
control-hEpi_144	control	671.3	811.36	671.3	811.36	0.27301	9808.2	653440	0.17326	0.45885	0.54115	0.9177	0.95639	TRUE
control-hEpi_53	control	656.66	793.57	656.66	793.57	0.27283	9371.9	639190	0.17124	0.45609	0.54391	0.91218	0.95444	TRUE
control-hEpi_17	control	532.76	653	532.76	653	0.2931	7229	518590	0.16697	0.43697	0.56303	0.87395	0.94164	TRUE
control-hEpi_149	control	817.73	964.38	817.73	964.38	0.23772	10754	795970	0.16438	0.47006	0.52994	0.94012	0.96663	TRUE
control-hEpi_88	control	666.8	798.91	666.8	798.91	0.26042	8726.4	649050	0.16398	0.45372	0.54628	0.90745	0.95281	TRUE
control-hEpi_42	control	764.79	901.22	764.79	901.22	0.23653	9306.1	744440	0.15812	0.4618	0.5382	0.92359	0.95824	TRUE
control-hEpi_29	control	1918.2	1858.5	1918.2	1858.5	-0.045582	1781.3	1867100	0.15739	0.43747	0.56253	0.87494	0.94164	FALSE
control-hEpi_61	control	502.35	612.08	502.35	612.08	0.28451	6020.2	488980	0.15692	0.42696	0.57304	0.85392	0.93894	TRUE
control-hEpi_24	control	452.79	550.69	452.79	550.69	0.28184	4792.4	440740	0.14747	0.41336	0.58664	0.82672	0.93744	TRUE
control-hEpi_35	control	818.85	950.15	818.85	950.15	0.2143	8618.9	797060	0.14706	0.46185	0.53815	0.9237	0.95824	TRUE
control-hEpi_111	control	693.83	814.03	693.83	814.03	0.23019	7224.1	675370	0.14626	0.44819	0.55181	0.89638	0.94824	TRUE
control-hEpi_49	control	670.18	787.34	670.18	787.34	0.23213	6863.8	652340	0.14506	0.44477	0.55523	0.88954	0.94652	TRUE
control-hEpi_139	control	1906.9	2104	1906.9	2104	0.14185	19428	1856200	0.14468	0.51862	0.48138	0.96276	0.97934	TRUE
control-hEpi_58	control	761.41	883.42	761.41	883.42	0.21417	7443.5	741150	0.14173	0.45348	0.54652	0.90696	0.95281	TRUE
control-hEpi_100	control	930.36	1064.9	930.36	1064.9	0.19467	9051.8	905610	0.14139	0.46908	0.53092	0.93816	0.96544	TRUE
control-hEpi_46	control	277.08	349.63	277.08	349.63	0.33445	2631.9	269710	0.1397	0.36793	0.63207	0.73587	0.93744	TRUE
control-hEpi_21	control	868.41	978.62	868.41	978.62	0.17217	6072.3	845310	0.11986	0.45345	0.54655	0.90691	0.95281	TRUE
control-hEpi_30	control	819.98	923.46	819.98	923.46	0.17126	5353.7	798160	0.11582	0.4469	0.5531	0.8938	0.94754	TRUE
control-hEpi_31	control	843.63	943.92	843.63	943.92	0.16187	5028.6	821180	0.11067	0.44672	0.55328	0.89343	0.94754	TRUE
control-hEpi_127	control	1355	1477.7	1355	1477.7	0.12499	7529.4	1318900	0.10685	0.48074	0.51926	0.96148	0.9788	TRUE
control-hEpi_138	control	1008.1	1112.1	1008.1	1112.1	0.14149	5406.2	981260	0.10497	0.45812	0.54188	0.91625	0.95602	TRUE
control-hEpi_125	control	830.12	924.35	830.12	924.35	0.15494	4439.6	808030	0.10483	0.44259	0.55741	0.88518	0.94494	TRUE
control-hEpi_15	control	755.78	843.39	755.78	843.39	0.15804	3837.8	735670	0.10214	0.43355	0.56645	0.86711	0.94046	TRUE
control-hEpi_89	control	1262.6	1375.4	1262.6	1375.4	0.12332	6358	1229000	0.10172	0.47344	0.52656	0.94689	0.97053	TRUE
control-hEpi_77	control	678.06	759.76	678.06	759.76	0.1639	3337.5	660020	0.10057	0.42365	0.57635	0.8473	0.93854	TRUE
control-hEpi_34	control	1053.1	1150.3	1053.1	1150.3	0.12723	4722.4	1025100	0.095986	0.4573	0.5427	0.9146	0.9555	TRUE
control-hEpi_43	control	447.16	509.77	447.16	509.77	0.18866	1960	435260	0.094901	0.38459	0.61541	0.76919	0.93744	TRUE
control-hEpi_117	control	672.43	747.31	672.43	747.31	0.1521	2803.3	654540	0.092552	0.41895	0.58105	0.8379	0.93789	TRUE
control-hEpi_130	control	845.89	929.68	845.89	929.68	0.13612	3511.1	823380	0.09235	0.43811	0.56189	0.87623	0.94179	TRUE
control-hEpi_90	control	600.34	662.79	600.34	662.79	0.14254	1949.8	584370	0.08169	0.40367	0.59633	0.80734	0.93744	TRUE
control-hEpi_98	control	764.79	831.82	764.79	831.82	0.12106	2246.8	744440	0.077693	0.42258	0.57742	0.84516	0.93854	TRUE
control-hEpi_60	control	1278.4	1362.9	1278.4	1362.9	0.092314	3573.6	1244400	0.075786	0.46254	0.53746	0.92508	0.95852	TRUE
control-hEpi_73	control	1041.9	1108.5	1041.9	1108.5	0.089356	2220	1014100	0.066168	0.44251	0.55749	0.88503	0.94494	TRUE
control-hEpi_133	control	558.67	605.85	558.67	605.85	0.11677	1113.2	543800	0.063985	0.38827	0.61173	0.77653	0.93744	TRUE
control-hEpi_142	control	1469.9	1540	1469.9	1540	0.067171	2457.2	1430800	0.058607	0.46472	0.53528	0.92944	0.96124	TRUE
control-hEpi_50	control	551.91	594.29	551.91	594.29	0.10654	897.89	537220	0.057816	0.38401	0.61599	0.76801	0.93744	TRUE
control-hEpi_63	control	863.91	908.33	863.91	908.33	0.072263	986.81	840920	0.048446	0.41871	0.58129	0.83743	0.93771	TRUE
control-hEpi_32	control	703.97	741.97	703.97	741.97	0.075746	722.07	685230	0.045908	0.39973	0.60027	0.79945	0.93744	TRUE
control-hEpi_106	control	870.67	912.78	870.67	912.78	0.068074	886.86	847500	0.045748	0.41807	0.58193	0.83615	0.93771	TRUE
control-hEpi_64	control	691.58	728.62	691.58	728.62	0.075179	686.24	673170	0.045153	0.39778	0.60222	0.79556	0.93744	TRUE
control-hEpi_118	control	1459.7	1511.5	1459.7	1511.5	0.050246	1340.1	1420900	0.043432	0.45744	0.54256	0.91489	0.9555	TRUE
control-hEpi_65	control	1407.9	1454.6	1407.9	1454.6	0.04699	1087.9	1370500	0.039845	0.45326	0.54674	0.90652	0.95281	TRUE
control-hEpi_37	control	1823.6	1871.8	1823.6	1871.8	0.037671	1165	1775000	0.03623	0.46903	0.53097	0.93806	0.96544	TRUE
control-hEpi_108	control	355.93	376.32	355.93	376.32	0.080174	208.01	346450	0.034653	0.33154	0.66846	0.66308	0.93744	TRUE
control-hEpi_80	control	1366.3	1405.6	1366.3	1405.6	0.040975	775.76	1329900	0.034156	0.44852	0.55148	0.89703	0.94877	TRUE
control-hEpi_47	control	479.82	501.76	479.82	501.76	0.06437	240.67	467060	0.032102	0.35785	0.64215	0.71569	0.93744	TRUE
control-hEpi_93	control	1005.8	1037.3	1005.8	1037.3	0.044452	496.28	979060	0.03184	0.42353	0.57647	0.84705	0.93854	TRUE
control-hEpi_26	control	462.93	483.08	462.93	483.08	0.061344	203.05	450610	0.03002	0.35342	0.64658	0.70685	0.93744	TRUE
control-hEpi_48	control	819.98	844.28	819.98	844.28	0.042079	295.2	798160	0.027197	0.40394	0.59606	0.80788	0.93744	TRUE
control-hEpi_52	control	327.77	341.63	327.77	341.63	0.059569	96.035	319050	0.024536	0.31833	0.68167	0.63667	0.93744	TRUE
control-hEpi_16	control	678.06	695.71	678.06	695.71	0.037011	155.69	660020	0.021721	0.38432	0.61568	0.76864	0.93744	TRUE
control-hEpi_145	control	1320.1	1344.3	1320.1	1344.3	0.026171	292.43	1285000	0.021334	0.44015	0.55985	0.8803	0.94341	TRUE
control-hEpi_57	control	874.04	890.54	874.04	890.54	0.026943	136.05	850790	0.017883	0.40499	0.59501	0.80998	0.93744	TRUE
control-hEpi_9	control	616.11	629.87	616.11	629.87	0.031817	94.683	599720	0.01777	0.37357	0.62643	0.74715	0.93744	TRUE
control-hEpi_72	control	627.37	635.21	627.37	635.21	0.017878	30.697	610680	0.010027	0.37133	0.62867	0.74265	0.93744	TRUE
control-hEpi_74	control	683.69	690.37	683.69	690.37	0.014	22.288	665500	0.0081841	0.37831	0.62169	0.75662	0.93744	TRUE
control-hEpi_5	control	448.29	451.94	448.29	451.94	0.011694	6.6852	436360	0.0055354	0.33744	0.66256	0.67488	0.93744	TRUE
control-hEpi_62	control	624	627.2	624	627.2	0.0073853	5.1445	607390	0.0041158	0.36783	0.63217	0.73567	0.93744	TRUE
control-hEpi_7	control	391.97	394.11	391.97	394.11	0.0078593	2.3039	381540	0.0034752	0.32359	0.67641	0.64718	0.93744	TRUE
HGLibA_10916	CPEB1	664.54	490.2	664.54	490.2	-0.43823	15198	646860	0.6318	0.26376	0.73624	0.52751	0.93744	FALSE
HGLibB_10906	CPEB1	2124.3	1590.7	2124.3	1590.7	-0.4171	142360	2067800	0.50462	0.30691	0.69309	0.61383	0.93744	FALSE
HGLibA_10917	CPEB1	1313.3	1132.5	1313.3	1132.5	-0.2135	16343	1278400	0.36472	0.35766	0.64234	0.71532	0.93744	FALSE
HGLibA_10918	CPEB1	819.98	971.5	819.98	971.5	0.24435	11479	798160	0.1696	0.47278	0.52722	0.94555	0.96995	TRUE
HGLibB_10905	CPEB1	446.03	511.55	446.03	511.55	0.19731	2146.2	434160	0.09943	0.38677	0.61323	0.77354	0.93744	TRUE
HGLibB_10907	CPEB1	433.64	477.74	433.64	477.74	0.13942	972.36	422100	0.067876	0.36752	0.63248	0.73504	0.93744	TRUE
HGLibB_10908	CPEB2	815.47	577.38	815.47	577.38	-0.49738	28344	793780	0.63798	0.26174	0.73826	0.52349	0.93744	FALSE
HGLibA_10920	CPEB2	794.07	641.44	794.07	641.44	-0.30753	11649	772940	0.51443	0.30348	0.69652	0.60695	0.93744	FALSE
HGLibA_10919	CPEB2	1178.2	997.3	1178.2	997.3	-0.24021	16355	1146800	0.40167	0.34396	0.65604	0.68793	0.93744	FALSE
HGLibA_10921	CPEB2	1009.2	962.6	1009.2	962.6	-0.068141	1086	982350	0.28816	0.38661	0.61339	0.77322	0.93744	FALSE
HGLibB_10909	CPEB2	939.37	1120.1	939.37	1120.1	0.25357	16326	914380	0.18897	0.49219	0.50781	0.98438	0.9919	TRUE
HGLibB_10910	CPEB2	938.25	1048.9	938.25	1048.9	0.16067	6121.8	913280	0.11579	0.45763	0.54237	0.91525	0.9555	TRUE
HGLibA_10923	CPEB3	420.13	336.29	420.13	336.29	-0.32028	3514.5	408950	0.64873	0.25826	0.74174	0.51652	0.93744	FALSE
HGLibB_10911	CPEB3	1012.6	846.95	1012.6	846.95	-0.25742	13718	985640	0.4378	0.33077	0.66923	0.66153	0.93744	FALSE
HGLibA_10924	CPEB3	951.76	808.69	951.76	808.69	-0.23474	10235	926440	0.43072	0.33334	0.66666	0.66667	0.93744	FALSE
HGLibB_10913	CPEB3	658.91	619.2	658.91	619.2	-0.089549	788.68	641380	0.39634	0.34593	0.65407	0.69185	0.93744	FALSE
HGLibB_10912	CPEB3	1435	1494.6	1435	1494.6	0.058716	1778.9	1396800	0.050469	0.45939	0.54061	0.91878	0.95644	TRUE
HGLibA_10922	CPEB3	815.47	837.16	815.47	837.16	0.037819	235.15	793780	0.024341	0.40207	0.59793	0.80414	0.93744	TRUE
HGLibB_10914	CPEB4	783.94	528.45	783.94	528.45	-0.56808	32636	763080	0.68844	0.24559	0.75441	0.49118	0.93744	FALSE
HGLibB_10916	CPEB4	717.48	652.11	717.48	652.11	-0.13762	2136.5	698390	0.4127	0.33991	0.66009	0.67983	0.93744	FALSE
HGLibA_10925	CPEB4	1077.9	917.23	1077.9	917.23	-0.23265	12910	1049200	0.40895	0.34129	0.65871	0.68257	0.93744	FALSE
HGLibA_10927	CPEB4	1107.2	976.84	1107.2	976.84	-0.18055	8497.2	1077700	0.36328	0.3582	0.6418	0.71639	0.93744	FALSE
HGLibB_10915	CPEB4	994.56	975.95	994.56	975.95	-0.027234	173.3	968100	0.25697	0.3986	0.6014	0.79721	0.93744	FALSE
HGLibA_10926	CPEB4	1644.5	1621.8	1644.5	1621.8	-0.019982	256.13	1600700	0.1548	0.43849	0.56151	0.87697	0.9419	FALSE
HGLibA_11005	CPSF4	938.25	303.37	938.25	303.37	-1.6257	201530	913280	1.2388	0.1077	0.8923	0.2154	0.93744	FALSE
HGLibB_10993	CPSF4	621.74	241.98	621.74	241.98	-1.3578	72108	605200	1.1372	0.12772	0.87228	0.25545	0.93744	FALSE
HGLibB_10994	CPSF4	395.35	175.26	395.35	175.26	-1.1691	24219	384830	1.1044	0.1347	0.8653	0.2694	0.93744	FALSE
HGLibB_10995	CPSF4	949.51	414.58	949.51	414.58	-1.1936	143080	924240	1.0285	0.15185	0.84815	0.3037	0.93744	FALSE
HGLibA_11006	CPSF4	511.36	388.78	511.36	388.78	-0.39451	7513.4	497750	0.6528	0.25694	0.74306	0.51389	0.93744	FALSE
HGLibA_11007	CPSF4	665.67	687.7	665.67	687.7	0.046901	242.64	647960	0.027367	0.38547	0.61453	0.77095	0.93744	TRUE
HGLibB_10998	CPSF4L	807.59	559.59	807.59	559.59	-0.52846	30752	786100	0.65935	0.25484	0.74516	0.50967	0.93744	FALSE
HGLibA_11009	CPSF4L	952.89	687.7	952.89	687.7	-0.46995	35163	927530	0.59908	0.27456	0.72544	0.54912	0.93744	FALSE
HGLibA_11010	CPSF4L	978.79	738.41	978.79	738.41	-0.40611	28892	952750	0.55142	0.29067	0.70933	0.58134	0.93744	FALSE
HGLibB_10996	CPSF4L	996.82	755.31	996.82	755.31	-0.39979	29162	970290	0.54455	0.29303	0.70697	0.58606	0.93744	FALSE
HGLibA_11008	CPSF4L	1137.6	905.66	1137.6	905.66	-0.32863	26899	1107300	0.47523	0.31731	0.68269	0.63462	0.93744	FALSE
HGLibB_10997	CPSF4L	642.02	741.08	642.02	741.08	0.20671	4906.6	624930	0.12531	0.43139	0.56861	0.86277	0.94011	TRUE
HGLibA_11011	CPSF6	1109.5	358.53	1109.5	358.53	-1.627	281940	1079900	1.2401	0.10747	0.89253	0.21493	0.93744	FALSE
HGLibB_10999	CPSF6	601.47	227.75	601.47	227.75	-1.3971	69833	585460	1.1584	0.12335	0.87665	0.24669	0.93744	FALSE
HGLibB_11000	CPSF6	676.93	342.52	676.93	342.52	-0.98077	55918	658920	0.94242	0.17299	0.82701	0.34598	0.93744	FALSE
HGLibA_11012	CPSF6	669.05	411.02	669.05	411.02	-0.70156	33290	651250	0.79002	0.21476	0.78524	0.42951	0.93744	FALSE
HGLibA_11013	CPSF6	613.86	511.55	613.86	511.55	-0.26257	5233.6	597520	0.53224	0.29728	0.70272	0.59456	0.93744	FALSE
HGLibB_11001	CPSF6	870.67	816.7	870.67	816.7	-0.092205	1456.2	847500	0.33768	0.3678	0.6322	0.73561	0.93744	FALSE
HGLibA_11016	CPSF7	221.89	160.14	221.89	160.14	-0.46804	1906.7	215990	0.87379	0.19112	0.80888	0.38223	0.93744	FALSE
HGLibA_11014	CPSF7	628.5	459.95	628.5	459.95	-0.4496	14205	611780	0.64853	0.25832	0.74168	0.51665	0.93744	FALSE
HGLibB_11004	CPSF7	1046.4	716.17	1046.4	716.17	-0.54639	54518	1018500	0.64035	0.26097	0.73903	0.52195	0.93744	FALSE
HGLibA_11015	CPSF7	937.12	863.85	937.12	863.85	-0.11732	2684.2	912180	0.3427	0.36591	0.63409	0.73182	0.93744	FALSE
HGLibB_11002	CPSF7	1520.6	1431.4	1520.6	1431.4	-0.087076	3971.2	1480100	0.232	0.40827	0.59173	0.81654	0.93744	FALSE
HGLibB_11003	CPSF7	1897.9	1790	1897.9	1790	-0.084413	5823	1847400	0.19855	0.42131	0.57869	0.84261	0.93854	FALSE
HGLibB_11096	CREBBP	721.99	601.4	721.99	601.4	-0.26324	7270.3	702780	0.50089	0.30823	0.69177	0.61645	0.93744	FALSE
HGLibB_11097	CREBBP	667.92	593.4	667.92	593.4	-0.17041	2777.1	650150	0.45146	0.32583	0.67417	0.65166	0.93744	FALSE
HGLibA_11107	CREBBP	560.92	539.13	560.92	539.13	-0.057064	237.45	545990	0.41082	0.3406	0.6594	0.6812	0.93744	FALSE
HGLibA_11108	CREBBP	839.13	808.69	839.13	808.69	-0.053236	463.17	816800	0.31478	0.37646	0.62354	0.75293	0.93744	FALSE
HGLibA_11109	CREBBP	1561.1	1496.4	1561.1	1496.4	-0.06105	2094.6	1519600	0.2033	0.41945	0.58055	0.8389	0.93798	FALSE
HGLibB_11095	CREBBP	601.47	673.47	601.47	673.47	0.16286	2591.7	585460	0.094094	0.41012	0.58988	0.82024	0.93744	TRUE
HGLibA_11312	CSDC2	886.43	572.93	886.43	572.93	-0.62875	49141	862850	0.71137	0.23843	0.76157	0.47685	0.93744	FALSE
HGLibB_11300	CSDC2	364.94	299.81	364.94	299.81	-0.28273	2120.6	355230	0.6579	0.2553	0.7447	0.5106	0.93744	FALSE
HGLibA_11313	CSDC2	774.93	680.58	774.93	680.58	-0.18703	4450.4	754310	0.43299	0.33251	0.66749	0.66502	0.93744	FALSE
HGLibA_11311	CSDC2	1234.5	1013.3	1234.5	1013.3	-0.28457	24457	1201600	0.43066	0.33336	0.66664	0.66671	0.93744	FALSE
HGLibB_11301	CSDC2	1337	1091.6	1337	1091.6	-0.29228	30104	1301400	0.42725	0.3346	0.6654	0.6692	0.93744	FALSE
HGLibB_11299	CSDC2	1992.5	1888.7	1992.5	1888.7	-0.07713	5385	1939500	0.18511	0.42657	0.57343	0.85314	0.93894	FALSE
HGLibB_11304	CSDE1	850.39	460.84	850.39	460.84	-0.88243	75876	827760	0.86663	0.19307	0.80693	0.38615	0.93744	FALSE
HGLibA_11316	CSDE1	627.37	432.37	627.37	432.37	-0.53603	19013	610680	0.70189	0.24137	0.75863	0.48274	0.93744	FALSE
HGLibB_11303	CSDE1	707.35	516.89	707.35	516.89	-0.45182	18137	688520	0.63011	0.26431	0.73569	0.52862	0.93744	FALSE
HGLibA_11315	CSDE1	1022.7	754.42	1022.7	754.42	-0.43847	35992	995510	0.56861	0.28481	0.71519	0.56962	0.93744	FALSE
HGLibB_11302	CSDE1	857.15	899.44	857.15	899.44	0.069395	894.09	834340	0.046295	0.41701	0.58299	0.83402	0.93744	TRUE
HGLibA_11314	CSDE1	2292.1	2350.5	2292.1	2350.5	0.036246	1701.9	2231100	0.039058	0.48331	0.51669	0.96662	0.98105	TRUE
HGLibA_11437	CSRP2BP	743.39	359.42	743.39	359.42	-1.0464	73716	723610	0.96766	0.16661	0.83339	0.33322	0.93744	FALSE
HGLibA_11439	CSRP2BP	807.59	430.59	807.59	430.59	-0.90574	71064	786100	0.88429	0.18827	0.81173	0.37654	0.93744	FALSE
HGLibA_11438	CSRP2BP	884.18	649.44	884.18	649.44	-0.44455	27551	860650	0.59173	0.27702	0.72298	0.55403	0.93744	FALSE
HGLibB_11425	CSRP2BP	981.05	885.2	981.05	885.2	-0.14816	4593.2	954940	0.35845	0.36	0.64	0.72	0.93744	FALSE
HGLibB_11427	CSRP2BP	550.78	635.21	550.78	635.21	0.2054	3564	536130	0.1153	0.41334	0.58666	0.82667	0.93744	TRUE
HGLibB_11426	CSRP2BP	470.81	496.42	470.81	496.42	0.076264	327.99	458280	0.037834	0.35911	0.64089	0.71822	0.93744	TRUE
HGLibB_11474	CSTF2	630.75	495.54	630.75	495.54	-0.34747	9142	613970	0.58286	0.28	0.72	0.55999	0.93744	FALSE
HGLibA_11486	CSTF2	551.91	477.74	551.91	477.74	-0.20779	2750.4	537220	0.51813	0.30218	0.69782	0.60437	0.93744	FALSE
HGLibB_11475	CSTF2	904.46	760.65	904.46	760.65	-0.24951	10340	880390	0.4504	0.32621	0.67379	0.65242	0.93744	FALSE
HGLibB_11473	CSTF2	786.19	767.77	786.19	767.77	-0.034163	169.68	765270	0.31428	0.37665	0.62335	0.7533	0.93744	FALSE
HGLibA_11485	CSTF2	1543.1	1759.7	1543.1	1759.7	0.18941	23465	1502000	0.17676	0.52026	0.47974	0.95948	0.97806	TRUE
HGLibA_11487	CSTF2	710.72	727.73	710.72	727.73	0.034073	144.66	691810	0.02045	0.38794	0.61206	0.77588	0.93744	TRUE
HGLibB_11477	CSTF2T	653.28	370.98	653.28	370.98	-0.81467	39846	635900	0.857	0.19572	0.80428	0.39144	0.93744	FALSE
HGLibA_11489	CSTF2T	424.63	322.94	424.63	322.94	-0.39387	5170.4	413330	0.69016	0.24505	0.75495	0.49009	0.93744	FALSE
HGLibA_11490	CSTF2T	1132	757.09	1132	757.09	-0.57967	70270	1101900	0.65568	0.25602	0.74398	0.51203	0.93744	FALSE
HGLibB_11478	CSTF2T	1295.3	1020.4	1295.3	1020.4	-0.34381	37777	1260800	0.47167	0.31858	0.68142	0.63716	0.93744	FALSE
HGLibA_11488	CSTF2T	1098.2	885.2	1098.2	885.2	-0.31073	22681	1069000	0.46632	0.32049	0.67951	0.64099	0.93744	FALSE
HGLibB_11476	CSTF2T	1166.9	943.92	1166.9	943.92	-0.30565	24859	1135800	0.45437	0.32478	0.67522	0.64956	0.93744	FALSE
CSTL1_2	CSTL1	809.84	612.97	809.84	612.97	-0.40126	19380	788290	0.57544	0.2825	0.7175	0.565	0.93744	FALSE
CSTL1_4	CSTL1	601.47	531.12	601.47	531.12	-0.17913	2474.4	585460	0.48003	0.3156	0.6844	0.63121	0.93744	FALSE
CSTL1_5	CSTL1	974.29	814.03	974.29	814.03	-0.25898	12842	948360	0.44511	0.32812	0.67188	0.65624	0.93744	FALSE
CSTL1_3	CSTL1	1569	1251.7	1569	1251.7	-0.32568	50328	1527300	0.43905	0.33031	0.66969	0.66063	0.93744	FALSE
CSTL1_1	CSTL1	1009.2	906.55	1009.2	906.55	-0.1546	5268.8	982350	0.35842	0.36002	0.63998	0.72003	0.93744	FALSE
HGLibB_11571	CTBP1	715.23	947.48	715.23	947.48	0.40519	26969	696200	0.27835	0.51466	0.48534	0.97068	0.98364	TRUE
HGLibA_11584	CTBP1	1039.6	1025.8	1039.6	1025.8	-0.019331	95.922	1012000	0.2409	0.40482	0.59518	0.80963	0.93744	FALSE
HGLibB_11572	CTBP1	1305.4	1274.9	1305.4	1274.9	-0.034156	467.15	1270700	0.2089	0.41726	0.58274	0.83453	0.93744	FALSE
HGLibA_11583	CTBP1	1912.5	2060.4	1912.5	2060.4	0.1074	10936	1861600	0.10839	0.50316	0.49684	0.99367	0.99734	TRUE
HGLibB_11573	CTBP1	814.35	856.73	814.35	856.73	0.073112	898.24	792680	0.047606	0.41326	0.58674	0.82653	0.93744	TRUE
HGLibA_11585	CTBP1	929.24	930.57	929.24	930.57	0.0020745	0.89587	904510	0.0014074	0.40239	0.59761	0.80478	0.93744	TRUE
HGLibA_11586	CTBP2	1135.4	836.27	1135.4	836.27	-0.44065	44726	1105100	0.55828	0.28833	0.71167	0.57666	0.93744	FALSE
HGLibB_11574	CTBP2	1077.9	950.15	1077.9	950.15	-0.18184	8162.2	1049200	0.36875	0.35616	0.64384	0.71231	0.93744	FALSE
HGLibA_11588	CTBP2	1351.6	1175.2	1351.6	1175.2	-0.20158	15556	1315700	0.35081	0.36287	0.63713	0.72573	0.93744	FALSE
HGLibB_11575	CTBP2	1267.1	1124.5	1267.1	1124.5	-0.17212	10170	1233400	0.33509	0.36878	0.63122	0.73756	0.93744	FALSE
HGLibB_11576	CTBP2	527.13	556.03	527.13	556.03	0.076866	417.64	513100	0.040347	0.37081	0.62919	0.74163	0.93744	TRUE
HGLibA_11587	CTBP2	1680.5	1695.7	1680.5	1695.7	0.012953	114.99	1635800	0.011857	0.45308	0.54692	0.90617	0.95281	TRUE
HGLibA_11596	CTCF	670.18	201.95	670.18	201.95	-1.7256	109620	652340	1.2956	0.09755	0.90245	0.1951	0.93744	FALSE
HGLibA_11597	CTCF	1478.9	461.73	1478.9	461.73	-1.6773	517310	1439500	1.2796	0.10034	0.89966	0.20069	0.93744	FALSE
HGLibB_11585	CTCF	1226.6	472.4	1226.6	472.4	-1.3747	284400	1194000	1.1198	0.1314	0.8686	0.26281	0.93744	FALSE
HGLibB_11584	CTCF	613.86	458.17	613.86	458.17	-0.42123	12119	597520	0.63492	0.26274	0.73726	0.52548	0.93744	FALSE
HGLibA_11595	CTCF	860.53	701.93	860.53	701.93	-0.29351	12576	837630	0.49083	0.31177	0.68823	0.62355	0.93744	FALSE
HGLibB_11583	CTCF	1156.8	1079.1	1156.8	1079.1	-0.10011	3011.8	1126000	0.28909	0.38626	0.61374	0.77251	0.93744	FALSE
HGLibA_11600	CTCFL	604.85	394.11	604.85	394.11	-0.61668	22204	588750	0.75557	0.22495	0.77505	0.44991	0.93744	FALSE
HGLibA_11598	CTCFL	585.7	472.4	585.7	472.4	-0.30955	6418	570120	0.57257	0.28347	0.71653	0.56694	0.93744	FALSE
HGLibB_11587	CTCFL	1085.8	811.36	1085.8	811.36	-0.41989	37658	1056900	0.54831	0.29174	0.70826	0.58348	0.93744	FALSE
HGLibA_11599	CTCFL	1072.3	917.23	1072.3	917.23	-0.2251	12021	1043700	0.40386	0.34316	0.65684	0.68631	0.93744	FALSE
HGLibB_11588	CTCFL	836.87	812.25	836.87	812.25	-0.043035	303.18	814610	0.30728	0.37932	0.62068	0.75863	0.93744	FALSE
HGLibB_11586	CTCFL	1290.8	1321.1	1290.8	1321.1	0.03349	460.19	1256400	0.027065	0.44107	0.55893	0.88214	0.94341	TRUE
HGLibA_11773	CUL1	973.16	275.79	973.16	275.79	-1.8154	243160	947270	1.3232	0.092892	0.90711	0.18578	0.93744	FALSE
HGLibA_11772	CUL1	907.83	330.06	907.83	330.06	-1.4569	166910	883680	1.1609	0.12284	0.87716	0.24568	0.93744	FALSE
HGLibA_11774	CUL1	1026.1	403.9	1026.1	403.9	-1.3429	193570	998800	1.1027	0.13507	0.86493	0.27015	0.93744	FALSE
HGLibB_11760	CUL1	807.59	433.26	807.59	433.26	-0.89685	70062	786100	0.87933	0.18961	0.81039	0.37922	0.93744	FALSE
HGLibB_11762	CUL1	1407.9	1004.4	1407.9	1004.4	-0.48681	81413	1370500	0.57385	0.28303	0.71697	0.56607	0.93744	FALSE
HGLibB_11761	CUL1	357.05	349.63	357.05	349.63	-0.030208	27.522	347550	0.50741	0.30593	0.69407	0.61187	0.93744	FALSE
HGLibA_11777	CUL2	1392.2	447.49	1392.2	447.49	-1.6352	446200	1355100	1.2546	0.10482	0.89518	0.20964	0.93744	FALSE
HGLibA_11776	CUL2	1104.9	383.44	1104.9	383.44	-1.5245	260290	1075500	1.1917	0.11669	0.88331	0.23339	0.93744	FALSE
HGLibB_11764	CUL2	1011.5	395.89	1011.5	395.89	-1.351	189460	984540	1.107	0.13415	0.86585	0.2683	0.93744	FALSE
HGLibA_11775	CUL2	466.31	258.89	466.31	258.89	-0.84648	21511	453900	0.92214	0.17823	0.82177	0.35646	0.93744	FALSE
HGLibB_11765	CUL2	845.89	457.28	845.89	457.28	-0.88594	75507	823380	0.86907	0.1924	0.8076	0.38481	0.93744	FALSE
HGLibB_11763	CUL2	785.06	820.26	785.06	820.26	0.063189	619.32	764170	0.04026	0.40651	0.59349	0.81303	0.93744	TRUE
HGLibA_11779	CUL3	450.54	207.29	450.54	207.29	-1.1163	29585	438550	1.0609	0.14437	0.85563	0.28874	0.93744	FALSE
HGLibB_11767	CUL3	556.41	312.27	556.41	312.27	-0.83136	29804	541610	0.8877	0.18735	0.81265	0.3747	0.93744	FALSE
HGLibB_11766	CUL3	751.27	437.71	751.27	437.71	-0.778	49161	731280	0.81949	0.20625	0.79375	0.41251	0.93744	FALSE
HGLibA_11778	CUL3	710.72	626.31	710.72	626.31	-0.18213	3562.6	691810	0.44685	0.32749	0.67251	0.65498	0.93744	FALSE
HGLibB_11768	CUL3	511.36	645	511.36	645	0.33437	8929.2	497750	0.18941	0.44511	0.55489	0.89023	0.94671	TRUE
HGLibA_11780	CUL3	648.78	782	648.78	782	0.26908	8874.7	631510	0.16765	0.45334	0.54666	0.90667	0.95281	TRUE
HGLibA_11781	CUL4A	684.82	516	684.82	516	-0.40767	14250	666600	0.60711	0.27189	0.72811	0.54378	0.93744	FALSE
HGLibB_11769	CUL4A	665.67	569.38	665.67	569.38	-0.22506	4636.3	647960	0.49037	0.31194	0.68806	0.62387	0.93744	FALSE
HGLibA_11782	CUL4A	460.68	443.94	460.68	443.94	-0.053283	140.12	448420	0.45689	0.32387	0.67613	0.64775	0.93744	FALSE
HGLibB_11771	CUL4A	1466.5	1252.6	1466.5	1252.6	-0.22725	22871	1427500	0.36244	0.35851	0.64149	0.71702	0.93744	FALSE
HGLibA_11783	CUL4A	860.53	834.49	860.53	834.49	-0.044273	338.95	837630	0.30214	0.38127	0.61873	0.76255	0.93744	FALSE
HGLibB_11770	CUL4A	430.26	536.46	430.26	536.46	0.31758	5638.7	418820	0.16409	0.41784	0.58216	0.83569	0.93771	TRUE
HGLibB_11774	CUL4B	758.03	651.22	758.03	651.22	-0.21879	5703.9	737860	0.46025	0.32267	0.67733	0.64534	0.93744	FALSE
HGLibA_11784	CUL4B	1187.2	1003.5	1187.2	1003.5	-0.24223	16862	1155600	0.40219	0.34377	0.65623	0.68754	0.93744	FALSE
HGLibB_11773	CUL4B	832.37	783.78	832.37	783.78	-0.086665	1180.4	810220	0.34277	0.36589	0.63411	0.73177	0.93744	FALSE
HGLibA_11785	CUL4B	1412.4	1255.3	1412.4	1255.3	-0.17003	12347	1374900	0.31765	0.37537	0.62463	0.75075	0.93744	FALSE
HGLibA_11786	CUL4B	1329.1	1190.4	1329.1	1190.4	-0.15892	9623.9	1293700	0.3167	0.37574	0.62426	0.75147	0.93744	FALSE
HGLibB_11772	CUL4B	969.78	928.79	969.78	928.79	-0.062238	840.06	943980	0.29136	0.38539	0.61461	0.77077	0.93744	FALSE
HGLibB_11777	CUL5	317.63	186.83	317.63	186.83	-0.76248	8554.7	309180	0.9467	0.1719	0.8281	0.34379	0.93744	FALSE
HGLibB_11775	CUL5	1151.1	990.18	1151.1	990.18	-0.21708	12952	1120500	0.38655	0.34954	0.65046	0.69909	0.93744	FALSE
HGLibA_11789	CUL5	1411.3	1298.9	1411.3	1298.9	-0.11967	6319.4	1373800	0.27318	0.39236	0.60764	0.78471	0.93744	FALSE
HGLibA_11788	CUL5	409.99	571.16	409.99	571.16	0.4773	12987	399080	0.25512	0.46172	0.53828	0.92343	0.95824	TRUE
HGLibA_11787	CUL5	330.02	378.99	330.02	378.99	0.19905	1199.1	321240	0.086403	0.3532	0.6468	0.7064	0.93744	TRUE
HGLibB_11776	CUL5	310.87	332.73	310.87	332.73	0.097726	238.88	302600	0.039735	0.32192	0.67808	0.64384	0.93744	TRUE
HGLibB_11779	CUL7	751.27	638.77	751.27	638.77	-0.23371	6328.6	731280	0.4726	0.31825	0.68175	0.6365	0.93744	FALSE
HGLibB_11778	CUL7	1444	1198.4	1444	1198.4	-0.26878	30164	1405600	0.39938	0.34481	0.65519	0.68961	0.93744	FALSE
HGLibB_11780	CUL7	903.33	803.35	903.33	803.35	-0.16902	4997.5	879290	0.39003	0.34826	0.65174	0.69651	0.93744	FALSE
HGLibA_11792	CUL7	798.58	938.58	798.58	938.58	0.23278	9800.2	777330	0.15879	0.46553	0.53447	0.93105	0.96132	TRUE
HGLibA_11790	CUL7	888.69	951.93	888.69	951.93	0.099066	1999.6	865040	0.067993	0.43048	0.56952	0.86096	0.93985	TRUE
HGLibA_11791	CUL7	664.54	718.84	664.54	718.84	0.11314	1473.9	646860	0.067506	0.40542	0.59458	0.81084	0.93744	TRUE
HGLibA_11794	CUL9	780.56	569.38	780.56	569.38	-0.45444	22299	759790	0.61638	0.26882	0.73118	0.53765	0.93744	FALSE
HGLibA_11793	CUL9	1213.1	864.74	1213.1	864.74	-0.48785	60669	1180800	0.58581	0.279	0.721	0.558	0.93744	FALSE
HGLibA_11795	CUL9	1174.8	910.11	1174.8	910.11	-0.36792	35024	1143500	0.50098	0.30819	0.69181	0.61638	0.93744	FALSE
HGLibB_11783	CUL9	1649	1429.7	1649	1429.7	-0.20575	24047	1605100	0.33047	0.37052	0.62948	0.74104	0.93744	FALSE
HGLibB_11781	CUL9	1106.1	1049.8	1106.1	1049.8	-0.075278	1584	1076600	0.27625	0.39118	0.60882	0.78235	0.93744	FALSE
HGLibB_11782	CUL9	1020.5	1065.8	1020.5	1065.8	0.062645	1027.5	993320	0.045484	0.43114	0.56886	0.86227	0.94007	TRUE
HGLibA_11966	CXXC1	1601.7	760.65	1601.7	760.65	-1.0733	353650	1559000	0.96532	0.16719	0.83281	0.33438	0.93744	FALSE
HGLibB_11953	CXXC1	575.56	373.65	575.56	373.65	-0.62192	20384	560250	0.76645	0.2217	0.7783	0.44341	0.93744	FALSE
HGLibB_11952	CXXC1	745.64	469.74	745.64	469.74	-0.6655	38062	725800	0.75454	0.22526	0.77474	0.45052	0.93744	FALSE
HGLibA_11964	CXXC1	771.55	510.66	771.55	510.66	-0.59444	34031	751020	0.70695	0.2398	0.7602	0.4796	0.93744	FALSE
HGLibA_11965	CXXC1	1284	868.3	1284	868.3	-0.56388	86418	1249900	0.63554	0.26254	0.73746	0.52508	0.93744	FALSE
HGLibB_11954	CXXC1	246.67	268.67	246.67	268.67	0.1228	242.1	240110	0.044907	0.304	0.696	0.608	0.93744	TRUE
DAXX_5	DAXX	764.79	411.91	764.79	411.91	-0.89113	62262	744440	0.88138	0.18906	0.81094	0.37811	0.93744	FALSE
DAXX_3	DAXX	721.99	427.03	721.99	427.03	-0.75625	43499	702780	0.81169	0.20849	0.79151	0.41697	0.93744	FALSE
DAXX_1	DAXX	1210.8	720.62	1210.8	720.62	-0.74787	120150	1178600	0.76226	0.22295	0.77705	0.4459	0.93744	FALSE
DAXX_4	DAXX	1021.6	646.78	1021.6	646.78	-0.65867	70245	994410	0.71632	0.2369	0.7631	0.4738	0.93744	FALSE
DAXX_2	DAXX	786.19	609.41	786.19	609.41	-0.36693	15625	765270	0.55697	0.28877	0.71123	0.57755	0.93744	FALSE
HGLibA_12352	DAZ1	3735	3406.5	3735	3406.5	-0.13278	53954	3635600	0.20959	0.41699	0.58301	0.83399	0.93744	FALSE
HGLibA_12353	DAZ1	2667.2	2552.4	2667.2	2552.4	-0.063437	6587.4	2596200	0.13977	0.44442	0.55558	0.88884	0.94643	FALSE
HGLibA_12351	DAZ1	3056.9	2935	3056.9	2935	-0.058712	7435.6	2975600	0.12351	0.45085	0.54915	0.9017	0.95097	FALSE
HGLibB_12339	DAZ1	2447.5	2624.5	2447.5	2624.5	0.10065	15650	2382400	0.11462	0.51847	0.48153	0.96307	0.9794	TRUE
HGLibB_12340	DAZ1	5645.2	5873.5	5645.2	5873.5	0.057167	26043	5495000	0.097359	0.53505	0.46495	0.92989	0.96124	TRUE
HGLibB_12338	DAZ1	2190.7	2180.5	2190.7	2180.5	-0.0067367	52.128	2132400	0.097331	0.46123	0.53877	0.92246	0.95824	FALSE
HGLibB_12352	DAZAP1	363.81	174.37	363.81	174.37	-1.0567	17943	354130	1.065	0.14343	0.85657	0.28685	0.93744	FALSE
HGLibB_12351	DAZAP1	1080.2	519.56	1080.2	519.56	-1.0545	157140	1051400	0.94936	0.17122	0.82878	0.34244	0.93744	FALSE
HGLibA_12365	DAZAP1	559.79	345.18	559.79	345.18	-0.69593	23029	544900	0.81282	0.20816	0.79184	0.41632	0.93744	FALSE
HGLibA_12363	DAZAP1	758.03	595.18	758.03	595.18	-0.34842	13261	737860	0.55052	0.29098	0.70902	0.58196	0.93744	FALSE
HGLibB_12350	DAZAP1	1136.5	960.82	1136.5	960.82	-0.242	15428	1106200	0.40831	0.34152	0.65848	0.68305	0.93744	FALSE
HGLibA_12364	DAZAP1	917.97	885.2	917.97	885.2	-0.052386	536.94	893550	0.29476	0.38409	0.61591	0.76818	0.93744	FALSE
HGLibA_12369	DAZL	318.76	307.82	318.76	307.82	-0.05021	59.809	310270	0.55001	0.29116	0.70884	0.58231	0.93744	FALSE
HGLibA_12371	DAZL	404.36	366.54	404.36	366.54	-0.14131	715.27	393600	0.54694	0.29221	0.70779	0.58442	0.93744	FALSE
HGLibB_12357	DAZL	1188.3	950.15	1188.3	950.15	-0.32237	28357	1156700	0.46496	0.32098	0.67902	0.64196	0.93744	FALSE
HGLibA_12370	DAZL	1144.4	1081.8	1144.4	1081.8	-0.081024	1956.4	1113900	0.27477	0.39175	0.60825	0.7835	0.93744	FALSE
HGLibB_12356	DAZL	843.63	902.99	843.63	902.99	0.09799	1761.9	821180	0.065507	0.42494	0.57506	0.84988	0.93854	TRUE
HGLibB_12358	DAZL	818.85	856.73	818.85	856.73	0.065162	717.43	797060	0.042428	0.41122	0.58878	0.82245	0.93744	TRUE
HGLibB_12593	DDHD2	344.66	328.28	344.66	328.28	-0.070043	134.17	335490	0.54202	0.2939	0.7061	0.58781	0.93744	FALSE
HGLibB_12592	DDHD2	636.39	527.56	636.39	527.56	-0.27009	5921.2	619450	0.53006	0.29804	0.70196	0.59607	0.93744	FALSE
HGLibA_12605	DDHD2	578.94	490.2	578.94	490.2	-0.23961	3937.8	563540	0.52904	0.29839	0.70161	0.59678	0.93744	FALSE
HGLibA_12606	DDHD2	1388.8	1072	1388.8	1072	-0.37317	50167	1351800	0.48784	0.31283	0.68717	0.62566	0.93744	FALSE
HGLibB_12591	DDHD2	559.79	694.82	559.79	694.82	0.31124	9115.6	544900	0.18291	0.4491	0.5509	0.8982	0.94924	TRUE
HGLibA_12607	DDHD2	321.01	343.4	321.01	343.4	0.097007	250.8	312470	0.040066	0.32504	0.67496	0.65007	0.93744	TRUE
HGLibB_12703	DDX43	474.19	338.07	474.19	338.07	-0.48694	9265	461570	0.72244	0.23501	0.76499	0.47003	0.93744	FALSE
HGLibA_12716	DDX43	732.12	533.79	732.12	533.79	-0.45509	19668	712640	0.6267	0.26543	0.73457	0.53085	0.93744	FALSE
HGLibA_12718	DDX43	735.5	653	735.5	653	-0.1714	3403.2	715930	0.43211	0.33283	0.66717	0.66566	0.93744	FALSE
HGLibB_12702	DDX43	787.32	1137.9	787.32	1137.9	0.53075	61441	766370	0.40043	0.5778	0.4222	0.84441	0.93854	TRUE
HGLibB_12704	DDX43	825.61	748.2	825.61	748.2	-0.14187	2996.6	803640	0.38682	0.34945	0.65055	0.69889	0.93744	FALSE
HGLibA_12717	DDX43	1463.1	1445.7	1463.1	1445.7	-0.01729	152.11	1424200	0.17233	0.43159	0.56841	0.86318	0.94018	FALSE
HGLibA_12740	DDX53	760.28	506.21	760.28	506.21	-0.58585	32276	740050	0.70362	0.24083	0.75917	0.48167	0.93744	FALSE
HGLibA_12742	DDX53	565.43	494.65	565.43	494.65	-0.19258	2504.9	550380	0.50266	0.3076	0.6924	0.61521	0.93744	FALSE
HGLibB_12726	DDX53	618.36	610.3	618.36	610.3	-0.018907	32.514	601910	0.35942	0.35964	0.64036	0.71928	0.93744	FALSE
HGLibA_12741	DDX53	1224.3	1096	1224.3	1096	-0.15955	8229.1	1191800	0.3298	0.37078	0.62922	0.74155	0.93744	FALSE
HGLibB_12727	DDX53	1216.5	1120.1	1216.5	1120.1	-0.11899	4645	1184100	0.29645	0.38345	0.61655	0.76689	0.93744	FALSE
HGLibB_12728	DDX53	493.34	553.36	493.34	553.36	0.16533	1801.4	480210	0.086616	0.38892	0.61108	0.77783	0.93744	TRUE
DGCR8_2	DGCR8	938.25	149.46	938.25	149.46	-2.6421	311090	913280	1.6492	0.049555	0.95044	0.099111	0.93744	FALSE
DGCR8_3	DGCR8	621.74	150.35	621.74	150.35	-2.0407	111110	605200	1.4298	0.076394	0.92361	0.15279	0.93744	FALSE
DGCR8_5	DGCR8	298.48	89.855	298.48	89.855	-1.7208	21763	290540	1.3802	0.083767	0.91623	0.16753	0.93744	FALSE
DGCR8_1	DGCR8	969.78	262.45	969.78	262.45	-1.8816	250160	943980	1.3517	0.088234	0.91177	0.17647	0.93744	FALSE
DGCR8_4	DGCR8	528.26	301.59	528.26	301.59	-0.8066	25688	514200	0.88206	0.18887	0.81113	0.37774	0.93744	FALSE
HGLibB_13045	DGKD	974.29	831.82	974.29	831.82	-0.22782	10148	948360	0.42154	0.33668	0.66332	0.67336	0.93744	FALSE
HGLibB_13046	DGKD	1218.7	1139.6	1218.7	1139.6	-0.096688	3125.6	1186300	0.27692	0.39092	0.60908	0.78184	0.93744	FALSE
HGLibA_13063	DGKD	1314.4	1280.2	1314.4	1280.2	-0.038049	586.16	1279500	0.21119	0.41637	0.58363	0.83274	0.93744	FALSE
HGLibB_13047	DGKD	896.57	1082.7	896.57	1082.7	0.27187	17323	872710	0.19924	0.49358	0.50642	0.98717	0.9934	TRUE
HGLibA_13065	DGKD	601.47	645	601.47	645	0.10064	947.32	585460	0.056887	0.39124	0.60876	0.78249	0.93744	TRUE
HGLibA_13064	DGKD	1407.9	1474.2	1407.9	1474.2	0.066259	2192.4	1370500	0.056564	0.46079	0.53921	0.92157	0.95824	TRUE
HGLibB_13056	DGKH	549.66	393.23	549.66	393.23	-0.48213	12235	535030	0.69214	0.24442	0.75558	0.48885	0.93744	FALSE
HGLibA_13074	DGKH	819.98	695.71	819.98	695.71	-0.2368	7722	798160	0.45844	0.32332	0.67668	0.64663	0.93744	FALSE
HGLibA_13073	DGKH	1536.3	1376.3	1536.3	1376.3	-0.1586	12808	1495500	0.29627	0.38351	0.61649	0.76703	0.93744	FALSE
HGLibB_13054	DGKH	985.55	1046.2	985.55	1046.2	0.086108	1840.8	959330	0.061949	0.43608	0.56392	0.87215	0.94164	TRUE
HGLibA_13072	DGKH	818.85	867.41	818.85	867.41	0.083008	1178.8	797060	0.054386	0.41703	0.58297	0.83406	0.93744	TRUE
HGLibB_13055	DGKH	430.26	442.16	430.26	442.16	0.039243	70.709	418820	0.018376	0.3404	0.6596	0.68081	0.93744	TRUE
HGLibB_13063	DGKQ	945	761.54	945	761.54	-0.31103	16829	919860	0.4884	0.31263	0.68737	0.62527	0.93744	FALSE
HGLibA_13083	DGKQ	1654.6	1446.6	1654.6	1446.6	-0.19372	21638	1610600	0.31922	0.37478	0.62522	0.74956	0.93744	FALSE
HGLibA_13081	DGKQ	924.73	889.65	924.73	889.65	-0.055733	615.3	900120	0.29593	0.38364	0.61636	0.76728	0.93744	FALSE
HGLibB_13064	DGKQ	1108.3	1102.3	1108.3	1102.3	-0.007887	18.289	1078800	0.21758	0.41388	0.58612	0.82776	0.93744	FALSE
HGLibB_13065	DGKQ	2225.7	2115.6	2225.7	2115.6	-0.073141	6057.9	2166400	0.16821	0.43321	0.56679	0.86642	0.94044	FALSE
HGLibA_13082	DGKQ	1553.2	1658.3	1553.2	1658.3	0.09438	5520.6	1511900	0.085456	0.4804	0.5196	0.9608	0.9788	TRUE
HGLibA_13202	DHX57	787.32	597.84	787.32	597.84	-0.39659	17950	766370	0.57674	0.28206	0.71794	0.56411	0.93744	FALSE
HGLibB_13184	DHX57	512.49	459.06	512.49	459.06	-0.15851	1427.3	498850	0.50192	0.30786	0.69214	0.61572	0.93744	FALSE
HGLibB_13183	DHX57	958.52	772.22	958.52	772.22	-0.31144	17355	933020	0.48652	0.3133	0.6867	0.6266	0.93744	FALSE
HGLibA_13203	DHX57	986.68	817.59	986.68	817.59	-0.2709	14296	960420	0.45204	0.32562	0.67438	0.65124	0.93744	FALSE
HGLibB_13185	DHX57	959.65	862.96	959.65	862.96	-0.15304	4674.1	934110	0.36638	0.35704	0.64296	0.71408	0.93744	FALSE
HGLibA_13201	DHX57	1287.4	1457.2	1287.4	1457.2	0.17864	14422	1253200	0.15171	0.49744	0.50256	0.99488	0.99792	TRUE
HGLibB_13189	DHX8	583.45	202.84	583.45	202.84	-1.5196	72431	567920	1.2164	0.11191	0.88809	0.22383	0.93744	FALSE
HGLibA_13209	DHX8	435.9	179.71	435.9	179.71	-1.2736	32816	424300	1.1386	0.12744	0.87256	0.25487	0.93744	FALSE
HGLibB_13190	DHX8	669.05	258.89	669.05	258.89	-1.3664	84116	651250	1.135	0.12819	0.87181	0.25639	0.93744	FALSE
HGLibA_13207	DHX8	838	342.52	838	342.52	-1.2883	122750	815700	1.0823	0.13956	0.86044	0.27912	0.93744	FALSE
HGLibB_13191	DHX8	368.32	225.08	368.32	225.08	-0.70801	10258	358510	0.89114	0.18643	0.81357	0.37285	0.93744	FALSE
HGLibA_13208	DHX8	583.45	672.58	583.45	672.58	0.20477	3971.9	567920	0.11827	0.41977	0.58023	0.83953	0.93828	TRUE
HGLibB_13209	DICER1	822.23	368.32	822.23	368.32	-1.1564	103020	800350	1.0169	0.15459	0.84541	0.30919	0.93744	FALSE
HGLibA_13227	DICER1	815.47	395.89	815.47	395.89	-1.0407	88024	793780	0.95693	0.1693	0.8307	0.3386	0.93744	FALSE
HGLibA_13226	DICER1	897.7	511.55	897.7	511.55	-0.81015	74555	873810	0.82027	0.20603	0.79397	0.41206	0.93744	FALSE
HGLibA_13225	DICER1	985.55	920.79	985.55	920.79	-0.097961	2097.2	959330	0.31733	0.3755	0.6245	0.75099	0.93744	FALSE
HGLibB_13207	DICER1	2119.8	2362	2119.8	2362	0.15604	29340	2063400	0.16864	0.53436	0.46564	0.93128	0.96132	TRUE
HGLibB_13208	DICER1	470.81	483.97	470.81	483.97	0.03968	86.554	458280	0.019435	0.34941	0.65059	0.69883	0.93744	TRUE
DIDO1_5	DIDO1	433.64	154.8	433.64	154.8	-1.4801	38877	422100	1.2308	0.10919	0.89081	0.21839	0.93744	FALSE
DIDO1_2	DIDO1	876.3	335.4	876.3	335.4	-1.3829	146290	852980	1.1266	0.12996	0.87004	0.25993	0.93744	FALSE
DIDO1_3	DIDO1	809.84	407.46	809.84	407.46	-0.98923	80956	788290	0.92987	0.17622	0.82378	0.35244	0.93744	FALSE
DIDO1_4	DIDO1	506.86	436.82	506.86	436.82	-0.21409	2452.6	493370	0.54103	0.29424	0.70576	0.58849	0.93744	FALSE
DIDO1_1	DIDO1	850.39	691.26	850.39	691.26	-0.29851	12662	827760	0.49639	0.30981	0.69019	0.61962	0.93744	FALSE
HGLibB_13218	DIMT1	1402.3	357.64	1402.3	357.64	-1.9682	545660	1365000	1.4066	0.079778	0.92022	0.15956	0.93744	FALSE
HGLibA_13235	DIMT1	954.01	285.58	954.01	285.58	-1.7366	223400	928630	1.2886	0.098775	0.90122	0.19755	0.93744	FALSE
HGLibB_13217	DIMT1	651.03	225.08	651.03	225.08	-1.5281	90715	633700	1.2112	0.11291	0.88709	0.22582	0.93744	FALSE
HGLibA_13236	DIMT1	1557.7	772.22	1557.7	772.22	-1.0114	308520	1516300	0.92663	0.17706	0.82294	0.35412	0.93744	FALSE
HGLibA_13234	DIMT1	656.66	348.74	656.66	348.74	-0.91105	47406	639190	0.9088	0.18173	0.81827	0.36346	0.93744	FALSE
HGLibB_13216	DIMT1	504.6	453.72	504.6	453.72	-0.15302	1294.5	491180	0.50185	0.30789	0.69211	0.61577	0.93744	FALSE
HGLibB_13272	DKC1	794.07	233.09	794.07	233.09	-1.764	157350	772940	1.304	0.096109	0.90389	0.19222	0.93744	FALSE
HGLibA_13291	DKC1	821.11	265.12	821.11	265.12	-1.6273	154560	799260	1.2427	0.10698	0.89302	0.21396	0.93744	FALSE
HGLibA_13290	DKC1	742.26	344.29	742.26	344.29	-1.106	79189	722510	0.99873	0.15896	0.84104	0.31792	0.93744	FALSE
HGLibB_13273	DKC1	1138.7	583.61	1138.7	583.61	-0.96315	154080	1108400	0.89589	0.18516	0.81484	0.37031	0.93744	FALSE
HGLibB_13274	DKC1	717.48	403.01	717.48	403.01	-0.83056	49446	698390	0.85452	0.19641	0.80359	0.39282	0.93744	FALSE
HGLibA_13292	DKC1	934.87	831.82	934.87	831.82	-0.16829	5309.1	909990	0.3831	0.35082	0.64918	0.70165	0.93744	FALSE
HGLibA_13311	DLC1	2101.8	1620.1	2101.8	1620.1	-0.37535	116020	2045800	0.46783	0.31995	0.68005	0.63991	0.93744	FALSE
HGLibB_13295	DLC1	428.01	419.91	428.01	419.91	-0.027488	32.778	416620	0.45825	0.32339	0.67661	0.64677	0.93744	FALSE
HGLibB_13293	DLC1	1189.4	1042.7	1189.4	1042.7	-0.18981	10768	1157800	0.35943	0.35963	0.64037	0.71927	0.93744	FALSE
HGLibA_13313	DLC1	1137.6	1028.4	1137.6	1028.4	-0.14542	5959.5	1107300	0.33004	0.37069	0.62931	0.74137	0.93744	FALSE
HGLibB_13294	DLC1	1429.3	1316.7	1429.3	1316.7	-0.11835	6345.1	1391300	0.27008	0.39355	0.60645	0.7871	0.93744	FALSE
HGLibA_13312	DLC1	1335.8	1346	1335.8	1346	0.01096	51.961	1300300	0.0089399	0.43542	0.56458	0.87084	0.94164	TRUE
HGLibA_13391	DMAP1	804.21	282.91	804.21	282.91	-1.5039	135880	782810	1.1874	0.11753	0.88247	0.23506	0.93744	FALSE
HGLibB_13372	DMAP1	625.12	273.12	625.12	273.12	-1.1916	61952	608490	1.0575	0.14514	0.85486	0.29028	0.93744	FALSE
HGLibB_13371	DMAP1	877.42	378.1	877.42	378.1	-1.2123	124660	854080	1.0418	0.14876	0.85124	0.29752	0.93744	FALSE
HGLibA_13390	DMAP1	1025	511.55	1025	511.55	-1.0012	131800	997700	0.92148	0.1784	0.8216	0.3568	0.93744	FALSE
HGLibB_13370	DMAP1	857.15	555.14	857.15	555.14	-0.62578	45604	834340	0.71331	0.23783	0.76217	0.47565	0.93744	FALSE
HGLibA_13389	DMAP1	1017.1	910.11	1017.1	910.11	-0.16017	5722.2	990030	0.36146	0.35888	0.64112	0.71776	0.93744	FALSE
HGLibB_13567	DNAJC17	1259.3	274.9	1259.3	274.9	-2.1915	484480	1225700	1.4911	0.067968	0.93203	0.13594	0.93744	FALSE
HGLibB_13566	DNAJC17	424.63	288.25	424.63	288.25	-0.55731	9300.5	413330	0.78351	0.21666	0.78334	0.43333	0.93744	FALSE
HGLibA_13585	DNAJC17	478.7	329.17	478.7	329.17	-0.53891	11179	465960	0.75063	0.22644	0.77356	0.45288	0.93744	FALSE
HGLibA_13584	DNAJC17	950.64	686.81	950.64	686.81	-0.4684	34802	925340	0.59833	0.27481	0.72519	0.54962	0.93744	FALSE
HGLibB_13565	DNAJC17	371.69	482.19	371.69	482.19	0.3746	6104.7	361800	0.1837	0.41625	0.58375	0.83251	0.93744	TRUE
HGLibA_13586	DNAJC17	1678.3	1632.5	1678.3	1632.5	-0.039848	1046.4	1633600	0.17128	0.432	0.568	0.864	0.94018	FALSE
HGLibB_13652	DND1	866.16	618.31	866.16	618.31	-0.48564	30716	843110	0.62201	0.26697	0.73303	0.53394	0.93744	FALSE
HGLibB_13650	DND1	1020.5	781.11	1020.5	781.11	-0.3852	28646	993320	0.53106	0.29769	0.70231	0.59538	0.93744	FALSE
HGLibB_13651	DND1	815.47	704.6	815.47	704.6	-0.21055	6146.3	793780	0.44035	0.32984	0.67016	0.65968	0.93744	FALSE
HGLibA_13672	DND1	1250.2	1185.9	1250.2	1185.9	-0.07616	2069.8	1217000	0.25447	0.39957	0.60043	0.79913	0.93744	FALSE
HGLibA_13670	DND1	2004.9	1857.6	2004.9	1857.6	-0.11004	10850	1951500	0.21811	0.41367	0.58633	0.82735	0.93744	FALSE
HGLibA_13671	DND1	1050.9	1158.3	1050.9	1158.3	0.14031	5772.1	1022900	0.10623	0.46192	0.53808	0.92383	0.95824	TRUE
HGLibA_13699	DNMT1	645.4	290.03	645.4	290.03	-1.1513	63144	628220	1.0345	0.15046	0.84954	0.30092	0.93744	FALSE
HGLibB_13678	DNMT1	369.44	278.46	369.44	278.46	-0.4066	4138.8	359610	0.72704	0.2336	0.7664	0.4672	0.93744	FALSE
HGLibA_13698	DNMT1	931.49	610.3	931.49	610.3	-0.6092	51581	906700	0.69359	0.24397	0.75603	0.48794	0.93744	FALSE
HGLibA_13697	DNMT1	990.06	697.49	990.06	697.49	-0.50474	42799	963710	0.61812	0.26825	0.73175	0.53649	0.93744	FALSE
HGLibB_13679	DNMT1	460.68	419.91	460.68	419.91	-0.13335	830.72	448420	0.5103	0.30492	0.69508	0.60984	0.93744	FALSE
HGLibB_13677	DNMT1	1424.8	1191.2	1424.8	1191.2	-0.25812	27281	1386900	0.39193	0.34755	0.65245	0.69511	0.93744	FALSE
HGLibB_13682	DNMT3A	535.01	296.25	535.01	296.25	-0.85058	28503	520780	0.90353	0.18312	0.81688	0.36624	0.93744	FALSE
HGLibA_13702	DNMT3A	578.94	319.38	578.94	319.38	-0.8561	33685	563540	0.89539	0.18529	0.81471	0.37058	0.93744	FALSE
HGLibA_13701	DNMT3A	435.9	306.04	435.9	306.04	-0.50886	8431.3	424300	0.75126	0.22625	0.77375	0.4525	0.93744	FALSE
HGLibB_13681	DNMT3A	389.72	311.38	389.72	311.38	-0.32283	3068.4	379350	0.66679	0.25245	0.74755	0.50491	0.93744	FALSE
HGLibB_13680	DNMT3A	1359.5	1145	1359.5	1145	-0.24756	23009	1323300	0.38864	0.34877	0.65123	0.69754	0.93744	FALSE
HGLibA_13700	DNMT3A	1365.1	1517.7	1365.1	1517.7	0.15278	11645	1328800	0.13239	0.49272	0.50728	0.98545	0.99259	TRUE
HGLibB_13683	DNMT3B	1232.2	685.92	1232.2	685.92	-0.84422	149220	1199400	0.82232	0.20545	0.79455	0.4109	0.93744	FALSE
HGLibA_13705	DNMT3B	1012.6	724.18	1012.6	724.18	-0.48307	41590	985640	0.60076	0.274	0.726	0.548	0.93744	FALSE
HGLibA_13704	DNMT3B	587.95	468.85	587.95	468.85	-0.32596	7093.2	572310	0.58242	0.28014	0.71986	0.56028	0.93744	FALSE
HGLibA_13703	DNMT3B	984.43	775.77	984.43	775.77	-0.34325	21768	958230	0.50572	0.30653	0.69347	0.61306	0.93744	FALSE
HGLibB_13685	DNMT3B	1104.9	960.82	1104.9	960.82	-0.20144	10386	1075500	0.38039	0.35183	0.64817	0.70366	0.93744	FALSE
HGLibB_13684	DNMT3B	603.72	603.18	603.72	603.18	-0.0012857	0.14509	587660	0.35229	0.36231	0.63769	0.72462	0.93744	FALSE
HGLibA_13706	DNMT3L	1168	894.1	1168	894.1	-0.38518	37517	1136900	0.51455	0.30343	0.69657	0.60686	0.93744	FALSE
HGLibA_13707	DNMT3L	823.36	751.75	823.36	751.75	-0.13109	2563.6	801450	0.3792	0.35227	0.64773	0.70454	0.93744	FALSE
HGLibA_13708	DNMT3L	1207.4	1077.4	1207.4	1077.4	-0.1643	8460	1175300	0.33597	0.36845	0.63155	0.73689	0.93744	FALSE
HGLibB_13687	DNMT3L	2301.1	2229.5	2301.1	2229.5	-0.045623	2567.7	2239900	0.13439	0.44655	0.55345	0.89309	0.94754	FALSE
HGLibB_13686	DNMT3L	1662.5	1800.7	1662.5	1800.7	0.11511	9544.8	1618200	0.10861	0.49495	0.50505	0.9899	0.99493	TRUE
HGLibB_13688	DNMT3L	684.82	718.84	684.82	718.84	0.069844	578.64	666600	0.041667	0.39517	0.60483	0.79034	0.93744	TRUE
HGLibA_13806	DOT1L	367.19	187.72	367.19	187.72	-0.96423	16105	357420	1.0196	0.15397	0.84603	0.30794	0.93744	FALSE
HGLibB_13785	DOT1L	510.23	420.8	510.23	420.8	-0.27741	3998.9	496660	0.58033	0.28085	0.71915	0.56169	0.93744	FALSE
HGLibA_13805	DOT1L	1346	1109.4	1346	1109.4	-0.27866	27987	1310200	0.41542	0.33892	0.66108	0.67783	0.93744	FALSE
HGLibB_13786	DOT1L	1065.5	910.11	1065.5	910.11	-0.22722	12076	1037200	0.40651	0.34218	0.65782	0.68437	0.93744	FALSE
HGLibB_13784	DOT1L	1332.5	1196.6	1332.5	1196.6	-0.15506	9232.8	1297000	0.31299	0.37715	0.62285	0.75429	0.93744	FALSE
HGLibA_13807	DOT1L	660.04	847.84	660.04	847.84	0.36075	17634	642480	0.23429	0.48749	0.51251	0.97499	0.98586	TRUE
DPF1_5	DPF1	806.46	460.84	806.46	460.84	-0.80601	59728	785000	0.82795	0.20385	0.79615	0.4077	0.93744	FALSE
DPF1_4	DPF1	613.86	389.67	613.86	389.67	-0.65432	25131	597520	0.77512	0.21913	0.78087	0.43827	0.93744	FALSE
DPF1_3	DPF1	673.55	497.31	673.55	497.31	-0.43688	15530	655630	0.62867	0.26478	0.73522	0.52957	0.93744	FALSE
DPF1_2	DPF1	1053.1	932.35	1053.1	932.35	-0.17556	7293.9	1025100	0.36766	0.35656	0.64344	0.71313	0.93744	FALSE
DPF1_1	DPF1	794.07	850.51	794.07	850.51	0.098927	1592.3	772940	0.064187	0.41918	0.58082	0.83836	0.93796	TRUE
DPF2_4	DPF2	596.96	370.98	596.96	370.98	-0.68482	25533	581080	0.79676	0.2128	0.7872	0.42559	0.93744	FALSE
DPF2_3	DPF2	874.04	617.42	874.04	617.42	-0.50078	32929	850790	0.63079	0.26409	0.73591	0.52818	0.93744	FALSE
DPF2_5	DPF2	815.47	632.54	815.47	632.54	-0.36597	16732	793780	0.55037	0.29103	0.70897	0.58206	0.93744	FALSE
DPF2_1	DPF2	879.68	943.03	879.68	943.03	0.10022	2006.8	856270	0.068464	0.42986	0.57014	0.85972	0.93971	TRUE
DPF2_2	DPF2	265.82	276.68	265.82	276.68	0.057575	59.008	258740	0.021357	0.29725	0.70275	0.59449	0.93744	TRUE
DPF3_4	DPF3	378.45	253.55	378.45	253.55	-0.57597	7800.3	368380	0.81606	0.20723	0.79277	0.41447	0.93744	FALSE
DPF3_2	DPF3	839.13	552.47	839.13	552.47	-0.6021	41086	816800	0.70103	0.24164	0.75836	0.48329	0.93744	FALSE
DPF3_5	DPF3	921.35	653	921.35	653	-0.49602	36005	896830	0.62088	0.26734	0.73266	0.53468	0.93744	FALSE
DPF3_3	DPF3	721.99	670.8	721.99	670.8	-0.10595	1310.3	702780	0.38803	0.349	0.651	0.698	0.93744	FALSE
DPF3_1	DPF3	818.85	781.11	818.85	781.11	-0.06799	712.18	797060	0.33172	0.37005	0.62995	0.7401	0.93744	FALSE
HGLibB_13875	DPPA5	1121.8	705.49	1121.8	705.49	-0.66841	86673	1092000	0.71529	0.23721	0.76279	0.47443	0.93744	FALSE
HGLibA_13897	DPPA5	1579.1	1234.8	1579.1	1234.8	-0.35456	59272	1537100	0.46249	0.32187	0.67813	0.64373	0.93744	FALSE
HGLibB_13876	DPPA5	522.62	498.2	522.62	498.2	-0.068903	298.18	508720	0.43633	0.3313	0.6687	0.6626	0.93744	FALSE
HGLibA_13896	DPPA5	930.36	851.4	930.36	851.4	-0.12782	3117.9	905610	0.35241	0.36227	0.63773	0.72453	0.93744	FALSE
HGLibA_13895	DPPA5	1344.9	1185	1344.9	1185	-0.1824	12775	1309100	0.33516	0.36875	0.63125	0.7375	0.93744	FALSE
HGLibB_13874	DPPA5	915.72	1023.1	915.72	1023.1	0.1598	5765.1	891350	0.11373	0.45474	0.54526	0.90948	0.95373	TRUE
DPY30_2	DPY30	861.65	242.87	861.65	242.87	-1.8226	191440	838730	1.3271	0.092232	0.90777	0.18446	0.93744	FALSE
DPY30_3	DPY30	558.67	242.87	558.67	242.87	-1.1984	49863	543800	1.0728	0.14168	0.85832	0.28335	0.93744	FALSE
DPY30_4	DPY30	539.52	256.22	539.52	256.22	-1.0713	40130	525160	1.0151	0.15503	0.84497	0.31005	0.93744	FALSE
DPY30_5	DPY30	929.24	483.08	929.24	483.08	-0.94235	99527	904510	0.89373	0.18573	0.81427	0.37147	0.93744	FALSE
DPY30_1	DPY30	683.69	572.93	683.69	572.93	-0.25457	6133.6	665500	0.50539	0.30664	0.69336	0.61329	0.93744	FALSE
DROSHA_5	DROSHA	1160.1	203.73	1160.1	203.73	-2.5037	457360	1129300	1.6072	0.054005	0.94599	0.10801	0.93744	FALSE
DROSHA_3	DROSHA	441.53	96.972	441.53	96.972	-2.1753	59359	429780	1.5084	0.065728	0.93427	0.13146	0.93744	FALSE
DROSHA_1	DROSHA	715.23	329.17	715.23	329.17	-1.1172	74521	696200	1.0077	0.15681	0.84319	0.31362	0.93744	FALSE
DROSHA_4	DROSHA	483.2	259.78	483.2	259.78	-0.89279	24959	470340	0.94048	0.17349	0.82651	0.34697	0.93744	FALSE
DROSHA_2	DROSHA	532.76	322.05	532.76	322.05	-0.72442	22199	518590	0.8363	0.20149	0.79851	0.40298	0.93744	FALSE
HGLibB_14100	DUS3L	892.07	427.03	892.07	427.03	-1.061	108130	868330	0.96164	0.16811	0.83189	0.33623	0.93744	FALSE
HGLibA_14120	DUS3L	1667	879.86	1667	879.86	-0.92112	309790	1622600	0.87343	0.19121	0.80879	0.38243	0.93744	FALSE
HGLibA_14121	DUS3L	977.67	681.47	977.67	681.47	-0.52005	43866	951650	0.62988	0.26439	0.73561	0.52878	0.93744	FALSE
HGLibA_14122	DUS3L	691.58	512.44	691.58	512.44	-0.43178	16045	673170	0.62098	0.26731	0.73269	0.53462	0.93744	FALSE
HGLibB_14098	DUS3L	979.92	755.31	979.92	755.31	-0.37515	25224	953850	0.52932	0.29829	0.70171	0.59658	0.93744	FALSE
HGLibB_14099	DUS3L	921.35	814.92	921.35	814.92	-0.17689	5663.8	896830	0.3924	0.34738	0.65262	0.69476	0.93744	FALSE
HGLibB_14281	DZIP3	501.22	362.98	501.22	362.98	-0.46448	9556.1	487890	0.69871	0.24237	0.75763	0.48473	0.93744	FALSE
HGLibA_14303	DZIP3	809.84	618.31	809.84	618.31	-0.38877	18343	788290	0.567	0.28536	0.71464	0.57071	0.93744	FALSE
HGLibB_14282	DZIP3	1422.6	1330	1422.6	1330	-0.096979	4282.6	1384700	0.25146	0.40073	0.59927	0.80146	0.93744	FALSE
HGLibA_14304	DZIP3	1183.8	1144.1	1183.8	1144.1	-0.04917	788.03	1152300	0.24076	0.40487	0.59513	0.80974	0.93744	FALSE
HGLibA_14305	DZIP3	1008.1	1059.6	1008.1	1059.6	0.071804	1325.8	981260	0.051983	0.4332	0.5668	0.86641	0.94044	TRUE
HGLibB_14283	DZIP3	277.08	289.14	277.08	289.14	0.061225	72.664	269710	0.023213	0.3021	0.6979	0.6042	0.93744	TRUE
HGLibB_14300	E2F6	571.06	288.25	571.06	288.25	-0.98386	39991	555860	0.96395	0.16754	0.83246	0.33507	0.93744	FALSE
HGLibB_14299	E2F6	847.01	581.83	847.01	581.83	-0.54101	35160	824470	0.66106	0.25429	0.74571	0.50857	0.93744	FALSE
HGLibA_14323	E2F6	785.06	600.51	785.06	600.51	-0.38605	17029	764170	0.57012	0.2843	0.7157	0.5686	0.93744	FALSE
HGLibA_14321	E2F6	679.19	611.19	679.19	611.19	-0.15195	2311.8	661110	0.43476	0.33187	0.66813	0.66373	0.93744	FALSE
HGLibB_14301	E2F6	1114	1047.1	1114	1047.1	-0.089186	2233.7	1084300	0.28671	0.38717	0.61283	0.77433	0.93744	FALSE
HGLibA_14322	E2F6	1014.8	1053.3	1014.8	1053.3	0.053678	741.43	987830	0.038744	0.42751	0.57249	0.85502	0.9392	TRUE
HGLibA_14463	EDF1	726.49	479.52	726.49	479.52	-0.59833	30498	707160	0.71753	0.23652	0.76348	0.47305	0.93744	FALSE
HGLibB_14440	EDF1	782.81	564.04	782.81	564.04	-0.47216	23931	761980	0.62749	0.26517	0.73483	0.53034	0.93744	FALSE
HGLibB_14442	EDF1	1041.9	886.09	1041.9	886.09	-0.2334	12133	1014100	0.41488	0.33911	0.66089	0.67823	0.93744	FALSE
HGLibA_14462	EDF1	639.76	615.64	639.76	615.64	-0.055371	291.05	622740	0.37814	0.35266	0.64734	0.70533	0.93744	FALSE
HGLibA_14464	EDF1	690.45	670.8	690.45	670.8	-0.041602	193.14	672080	0.34998	0.36318	0.63682	0.72636	0.93744	FALSE
HGLibB_14441	EDF1	414.5	499.98	414.5	499.98	0.26993	3654.1	403470	0.13459	0.39908	0.60092	0.79816	0.93744	TRUE
HGLibB_14465	EED	413.37	384.33	413.37	384.33	-0.10483	421.66	402370	0.51811	0.30219	0.69781	0.60438	0.93744	FALSE
HGLibB_14466	EED	482.08	457.28	482.08	457.28	-0.076021	307.42	469250	0.461	0.3224	0.6776	0.6448	0.93744	FALSE
HGLibB_14464	EED	679.19	604.96	679.19	604.96	-0.1667	2754.6	661110	0.44529	0.32805	0.67195	0.65611	0.93744	FALSE
HGLibA_14487	EED	467.43	466.18	467.43	466.18	-0.0038764	0.78994	455000	0.4193	0.3375	0.6625	0.675	0.93744	FALSE
HGLibA_14488	EED	487.71	635.21	487.71	635.21	0.38053	10878	474730	0.21408	0.45397	0.54603	0.90794	0.95281	TRUE
HGLibA_14486	EED	1061	1128.1	1061	1128.1	0.088335	2248.4	1032800	0.065985	0.44387	0.55613	0.88774	0.94643	TRUE
HGLibB_14482	EEF1G	790.69	206.4	790.69	206.4	-1.9325	170700	769660	1.3754	0.084507	0.91549	0.16901	0.93744	FALSE
HGLibB_14483	EEF1G	568.8	258	568.8	258	-1.1375	48300	553670	1.0413	0.14887	0.85113	0.29775	0.93744	FALSE
HGLibB_14484	EEF1G	763.66	344.29	763.66	344.29	-1.147	87935	743340	1.0174	0.15448	0.84552	0.30897	0.93744	FALSE
HGLibA_14505	EEF1G	906.71	598.73	906.71	598.73	-0.59791	47424	882580	0.68932	0.24531	0.75469	0.49062	0.93744	FALSE
HGLibA_14506	EEF1G	1206.3	899.44	1206.3	899.44	-0.42311	47088	1174200	0.53922	0.29487	0.70513	0.58973	0.93744	FALSE
HGLibA_14504	EEF1G	1052	1177.9	1052	1177.9	0.16292	7924.1	1024000	0.1244	0.47046	0.52954	0.94092	0.96715	TRUE
HGLibB_14616	EGLN1	482.08	387.89	482.08	387.89	-0.3129	4435.7	469250	0.61466	0.26939	0.73061	0.53878	0.93744	FALSE
HGLibA_14639	EGLN1	1106.1	881.64	1106.1	881.64	-0.32685	25184	1076600	0.47754	0.31649	0.68351	0.63298	0.93744	FALSE
HGLibA_14638	EGLN1	742.26	660.12	742.26	660.12	-0.16896	3373.6	722510	0.42847	0.33415	0.66585	0.66831	0.93744	FALSE
HGLibB_14618	EGLN1	1264.9	1084.5	1264.9	1084.5	-0.22181	16273	1231200	0.37676	0.35318	0.64682	0.70635	0.93744	FALSE
HGLibA_14640	EGLN1	1002.4	980.39	1002.4	980.39	-0.032061	243.18	975770	0.25937	0.39768	0.60232	0.79535	0.93744	FALSE
HGLibB_14617	EGLN1	573.31	610.3	573.31	610.3	0.090051	684.12	558050	0.049516	0.38318	0.61682	0.76635	0.93744	TRUE
HGLibA_14642	EGLN2	1213.1	921.68	1213.1	921.68	-0.39596	42456	1180800	0.51847	0.30206	0.69794	0.60413	0.93744	FALSE
HGLibB_14620	EGLN2	1674.9	1409.2	1674.9	1409.2	-0.24901	35290	1630300	0.36759	0.35659	0.64341	0.71318	0.93744	FALSE
HGLibB_14619	EGLN2	1971.1	1692.1	1971.1	1692.1	-0.22006	38918	1918700	0.3277	0.37157	0.62843	0.74314	0.93744	FALSE
HGLibB_14621	EGLN2	1192.8	1491.1	1192.8	1491.1	0.32174	44477	1161100	0.27679	0.54846	0.45154	0.90309	0.95148	TRUE
HGLibA_14643	EGLN2	518.12	526.67	518.12	526.67	0.023578	36.583	504330	0.012045	0.35452	0.64548	0.70904	0.93744	TRUE
HGLibA_14641	EGLN2	1590.4	1603.1	1590.4	1603.1	0.011512	81.268	1548100	0.010247	0.44863	0.55137	0.89726	0.94886	TRUE
HGLibB_14622	EGLN3	1188.3	878.97	1188.3	878.97	-0.43457	47840	1156700	0.54916	0.29145	0.70855	0.5829	0.93744	FALSE
HGLibA_14645	EGLN3	752.4	624.53	752.4	624.53	-0.26833	8174.7	732380	0.4967	0.3097	0.6903	0.6194	0.93744	FALSE
HGLibA_14644	EGLN3	1031.7	837.16	1031.7	837.16	-0.30117	18929	1004300	0.46793	0.31992	0.68008	0.63983	0.93744	FALSE
HGLibB_14624	EGLN3	1314.4	1039.1	1314.4	1039.1	-0.33881	37905	1279500	0.4662	0.32054	0.67946	0.64107	0.93744	FALSE
HGLibA_14646	EGLN3	921.35	860.29	921.35	860.29	-0.098814	1864.1	896830	0.33136	0.37019	0.62981	0.74037	0.93744	FALSE
HGLibB_14623	EGLN3	1573.5	1449.2	1573.5	1449.2	-0.11861	7720.9	1531600	0.25641	0.39882	0.60118	0.79763	0.93744	FALSE
HGLibB_14661	EHMT1	1043	793.57	1043	793.57	-0.39387	31107	1015200	0.53448	0.2965	0.7035	0.59301	0.93744	FALSE
HGLibA_14684	EHMT1	1814.5	1500.8	1814.5	1500.8	-0.27367	49205	1766300	0.3831	0.35082	0.64918	0.70164	0.93744	FALSE
HGLibB_14663	EHMT1	1560	1330	1560	1330	-0.22992	26441	1518500	0.35783	0.36023	0.63977	0.72047	0.93744	FALSE
HGLibA_14685	EHMT1	769.29	1058.7	769.29	1058.7	0.46015	41873	748820	0.33442	0.54609	0.45391	0.90783	0.95281	TRUE
HGLibB_14662	EHMT1	838	824.71	838	824.71	-0.023046	88.389	815700	0.29101	0.38552	0.61448	0.77105	0.93744	FALSE
HGLibA_14683	EHMT1	865.03	887.87	865.03	887.87	0.037551	260.77	842020	0.024887	0.40747	0.59253	0.81494	0.93744	TRUE
HGLibA_14686	EHMT2	462.93	274.01	462.93	274.01	-0.75441	17845	450610	0.87513	0.19075	0.80925	0.3815	0.93744	FALSE
HGLibA_14688	EHMT2	781.68	510.66	781.68	510.66	-0.61325	36727	760880	0.71683	0.23674	0.76326	0.47348	0.93744	FALSE
HGLibB_14664	EHMT2	416.75	362.09	416.75	362.09	-0.20232	1493.9	405660	0.57822	0.28156	0.71844	0.56312	0.93744	FALSE
HGLibB_14665	EHMT2	1004.7	843.39	1004.7	843.39	-0.25222	13011	977970	0.43509	0.33175	0.66825	0.6635	0.93744	FALSE
HGLibB_14666	EHMT2	1886.6	1688.6	1886.6	1688.6	-0.15993	19617	1836400	0.27388	0.39209	0.60791	0.78418	0.93744	FALSE
HGLibA_14687	EHMT2	1075.7	1062.2	1075.7	1062.2	-0.018093	90.024	1047000	0.23271	0.40799	0.59201	0.81599	0.93744	FALSE
HGLibA_14754	EIF2S1	601.47	104.98	601.47	104.98	-2.5071	123250	585460	1.6078	0.053945	0.94606	0.10789	0.93744	FALSE
HGLibB_14730	EIF2S1	323.26	71.172	323.26	71.172	-2.1676	31774	314660	1.5398	0.061798	0.9382	0.1236	0.93744	FALSE
HGLibA_14753	EIF2S1	1165.8	500.87	1165.8	500.87	-1.2171	221040	1134700	1.037	0.14988	0.85012	0.29976	0.93744	FALSE
HGLibA_14752	EIF2S1	429.14	241.98	429.14	241.98	-0.82393	17513	417720	0.92395	0.17776	0.82224	0.35551	0.93744	FALSE
HGLibB_14732	EIF2S1	1044.1	878.08	1044.1	878.08	-0.2496	13784	1016300	0.42703	0.33468	0.66532	0.66936	0.93744	FALSE
HGLibB_14731	EIF2S1	1275	1356.7	1275	1356.7	0.089527	3336.9	1241100	0.07333	0.46123	0.53877	0.92246	0.95824	TRUE
HGLibB_14744	EIF3B	1338.1	438.6	1338.1	438.6	-1.607	404550	1302500	1.2384	0.10779	0.89221	0.21557	0.93744	FALSE
HGLibA_14764	EIF3B	712.98	329.17	712.98	329.17	-1.1127	73654	694010	1.0056	0.1573	0.8427	0.31459	0.93744	FALSE
HGLibB_14743	EIF3B	592.46	325.61	592.46	325.61	-0.86157	35603	576690	0.8952	0.18534	0.81466	0.37068	0.93744	FALSE
HGLibB_14742	EIF3B	705.09	399.45	705.09	399.45	-0.81822	46708	686330	0.84964	0.19776	0.80224	0.39553	0.93744	FALSE
HGLibA_14766	EIF3B	250.05	199.28	250.05	199.28	-0.32594	1288.7	243400	0.77105	0.22034	0.77966	0.44068	0.93744	FALSE
HGLibA_14765	EIF3B	799.71	775.77	799.71	775.77	-0.043775	286.34	778430	0.31798	0.37525	0.62475	0.7505	0.93744	FALSE
HGLibB_14760	EIF3G	560.92	196.61	560.92	196.61	-1.5077	66360	545990	1.2147	0.11223	0.88777	0.22446	0.93744	FALSE
HGLibB_14762	EIF3G	840.25	398.56	840.25	398.56	-1.0741	97545	817900	0.97252	0.1654	0.8346	0.33079	0.93744	FALSE
HGLibA_14784	EIF3G	970.91	484.86	970.91	484.86	-1.0003	118120	945080	0.92357	0.17785	0.82215	0.35571	0.93744	FALSE
HGLibA_14782	EIF3G	970.91	741.97	970.91	741.97	-0.38752	26207	945080	0.53939	0.29481	0.70519	0.58962	0.93744	FALSE
HGLibA_14783	EIF3G	875.17	825.6	875.17	825.6	-0.084031	1228.9	851880	0.33016	0.37064	0.62936	0.74128	0.93744	FALSE
HGLibB_14761	EIF3G	1230	1323.8	1230	1323.8	0.10598	4402	1197200	0.085753	0.46426	0.53574	0.92852	0.9606	TRUE
HGLibB_14791	EIF4B	286.09	257.11	286.09	257.11	-0.15353	420.01	278480	0.64054	0.26091	0.73909	0.52182	0.93744	FALSE
HGLibA_14813	EIF4B	997.94	712.61	997.94	712.61	-0.48527	40707	971390	0.60396	0.27294	0.72706	0.54587	0.93744	FALSE
HGLibB_14792	EIF4B	838	649.44	838	649.44	-0.36725	17777	815700	0.54692	0.29222	0.70778	0.58443	0.93744	FALSE
HGLibA_14814	EIF4B	818.85	680.58	818.85	680.58	-0.26648	9559.5	797060	0.48006	0.31559	0.68441	0.63119	0.93744	FALSE
HGLibB_14790	EIF4B	982.17	838.94	982.17	838.94	-0.22716	10258	956040	0.41969	0.33736	0.66264	0.67471	0.93744	FALSE
HGLibA_14812	EIF4B	657.79	657.45	657.79	657.45	-0.00073302	0.055992	640280	0.33068	0.37044	0.62956	0.74089	0.93744	FALSE
HGLibB_14828	EIF4H	1511.6	898.55	1511.6	898.55	-0.74972	187890	1471300	0.75832	0.22413	0.77587	0.44826	0.93744	FALSE
HGLibA_14848	EIF4H	557.54	541.8	557.54	541.8	-0.041251	123.94	542710	0.40104	0.3442	0.6558	0.68839	0.93744	FALSE
HGLibB_14827	EIF4H	913.47	809.58	913.47	809.58	-0.17397	5396	889160	0.39175	0.34762	0.65238	0.69524	0.93744	FALSE
HGLibA_14850	EIF4H	1549.9	1508	1549.9	1508	-0.039509	877.6	1508600	0.18377	0.4271	0.5729	0.85419	0.93894	FALSE
HGLibA_14849	EIF4H	1615.2	1565.8	1615.2	1565.8	-0.044782	1220	1572200	0.18218	0.42772	0.57228	0.85544	0.9392	FALSE
HGLibB_14826	EIF4H	1152.3	1193	1152.3	1193	0.05012	831.05	1121600	0.038496	0.43757	0.56243	0.87514	0.94164	TRUE
HGLibA_14878	ELAVL1	1161.3	592.51	1161.3	592.51	-0.9696	161740	1130400	0.89912	0.18429	0.81571	0.36859	0.93744	FALSE
HGLibA_14879	ELAVL1	1179.3	682.36	1179.3	682.36	-0.78841	123470	1147900	0.78914	0.21502	0.78498	0.43003	0.93744	FALSE
HGLibA_14880	ELAVL1	1598.3	954.59	1598.3	954.59	-0.74296	207170	1555800	0.754	0.22543	0.77457	0.45085	0.93744	FALSE
HGLibB_14857	ELAVL1	897.7	700.15	897.7	700.15	-0.3581	19512	873810	0.52992	0.29808	0.70192	0.59617	0.93744	FALSE
HGLibB_14856	ELAVL1	741.14	725.95	741.14	725.95	-0.029818	115.23	721410	0.32446	0.37279	0.62721	0.74559	0.93744	FALSE
HGLibB_14858	ELAVL1	1440.6	1290.9	1440.6	1290.9	-0.15819	11207	1402300	0.30452	0.38037	0.61963	0.76073	0.93744	FALSE
HGLibA_14883	ELAVL2	1021.6	831.82	1021.6	831.82	-0.29615	18007	994410	0.46564	0.32074	0.67926	0.64148	0.93744	FALSE
HGLibB_14860	ELAVL2	872.92	753.53	872.92	753.53	-0.21191	7126.3	849690	0.42876	0.33405	0.66595	0.6681	0.93744	FALSE
HGLibB_14859	ELAVL2	1421.4	1235.7	1421.4	1235.7	-0.20185	17247	1383600	0.34442	0.36527	0.63473	0.73053	0.93744	FALSE
HGLibB_14861	ELAVL2	865.03	809.58	865.03	809.58	-0.095466	1537.5	842020	0.34158	0.36633	0.63367	0.73267	0.93744	FALSE
HGLibA_14882	ELAVL2	1235.6	1413.7	1235.6	1413.7	0.19407	15851	1202700	0.16235	0.49944	0.50056	0.99889	0.99935	TRUE
HGLibA_14881	ELAVL2	769.29	852.28	769.29	852.28	0.14762	3443.7	748820	0.095904	0.43198	0.56802	0.86396	0.94018	TRUE
HGLibB_14863	ELAVL3	1324.6	1001.7	1324.6	1001.7	-0.40267	52112	1289300	0.51495	0.3033	0.6967	0.60659	0.93744	FALSE
HGLibA_14886	ELAVL3	877.42	713.5	877.42	713.5	-0.29798	13436	854080	0.4908	0.31178	0.68822	0.62356	0.93744	FALSE
HGLibB_14864	ELAVL3	2189.6	1772.2	2189.6	1772.2	-0.305	87125	2131400	0.40266	0.3436	0.6564	0.6872	0.93744	FALSE
HGLibA_14885	ELAVL3	969.78	886.98	969.78	886.98	-0.12862	3428.1	943980	0.34509	0.36501	0.63499	0.73002	0.93744	FALSE
HGLibA_14884	ELAVL3	1261.5	1168.1	1261.5	1168.1	-0.11088	4361.5	1227900	0.28333	0.38846	0.61154	0.77692	0.93744	FALSE
HGLibB_14862	ELAVL3	1518.3	1586.2	1518.3	1586.2	0.063105	2307.4	1477900	0.055879	0.46573	0.53427	0.93146	0.96136	TRUE
HGLibB_14866	ELAVL4	1000.2	910.11	1000.2	910.11	-0.13602	4057.5	973580	0.34522	0.36496	0.63504	0.72993	0.93744	FALSE
HGLibA_14888	ELAVL4	946.13	1092.5	946.13	1092.5	0.20731	10711	920960	0.15251	0.47561	0.52439	0.95122	0.97359	TRUE
HGLibB_14865	ELAVL4	844.76	924.35	844.76	924.35	0.12975	3167	822280	0.087767	0.4358	0.5642	0.87159	0.94164	TRUE
HGLibA_14889	ELAVL4	539.52	568.49	539.52	568.49	0.075314	419.53	525160	0.039972	0.37275	0.62725	0.74549	0.93744	TRUE
HGLibA_14887	ELAVL4	666.8	692.15	666.8	692.15	0.053754	321.34	649050	0.031467	0.38768	0.61232	0.77536	0.93744	TRUE
HGLibB_14867	ELAVL4	865.03	885.2	865.03	885.2	0.033212	203.38	842020	0.021979	0.40607	0.59393	0.81213	0.93744	TRUE
HGLibB_14960	ELP3	1177	338.96	1177	338.96	-1.793	351180	1145700	1.3176	0.093812	0.90619	0.18762	0.93744	FALSE
HGLibA_14980	ELP3	566.55	194.83	566.55	194.83	-1.5351	69087	551480	1.2259	0.11011	0.88989	0.22023	0.93744	FALSE
HGLibA_14981	ELP3	1728.9	598.73	1728.9	598.73	-1.5283	638680	1682900	1.2233	0.11061	0.88939	0.22122	0.93744	FALSE
HGLibB_14959	ELP3	728.75	353.19	728.75	353.19	-1.0429	70521	709350	0.96763	0.16662	0.83338	0.33323	0.93744	FALSE
HGLibA_14982	ELP3	593.58	298.03	593.58	298.03	-0.99158	43675	577790	0.9631	0.16775	0.83225	0.3355	0.93744	FALSE
HGLibB_14958	ELP3	578.94	550.69	578.94	550.69	-0.072041	398.99	563540	0.41387	0.33949	0.66051	0.67897	0.93744	FALSE
ELP4_1	ELP4	1004.7	203.73	1004.7	203.73	-2.2964	320780	977970	1.5214	0.064083	0.93592	0.12817	0.93744	FALSE
ELP4_4	ELP4	656.66	288.25	656.66	288.25	-1.185	67864	639190	1.0495	0.14698	0.85302	0.29396	0.93744	FALSE
ELP4_3	ELP4	1275	584.5	1275	584.5	-1.1239	238410	1241100	0.98664	0.16191	0.83809	0.32382	0.93744	FALSE
ELP4_2	ELP4	594.71	338.07	594.71	338.07	-0.81304	32933	578890	0.86853	0.19255	0.80745	0.38511	0.93744	FALSE
ELP4_5	ELP4	1525.1	965.27	1525.1	965.27	-0.65932	156690	1484500	0.69593	0.24324	0.75676	0.48647	0.93744	FALSE
HGLibB_15136	ENOX1	810.97	558.7	810.97	558.7	-0.53677	31820	789390	0.66409	0.25332	0.74668	0.50663	0.93744	FALSE
HGLibA_15157	ENOX1	1222.1	875.42	1222.1	875.42	-0.48084	60090	1189600	0.58012	0.28092	0.71908	0.56184	0.93744	FALSE
HGLibA_15158	ENOX1	721.99	581.83	721.99	581.83	-0.31089	9821.9	702780	0.53363	0.2968	0.7032	0.5936	0.93744	FALSE
HGLibB_15137	ENOX1	1396.7	1167.2	1396.7	1167.2	-0.25871	26323	1359500	0.39471	0.34653	0.65347	0.69306	0.93744	FALSE
HGLibB_15135	ENOX1	768.17	746.42	768.17	746.42	-0.041386	236.56	747730	0.3252	0.37252	0.62748	0.74503	0.93744	FALSE
HGLibA_15159	ENOX1	620.62	636.99	620.62	636.99	0.037507	134.03	604100	0.021065	0.37591	0.62409	0.75183	0.93744	TRUE
HGLibB_15140	ENOX2	524.88	408.35	524.88	408.35	-0.36139	6789.4	510910	0.62726	0.26524	0.73476	0.53049	0.93744	FALSE
HGLibA_15161	ENOX2	489.96	415.47	489.96	415.47	-0.23741	2774.7	476920	0.56359	0.28652	0.71348	0.57303	0.93744	FALSE
HGLibA_15162	ENOX2	844.76	717.95	844.76	717.95	-0.23436	8040.6	822280	0.45126	0.3259	0.6741	0.6518	0.93744	FALSE
HGLibB_15139	ENOX2	679.19	611.19	679.19	611.19	-0.15195	2311.8	661110	0.43476	0.33187	0.66813	0.66373	0.93744	FALSE
HGLibB_15138	ENOX2	898.82	812.25	898.82	812.25	-0.14594	3747.5	874910	0.37321	0.35449	0.64551	0.70899	0.93744	FALSE
HGLibA_15160	ENOX2	1059.9	1001.7	1059.9	1001.7	-0.081321	1690.5	1031700	0.28951	0.38609	0.61391	0.77219	0.93744	FALSE
HGLibB_15207	EP300	831.24	473.29	831.24	473.29	-0.81122	64064	809120	0.82795	0.20385	0.79615	0.4077	0.93744	FALSE
HGLibA_15230	EP300	947.26	679.69	947.26	679.69	-0.47827	35795	922050	0.60548	0.27243	0.72757	0.54486	0.93744	FALSE
HGLibA_15231	EP300	751.27	560.48	751.27	560.48	-0.42202	18201	731280	0.6011	0.27389	0.72611	0.54778	0.93744	FALSE
HGLibB_15209	EP300	800.83	610.3	800.83	610.3	-0.39142	18151	779520	0.57056	0.28415	0.71585	0.5683	0.93744	FALSE
HGLibB_15208	EP300	1793.1	1338	1793.1	1338	-0.4221	103560	1745400	0.51153	0.30449	0.69551	0.60898	0.93744	FALSE
HGLibA_15229	EP300	1500.3	1454.6	1500.3	1454.6	-0.044613	1044.9	1460400	0.19408	0.42306	0.57694	0.84611	0.93854	FALSE
HGLibB_15212	EP400	581.19	282.02	581.19	282.02	-1.0406	44753	565730	0.99061	0.16094	0.83906	0.32188	0.93744	FALSE
HGLibA_15233	EP400	697.21	365.65	697.21	365.65	-0.92927	54967	678660	0.91183	0.18093	0.81907	0.36186	0.93744	FALSE
HGLibA_15234	EP400	696.08	367.43	696.08	367.43	-0.91996	54007	677560	0.90699	0.18221	0.81779	0.36441	0.93744	FALSE
HGLibA_15232	EP400	608.23	425.25	608.23	425.25	-0.51527	16740	592040	0.69446	0.2437	0.7563	0.48739	0.93744	FALSE
HGLibB_15211	EP400	608.23	450.16	608.23	450.16	-0.43333	12492	592040	0.64414	0.25974	0.74026	0.51948	0.93744	FALSE
HGLibB_15210	EP400	634.13	503.54	634.13	503.54	-0.33208	8527	617260	0.57182	0.28372	0.71628	0.56744	0.93744	FALSE
HGLibB_15245	EPC1	396.47	381.66	396.47	381.66	-0.054797	109.73	385920	0.49609	0.30991	0.69009	0.61983	0.93744	FALSE
HGLibA_15265	EPC1	902.2	781.11	902.2	781.11	-0.20767	7331.4	878200	0.41962	0.33738	0.66262	0.67476	0.93744	FALSE
HGLibB_15244	EPC1	694.96	694.82	694.96	694.82	-0.00028766	0.0096262	676460	0.31694	0.37564	0.62436	0.75129	0.93744	FALSE
HGLibA_15266	EPC1	1211.9	1190.4	1211.9	1190.4	-0.025919	233.2	1179700	0.21558	0.41466	0.58534	0.82932	0.93744	FALSE
HGLibB_15243	EPC1	947.26	1030.2	947.26	1030.2	0.12099	3441	922050	0.086393	0.44445	0.55555	0.88891	0.94643	TRUE
HGLibA_15267	EPC1	1841.6	1862.9	1841.6	1862.9	0.016622	227.95	1792600	0.015947	0.4608	0.5392	0.92161	0.95824	TRUE
EPC2_4	EPC2	263.56	202.84	263.56	202.84	-0.37618	1843.7	256550	0.78586	0.21597	0.78403	0.43195	0.93744	FALSE
EPC2_3	EPC2	332.27	250.88	332.27	250.88	-0.40396	3312.2	323430	0.74864	0.22704	0.77296	0.45408	0.93744	FALSE
EPC2_2	EPC2	456.17	332.73	456.17	332.73	-0.45405	7618.8	444030	0.71082	0.2386	0.7614	0.4772	0.93744	FALSE
EPC2_5	EPC2	555.29	418.14	555.29	418.14	-0.40842	9405.5	540510	0.64542	0.25933	0.74067	0.51865	0.93744	FALSE
EPC2_1	EPC2	207.25	255.33	207.25	255.33	0.2997	1155.9	201730	0.10705	0.32516	0.67484	0.65032	0.93744	TRUE
HGLibA_15283	EPHA1	835.75	628.09	835.75	628.09	-0.41152	21560	813510	0.57755	0.28178	0.71822	0.56357	0.93744	FALSE
HGLibA_15285	EPHA1	822.23	654.78	822.23	654.78	-0.32808	14020	800350	0.52285	0.30054	0.69946	0.60108	0.93744	FALSE
HGLibA_15284	EPHA1	639.76	612.97	639.76	612.97	-0.061629	359	622740	0.38273	0.35096	0.64904	0.70192	0.93744	FALSE
HGLibB_15262	EPHA1	707.35	669.02	707.35	669.02	-0.080255	734.53	688520	0.37344	0.35441	0.64559	0.70882	0.93744	FALSE
HGLibB_15261	EPHA1	487.71	634.32	487.71	634.32	0.37851	10748	474730	0.21279	0.45331	0.54669	0.90662	0.95281	TRUE
HGLibB_15263	EPHA1	1189.4	1329.1	1189.4	1329.1	0.1601	9760.3	1157800	0.12985	0.48199	0.51801	0.96398	0.97971	TRUE
HGLibB_15267	EPHA2	1125.2	794.46	1125.2	794.46	-0.50163	54702	1095300	0.60248	0.27343	0.72657	0.54685	0.93744	FALSE
HGLibB_15269	EPHA2	1095.9	827.37	1095.9	827.37	-0.40512	36062	1066800	0.53655	0.29579	0.70421	0.59158	0.93744	FALSE
HGLibA_15289	EPHA2	403.23	377.21	403.23	377.21	-0.095989	338.53	392500	0.51858	0.30203	0.69797	0.60405	0.93744	FALSE
HGLibA_15290	EPHA2	1459.7	1342.5	1459.7	1342.5	-0.12073	6875.2	1420900	0.26909	0.39393	0.60607	0.78786	0.93744	FALSE
HGLibB_15268	EPHA2	1892.3	1772.2	1892.3	1772.2	-0.094532	7209.4	1841900	0.20911	0.41718	0.58282	0.83436	0.93744	FALSE
HGLibA_15291	EPHA2	1219.8	1209	1219.8	1209	-0.012817	58.301	1187400	0.20251	0.41976	0.58024	0.83952	0.93828	FALSE
HGLibA_15294	EPHA3	736.63	516.89	736.63	516.89	-0.51026	24144	717030	0.66094	0.25433	0.74567	0.50865	0.93744	FALSE
HGLibB_15272	EPHA3	526	401.23	526	401.23	-0.38978	7783.9	512010	0.64437	0.25967	0.74033	0.51934	0.93744	FALSE
HGLibB_15270	EPHA3	839.13	638.77	839.13	638.77	-0.39306	20072	816800	0.5644	0.28624	0.71376	0.57248	0.93744	FALSE
HGLibA_15292	EPHA3	1503.7	1323.8	1503.7	1323.8	-0.18368	16177	1463700	0.32142	0.37394	0.62606	0.74789	0.93744	FALSE
HGLibA_15293	EPHA3	786.19	882.53	786.19	882.53	0.16657	4641	765270	0.11013	0.44071	0.55929	0.88143	0.94341	TRUE
HGLibB_15271	EPHA3	582.32	619.2	582.32	619.2	0.088436	679.9	566830	0.048979	0.38431	0.61569	0.76862	0.93744	TRUE
HGLibB_15273	EPHA4	572.18	404.79	572.18	404.79	-0.49826	14010	556960	0.69468	0.24363	0.75637	0.48725	0.93744	FALSE
HGLibB_15275	EPHA4	920.22	716.17	920.22	716.17	-0.36124	20819	895740	0.52843	0.2986	0.7014	0.5972	0.93744	FALSE
HGLibA_15296	EPHA4	839.13	718.84	839.13	718.84	-0.22294	7234.9	816800	0.44411	0.32848	0.67152	0.65696	0.93744	FALSE
HGLibB_15274	EPHA4	753.53	685.92	753.53	685.92	-0.13543	2285.2	733470	0.40074	0.3443	0.6557	0.68861	0.93744	FALSE
HGLibA_15297	EPHA4	1967.7	1658.3	1967.7	1658.3	-0.24668	47870	1915400	0.35291	0.36208	0.63792	0.72416	0.93744	FALSE
HGLibA_15295	EPHA4	779.43	894.99	779.43	894.99	0.19921	6676.7	758690	0.13267	0.45096	0.54904	0.90192	0.95097	TRUE
HGLibA_15299	EPHA5	872.92	597.84	872.92	597.84	-0.54532	37833	849690	0.66002	0.25462	0.74538	0.50924	0.93744	FALSE
HGLibB_15277	EPHA5	1480	1122.7	1480	1122.7	-0.39828	63825	1440600	0.50246	0.30767	0.69233	0.61534	0.93744	FALSE
HGLibB_15278	EPHA5	813.22	758.87	813.22	758.87	-0.099666	1477	791580	0.35774	0.36027	0.63973	0.72054	0.93744	FALSE
HGLibA_15300	EPHA5	791.82	751.75	791.82	751.75	-0.074816	802.68	770750	0.34432	0.3653	0.6347	0.7306	0.93744	FALSE
HGLibA_15298	EPHA5	1299.8	1149.4	1299.8	1149.4	-0.17723	11306	1265200	0.33564	0.36857	0.63143	0.73714	0.93744	FALSE
HGLibB_15276	EPHA5	687.07	713.5	687.07	713.5	0.054375	349.23	668790	0.032317	0.3908	0.6092	0.7816	0.93744	TRUE
HGLibA_15301	EPHA6	1266	914.56	1266	914.56	-0.4687	61759	1232300	0.56827	0.28493	0.71507	0.56985	0.93744	FALSE
HGLibB_15279	EPHA6	1034	891.43	1034	891.43	-0.2138	10161	1006500	0.40088	0.34425	0.65575	0.68851	0.93744	FALSE
HGLibA_15303	EPHA6	782.81	756.2	782.81	756.2	-0.049826	353.99	761980	0.32749	0.37165	0.62835	0.74329	0.93744	FALSE
HGLibB_15281	EPHA6	327.77	374.54	327.77	374.54	0.19191	1094	319050	0.082813	0.35061	0.64939	0.70122	0.93744	TRUE
HGLibB_15280	EPHA6	560.92	610.3	560.92	610.3	0.12151	1219.2	545990	0.066827	0.39009	0.60991	0.78017	0.93744	TRUE
HGLibA_15302	EPHA6	279.33	304.26	279.33	304.26	0.12289	310.67	271900	0.047803	0.31677	0.68323	0.63354	0.93744	TRUE
HGLibB_15283	EPHA7	227.52	163.7	227.52	163.7	-0.47253	2036.9	221470	0.87035	0.19206	0.80794	0.38411	0.93744	FALSE
HGLibB_15284	EPHA7	398.73	377.21	398.73	377.21	-0.079819	231.44	388120	0.51094	0.3047	0.6953	0.60939	0.93744	FALSE
HGLibB_15282	EPHA7	1050.9	886.98	1050.9	886.98	-0.24437	13432	1022900	0.422	0.33651	0.66349	0.67302	0.93744	FALSE
HGLibA_15305	EPHA7	700.59	667.24	700.59	667.24	-0.070261	556.1	681950	0.36814	0.35638	0.64362	0.71277	0.93744	FALSE
HGLibA_15306	EPHA7	2426.1	2061.3	2426.1	2061.3	-0.235	66550	2361600	0.33147	0.37015	0.62985	0.74029	0.93744	FALSE
HGLibA_15304	EPHA7	744.51	776.66	744.51	776.66	0.060911	516.81	724700	0.037766	0.40064	0.59936	0.80129	0.93744	TRUE
HGLibB_15287	EPHA8	1180.4	1045.3	1180.4	1045.3	-0.17516	9122.2	1149000	0.34857	0.36371	0.63629	0.72741	0.93744	FALSE
HGLibA_15308	EPHA8	1270.5	1134.3	1270.5	1134.3	-0.16347	9277.2	1236700	0.32737	0.3717	0.6283	0.74339	0.93744	FALSE
HGLibB_15286	EPHA8	1446.2	1299.8	1446.2	1299.8	-0.15392	10724	1407700	0.30019	0.38202	0.61798	0.76403	0.93744	FALSE
HGLibA_15309	EPHA8	965.28	930.57	965.28	930.57	-0.052769	602.2	939590	0.28453	0.388	0.612	0.77601	0.93744	FALSE
HGLibB_15285	EPHA8	786.19	827.37	786.19	827.37	0.073572	848.11	765270	0.04708	0.40997	0.59003	0.81994	0.93744	TRUE
HGLibA_15307	EPHA8	1392.2	1419.9	1392.2	1419.9	0.028422	384.14	1355100	0.023811	0.44522	0.55478	0.89044	0.94671	TRUE
HGLibA_15312	EPHB1	1905.8	1384.3	1905.8	1384.3	-0.46094	135970	1855100	0.54233	0.29379	0.70621	0.58759	0.93744	FALSE
HGLibB_15290	EPHB1	812.1	687.7	812.1	687.7	-0.23955	7737.2	790490	0.4622	0.32197	0.67803	0.64394	0.93744	FALSE
HGLibA_15310	EPHB1	1037.4	846.95	1037.4	846.95	-0.29227	18129	1009800	0.46046	0.32259	0.67741	0.64519	0.93744	FALSE
HGLibB_15289	EPHB1	1360.6	1177.9	1360.6	1177.9	-0.20789	16695	1324400	0.35527	0.36119	0.63881	0.72239	0.93744	FALSE
HGLibB_15288	EPHB1	952.89	869.19	952.89	869.19	-0.13249	3502.9	927530	0.35151	0.3626	0.6374	0.72521	0.93744	FALSE
HGLibA_15311	EPHB1	1043	1015.1	1043	1015.1	-0.039087	389.36	1015200	0.25709	0.39855	0.60145	0.79711	0.93744	FALSE
HGLibB_15292	EPHB2	451.66	188.61	451.66	188.61	-1.2554	34600	439650	1.1256	0.13017	0.86983	0.26034	0.93744	FALSE
HGLibB_15293	EPHB2	314.25	241.1	314.25	241.1	-0.38092	2675.9	305890	0.74822	0.22716	0.77284	0.45433	0.93744	FALSE
HGLibA_15313	EPHB2	562.05	507.1	562.05	507.1	-0.14814	1509.5	547090	0.47383	0.31781	0.68219	0.63562	0.93744	FALSE
HGLibA_15315	EPHB2	633.01	580.94	633.01	580.94	-0.12362	1355.4	616160	0.42995	0.33362	0.66638	0.66723	0.93744	FALSE
HGLibB_15291	EPHB2	627.37	596.96	627.37	596.96	-0.071588	462.67	610680	0.39458	0.34658	0.65342	0.69315	0.93744	FALSE
HGLibA_15314	EPHB2	1459.7	1425.2	1459.7	1425.2	-0.034508	595.99	1420900	0.18915	0.42499	0.57501	0.84997	0.93854	FALSE
HGLibB_15295	EPHB3	438.15	366.54	438.15	366.54	-0.25682	2564.2	426490	0.6007	0.27402	0.72598	0.54804	0.93744	FALSE
HGLibA_15318	EPHB3	1279.5	1008.9	1279.5	1008.9	-0.34258	36630	1245500	0.47203	0.31845	0.68155	0.63691	0.93744	FALSE
HGLibA_15317	EPHB3	598.09	534.68	598.09	534.68	-0.1614	2010.4	582180	0.46905	0.31952	0.68048	0.63904	0.93744	FALSE
HGLibB_15294	EPHB3	804.21	725.95	804.21	725.95	-0.1475	3062	782810	0.39635	0.34592	0.65408	0.69184	0.93744	FALSE
HGLibA_15316	EPHB3	983.3	943.92	983.3	943.92	-0.058908	775.44	957140	0.28578	0.38752	0.61248	0.77505	0.93744	FALSE
HGLibB_15296	EPHB3	785.06	949.26	785.06	949.26	0.27367	13480	764170	0.18783	0.47818	0.52182	0.95636	0.97655	TRUE
HGLibB_15299	EPHB4	412.24	249.1	412.24	249.1	-0.72447	13307	401270	0.87924	0.18964	0.81036	0.37927	0.93744	FALSE
HGLibB_15297	EPHB4	1308.8	1250.8	1308.8	1250.8	-0.065303	1680	1274000	0.23669	0.40645	0.59355	0.81289	0.93744	FALSE
HGLibA_15319	EPHB4	1660.2	1554.2	1660.2	1554.2	-0.095138	5619.6	1616100	0.22681	0.41029	0.58971	0.82058	0.93744	FALSE
HGLibA_15321	EPHB4	483.2	588.95	483.2	588.95	0.28498	5591.1	470340	0.15419	0.42231	0.57769	0.84463	0.93854	TRUE
HGLibA_15320	EPHB4	974.29	999.97	974.29	999.97	0.037492	329.66	948360	0.026367	0.41829	0.58171	0.83658	0.93771	TRUE
HGLibB_15298	EPHB4	1431.6	1435	1431.6	1435	0.0034399	5.8477	1393500	0.002897	0.43785	0.56215	0.8757	0.94179	TRUE
ERCC5_5	ERCC5	366.06	240.21	366.06	240.21	-0.60576	7920	356320	0.83859	0.20085	0.79915	0.4017	0.93744	FALSE
ERCC5_4	ERCC5	377.33	297.14	377.33	297.14	-0.34362	3214.6	367290	0.68615	0.24631	0.75369	0.49262	0.93744	FALSE
ERCC5_1	ERCC5	465.18	432.37	465.18	432.37	-0.10529	538.28	452800	0.4894	0.31228	0.68772	0.62456	0.93744	FALSE
ERCC5_2	ERCC5	741.14	738.41	741.14	738.41	-0.0053092	3.7158	721410	0.30541	0.38003	0.61997	0.76006	0.93744	FALSE
ERCC5_3	ERCC5	539.52	580.05	539.52	580.05	0.10432	821.43	525160	0.055931	0.38099	0.61901	0.76198	0.93744	TRUE
HGLibA_15447	ERCC6	813.22	513.33	813.22	513.33	-0.66273	44968	791580	0.74222	0.22898	0.77102	0.45796	0.93744	FALSE
HGLibB_15425	ERCC6	780.56	559.59	780.56	559.59	-0.47941	24413	759790	0.63262	0.26349	0.73651	0.52698	0.93744	FALSE
HGLibA_15445	ERCC6	634.13	476.85	634.13	476.85	-0.41049	12369	617260	0.62235	0.26686	0.73314	0.53371	0.93744	FALSE
HGLibA_15446	ERCC6	1484.5	1143.2	1484.5	1143.2	-0.37663	58251	1445000	0.48502	0.31383	0.68617	0.62766	0.93744	FALSE
HGLibB_15423	ERCC6	912.34	848.73	912.34	848.73	-0.10415	2023.4	888060	0.33757	0.36784	0.63216	0.73569	0.93744	FALSE
HGLibB_15424	ERCC6	1392.2	1279.3	1392.2	1279.3	-0.12186	6367.2	1355100	0.27723	0.3908	0.6092	0.78161	0.93744	FALSE
HGLibB_15426	ERCC6L	562.05	138.79	562.05	138.79	-2.01	89575	547090	1.4243	0.077177	0.92282	0.15435	0.93744	FALSE
HGLibA_15450	ERCC6L	630.75	237.54	630.75	237.54	-1.4052	77310	613970	1.1579	0.12345	0.87655	0.24691	0.93744	FALSE
HGLibA_15448	ERCC6L	327.77	167.25	327.77	167.25	-0.96642	12882	319050	1.04	0.14917	0.85083	0.29835	0.93744	FALSE
HGLibB_15428	ERCC6L	1753.7	815.81	1753.7	815.81	-1.1032	439840	1707100	0.98983	0.16113	0.83887	0.32226	0.93744	FALSE
HGLibB_15427	ERCC6L	578.94	320.27	578.94	320.27	-0.8521	33455	563540	0.89325	0.18586	0.81414	0.37172	0.93744	FALSE
HGLibA_15449	ERCC6L	1213.1	1225	1213.1	1225	0.014159	71.683	1180800	0.011019	0.42894	0.57106	0.85788	0.93932	TRUE
HGLibB_15536	ESCO1	498.97	273.12	498.97	273.12	-0.86702	25504	485690	0.92239	0.17816	0.82184	0.35633	0.93744	FALSE
HGLibB_15534	ESCO1	486.58	394.11	486.58	394.11	-0.30337	4275	473630	0.60676	0.272	0.728	0.54401	0.93744	FALSE
HGLibA_15557	ESCO1	1047.5	814.03	1047.5	814.03	-0.3634	27255	1019600	0.51183	0.30438	0.69562	0.60877	0.93744	FALSE
HGLibA_15558	ESCO1	807.59	782.89	807.59	782.89	-0.044753	305	786100	0.31655	0.37579	0.62421	0.75158	0.93744	FALSE
HGLibB_15535	ESCO1	1514.9	1612	1514.9	1612	0.089579	4715.2	1474600	0.07997	0.47631	0.52369	0.95261	0.9743	TRUE
HGLibA_15556	ESCO1	565.43	601.4	565.43	601.4	0.088843	647.2	550380	0.048496	0.3814	0.6186	0.7628	0.93744	TRUE
HGLibA_15559	ESCO2	524.88	290.92	524.88	290.92	-0.84917	27369	510910	0.90557	0.18258	0.81742	0.36516	0.93744	FALSE
HGLibB_15538	ESCO2	1389.9	749.97	1389.9	749.97	-0.88919	204760	1352900	0.84868	0.19803	0.80197	0.39606	0.93744	FALSE
HGLibA_15561	ESCO2	712.98	536.46	712.98	536.46	-0.40972	15579	694010	0.60162	0.27371	0.72629	0.54743	0.93744	FALSE
HGLibB_15539	ESCO2	400.98	350.52	400.98	350.52	-0.19351	1273	390310	0.5818	0.28035	0.71965	0.5607	0.93744	FALSE
HGLibB_15537	ESCO2	530.51	436.82	530.51	436.82	-0.27976	4389	516390	0.57359	0.28312	0.71688	0.56624	0.93744	FALSE
HGLibA_15560	ESCO2	688.2	822.93	688.2	822.93	0.2576	9075.9	669890	0.16461	0.45657	0.54343	0.91314	0.95457	TRUE
HGLibB_15565	ESRP1	772.67	675.24	772.67	675.24	-0.19418	4746.2	752110	0.43877	0.33041	0.66959	0.66083	0.93744	FALSE
HGLibB_15566	ESRP1	759.16	689.48	759.16	689.48	-0.1387	2427.5	738960	0.40161	0.34398	0.65602	0.68797	0.93744	FALSE
HGLibA_15587	ESRP1	1151.1	1063.1	1151.1	1063.1	-0.11462	3871.4	1120500	0.30226	0.38123	0.61877	0.76246	0.93744	FALSE
HGLibB_15564	ESRP1	1623.1	1451	1623.1	1451	-0.16155	14800	1579900	0.29206	0.38512	0.61488	0.77024	0.93744	FALSE
HGLibA_15586	ESRP1	937.12	929.68	937.12	929.68	-0.01148	27.643	912180	0.25661	0.39874	0.60126	0.79748	0.93744	FALSE
HGLibA_15588	ESRP1	1093.7	1177.9	1093.7	1177.9	0.10693	3546.1	1064600	0.08162	0.45352	0.54648	0.90704	0.95281	TRUE
HGLibA_15589	ESRP2	1007	811.36	1007	811.36	-0.31124	19128	980160	0.47898	0.31597	0.68403	0.63195	0.93744	FALSE
HGLibB_15567	ESRP2	684.82	605.85	684.82	605.85	-0.17648	3117.9	666600	0.45051	0.32617	0.67383	0.65234	0.93744	FALSE
HGLibB_15568	ESRP2	734.38	670.8	734.38	670.8	-0.13046	2021.3	714840	0.4025	0.34366	0.65634	0.68732	0.93744	FALSE
HGLibB_15569	ESRP2	838	770.44	838	770.44	-0.12112	2282.5	815700	0.36799	0.35644	0.64356	0.71288	0.93744	FALSE
HGLibA_15590	ESRP2	1003.6	1084.5	1003.6	1084.5	0.11175	3273.1	976870	0.081861	0.44691	0.55309	0.89383	0.94754	TRUE
HGLibA_15591	ESRP2	789.57	810.47	789.57	810.47	0.037649	218.46	768560	0.023843	0.39899	0.60101	0.79798	0.93744	TRUE
HGLibA_15713	EWSR1	628.5	225.08	628.5	225.08	-1.4774	81374	611780	1.1911	0.1168	0.8832	0.2336	0.93744	FALSE
HGLibB_15692	EWSR1	963.03	370.09	963.03	370.09	-1.3773	175780	937400	1.1209	0.13116	0.86884	0.26233	0.93744	FALSE
HGLibA_15712	EWSR1	339.03	167.25	339.03	167.25	-1.015	14753	330010	1.0571	0.14523	0.85477	0.29046	0.93744	FALSE
HGLibA_15714	EWSR1	808.72	473.29	808.72	473.29	-0.77164	56254	787200	0.80772	0.20962	0.79038	0.41925	0.93744	FALSE
HGLibB_15691	EWSR1	733.25	480.41	733.25	480.41	-0.609	31964	713740	0.72274	0.23492	0.76508	0.46984	0.93744	FALSE
HGLibB_15690	EWSR1	808.72	709.05	808.72	709.05	-0.18949	4966.6	787200	0.42647	0.33488	0.66512	0.66976	0.93744	FALSE
HGLibA_15833	EZH1	892.07	683.25	892.07	683.25	-0.38424	21802	868330	0.54914	0.29146	0.70854	0.58291	0.93744	FALSE
HGLibA_15831	EZH1	703.97	581.83	703.97	581.83	-0.27448	7458.5	685230	0.51343	0.30382	0.69618	0.60765	0.93744	FALSE
HGLibA_15832	EZH1	780.56	671.69	780.56	671.69	-0.21642	5926.5	759790	0.45292	0.3253	0.6747	0.65061	0.93744	FALSE
HGLibB_15811	EZH1	696.08	621.87	696.08	621.87	-0.16241	2754	677560	0.43705	0.33104	0.66896	0.66208	0.93744	FALSE
HGLibB_15810	EZH1	2136.7	1717.9	2136.7	1717.9	-0.31455	87682	2079800	0.41224	0.34008	0.65992	0.68016	0.93744	FALSE
HGLibB_15809	EZH1	869.54	854.95	869.54	854.95	-0.024376	106.37	846400	0.2838	0.38828	0.61172	0.77656	0.93744	FALSE
HGLibB_15813	EZH2	958.52	711.72	958.52	711.72	-0.42898	30455	933020	0.57017	0.28428	0.71572	0.56856	0.93744	FALSE
HGLibA_15834	EZH2	744.51	737.52	744.51	737.52	-0.0136	24.463	724700	0.31081	0.37797	0.62203	0.75595	0.93744	FALSE
HGLibB_15814	EZH2	471.94	599.62	471.94	599.62	0.34481	8151.8	459380	0.18839	0.43811	0.56189	0.87621	0.94179	TRUE
HGLibB_15812	EZH2	1338.1	1496.4	1338.1	1496.4	0.16119	12528	1302500	0.1387	0.49421	0.50579	0.98841	0.99434	TRUE
HGLibA_15836	EZH2	412.24	480.41	412.24	480.41	0.22028	2323.5	401270	0.10761	0.38423	0.61577	0.76846	0.93744	TRUE
HGLibA_15835	EZH2	790.69	793.57	790.69	793.57	0.005226	4.1271	769660	0.0032748	0.38907	0.61093	0.77813	0.93744	TRUE
FANCD2_2	FANCD2	417.87	144.12	417.87	144.12	-1.5292	37470	406760	1.2565	0.10447	0.89553	0.20895	0.93744	FALSE
FANCD2_5	FANCD2	717.48	264.23	717.48	264.23	-1.4377	102720	698390	1.1631	0.12239	0.87761	0.24478	0.93744	FALSE
FANCD2_3	FANCD2	894.32	421.69	894.32	421.69	-1.0828	111690	870520	0.97313	0.16524	0.83476	0.33049	0.93744	FALSE
FANCD2_4	FANCD2	305.24	204.62	305.24	204.62	-0.57468	5062.2	297120	0.85891	0.19519	0.80481	0.39039	0.93744	FALSE
FANCD2_1	FANCD2	555.29	518.67	555.29	518.67	-0.098249	670.61	540510	0.44219	0.32918	0.67082	0.65835	0.93744	FALSE
FBXL19_4	FBXL19	754.65	436.82	754.65	436.82	-0.78739	50509	734570	0.82437	0.20487	0.79513	0.40973	0.93744	FALSE
FBXL19_1	FBXL19	717.48	444.83	717.48	444.83	-0.68848	37171	698390	0.77311	0.21973	0.78027	0.43946	0.93744	FALSE
FBXL19_5	FBXL19	754.65	605.85	754.65	605.85	-0.31638	11071	734570	0.52945	0.29825	0.70175	0.59649	0.93744	FALSE
FBXL19_2	FBXL19	699.46	597.84	699.46	597.84	-0.22612	5162.9	680850	0.48118	0.31519	0.68481	0.63039	0.93744	FALSE
FBXL19_3	FBXL19	1013.7	862.96	1013.7	862.96	-0.23203	11363	986740	0.41822	0.33789	0.66211	0.67578	0.93744	FALSE
HGLibB_17005	FBXO11	453.92	282.91	453.92	282.91	-0.68018	14622	441840	0.83872	0.20081	0.79919	0.40163	0.93744	FALSE
HGLibA_17028	FBXO11	1065.5	771.33	1065.5	771.33	-0.46563	43276	1037200	0.58292	0.27997	0.72003	0.55995	0.93744	FALSE
HGLibA_17026	FBXO11	898.82	803.35	898.82	803.35	-0.16181	4557.3	874910	0.38545	0.34995	0.65005	0.69991	0.93744	FALSE
HGLibB_17003	FBXO11	1476.6	1392.3	1476.6	1392.3	-0.084786	3556.4	1437300	0.2344	0.40734	0.59266	0.81467	0.93744	FALSE
HGLibB_17004	FBXO11	800.83	997.3	800.83	997.3	0.31617	19299	779520	0.22252	0.49627	0.50373	0.99254	0.99674	TRUE
HGLibA_17027	FBXO11	1512.7	1666.3	1512.7	1666.3	0.13946	11801	1472400	0.12661	0.49691	0.50309	0.99382	0.99734	TRUE
FBXO17_3	FBXO17	447.16	293.58	447.16	293.58	-0.60533	11793	435260	0.80047	0.21172	0.78828	0.42344	0.93744	FALSE
FBXO17_2	FBXO17	368.32	340.74	368.32	340.74	-0.11197	380.3	358510	0.55149	0.29065	0.70935	0.5813	0.93744	FALSE
FBXO17_4	FBXO17	877.42	705.49	877.42	705.49	-0.31424	14780	854080	0.50244	0.30768	0.69232	0.61536	0.93744	FALSE
FBXO17_1	FBXO17	815.47	757.09	815.47	757.09	-0.10703	1704.2	793780	0.36281	0.35837	0.64163	0.71674	0.93744	FALSE
FBXO17_5	FBXO17	1045.2	1127.2	1045.2	1127.2	0.10878	3356.9	1017400	0.081232	0.44982	0.55018	0.89964	0.9503	TRUE
FBXO44_4	FBXO44	653.28	527.56	653.28	527.56	-0.30784	7902.5	635900	0.55018	0.2911	0.7089	0.5822	0.93744	FALSE
FBXO44_3	FBXO44	799.71	718.84	799.71	718.84	-0.1536	3269.8	778430	0.40205	0.34382	0.65618	0.68765	0.93744	FALSE
FBXO44_1	FBXO44	1294.2	1129.9	1294.2	1129.9	-0.19573	13500	1259700	0.35187	0.36247	0.63753	0.72493	0.93744	FALSE
FBXO44_5	FBXO44	1128.6	1004.4	1128.6	1004.4	-0.16802	7710.8	1098600	0.34996	0.36319	0.63681	0.72637	0.93744	FALSE
FBXO44_2	FBXO44	857.15	837.16	857.15	837.16	-0.034002	199.77	834340	0.29476	0.38409	0.61591	0.76818	0.93744	FALSE
HGLibB_17130	FBXW7	603.72	440.38	603.72	440.38	-0.45426	13341	587660	0.65845	0.25513	0.74487	0.51025	0.93744	FALSE
HGLibA_17153	FBXW7	607.1	471.51	607.1	471.51	-0.36395	9191.8	590950	0.60066	0.27403	0.72597	0.54807	0.93744	FALSE
HGLibA_17152	FBXW7	726.49	660.12	726.49	660.12	-0.13802	2202.7	707160	0.41034	0.34078	0.65922	0.68155	0.93744	FALSE
HGLibA_17154	FBXW7	939.37	865.63	939.37	865.63	-0.11782	2719	914380	0.34263	0.36594	0.63406	0.73188	0.93744	FALSE
HGLibB_17131	FBXW7	440.4	470.62	440.4	470.62	0.095549	456.73	428680	0.046161	0.35737	0.64263	0.71475	0.93744	TRUE
HGLibB_17129	FBXW7	681.44	709.05	681.44	709.05	0.057222	381.21	663310	0.033903	0.39085	0.60915	0.7817	0.93744	TRUE
FBXW9_5	FBXW9	717.48	462.62	717.48	462.62	-0.63202	32478	698390	0.7396	0.22977	0.77023	0.45954	0.93744	FALSE
FBXW9_2	FBXW9	895.44	640.55	895.44	640.55	-0.48266	32486	871620	0.61561	0.26908	0.73092	0.53815	0.93744	FALSE
FBXW9_3	FBXW9	1184.9	875.42	1184.9	875.42	-0.43631	47895	1153400	0.55071	0.29091	0.70909	0.58183	0.93744	FALSE
FBXW9_4	FBXW9	734.38	650.33	734.38	650.33	-0.17509	3531.6	714840	0.43509	0.33175	0.66825	0.66349	0.93744	FALSE
FBXW9_1	FBXW9	1099.3	1250	1099.3	1250	0.18512	11347	1070100	0.14563	0.48355	0.51645	0.96709	0.98122	TRUE
FKBP1A_4	FKBP1A	822.23	524.89	822.23	524.89	-0.64653	44205	800350	0.73102	0.23238	0.76762	0.46477	0.93744	FALSE
FKBP1A_2	FKBP1A	638.64	447.49	638.64	447.49	-0.51217	18268	621640	0.68449	0.24683	0.75317	0.49367	0.93744	FALSE
FKBP1A_1	FKBP1A	1175.9	859.4	1175.9	859.4	-0.45192	50087	1144600	0.56281	0.28678	0.71322	0.57356	0.93744	FALSE
FKBP1A_5	FKBP1A	639.76	522.22	639.76	522.22	-0.29236	6907.8	622740	0.54391	0.29325	0.70675	0.58651	0.93744	FALSE
FKBP1A_3	FKBP1A	654.41	557.81	654.41	557.81	-0.23003	4665.4	636990	0.49726	0.3095	0.6905	0.61901	0.93744	FALSE
FKBP2_3	FKBP2	1095.9	670.8	1095.9	670.8	-0.70738	90371	1066800	0.74201	0.22904	0.77096	0.45808	0.93744	FALSE
FKBP2_2	FKBP2	970.91	719.73	970.91	719.73	-0.43137	31547	945080	0.57016	0.28428	0.71572	0.56857	0.93744	FALSE
FKBP2_4	FKBP2	771.55	612.08	771.55	612.08	-0.33355	12715	751020	0.53737	0.29551	0.70449	0.59101	0.93744	FALSE
FKBP2_1	FKBP2	755.78	642.33	755.78	642.33	-0.23432	6435.5	735670	0.47189	0.3185	0.6815	0.637	0.93744	FALSE
FKBP2_5	FKBP2	747.89	639.66	747.89	639.66	-0.22521	5857.4	727990	0.46743	0.3201	0.6799	0.6402	0.93744	FALSE
FKBP5_5	FKBP5	277.08	199.28	277.08	199.28	-0.47348	3026.4	269710	0.82652	0.20426	0.79574	0.40851	0.93744	FALSE
FKBP5_4	FKBP5	535.01	378.1	535.01	378.1	-0.49969	12311	520780	0.70748	0.23963	0.76037	0.47927	0.93744	FALSE
FKBP5_2	FKBP5	286.09	246.43	286.09	246.43	-0.21447	786.41	278480	0.67605	0.2495	0.7505	0.49901	0.93744	FALSE
FKBP5_3	FKBP5	943.88	765.99	943.88	765.99	-0.30092	15822	918760	0.48121	0.31518	0.68482	0.63037	0.93744	FALSE
FKBP5_1	FKBP5	1115.1	915.45	1115.1	915.45	-0.28432	19927	1085400	0.44404	0.32851	0.67149	0.65702	0.93744	FALSE
HGLibB_17696	FMR1	143.05	134.34	143.05	134.34	-0.089971	37.921	139240	0.78726	0.21556	0.78444	0.43113	0.93744	FALSE
HGLibB_17698	FMR1	576.69	464.4	576.69	464.4	-0.31183	6304.7	561340	0.57713	0.28193	0.71807	0.56385	0.93744	FALSE
HGLibA_17720	FMR1	1013.7	858.51	1013.7	858.51	-0.23948	12043	986740	0.42394	0.33581	0.66419	0.67161	0.93744	FALSE
HGLibA_17721	FMR1	1326.8	1116.5	1326.8	1116.5	-0.24879	22118	1291500	0.39267	0.34728	0.65272	0.69456	0.93744	FALSE
HGLibA_17719	FMR1	887.56	1124.5	887.56	1124.5	0.34105	28074	863940	0.25493	0.51892	0.48108	0.96217	0.97916	TRUE
HGLibB_17697	FMR1	664.54	676.13	664.54	676.13	0.024907	67.163	646860	0.01441	0.37883	0.62117	0.75765	0.93744	TRUE
HGLibB_18106	FTO	407.74	217.96	407.74	217.96	-0.90048	18007	396890	0.97105	0.16576	0.83424	0.33152	0.93744	FALSE
HGLibA_18130	FTO	1296.4	746.42	1296.4	746.42	-0.79567	151250	1261900	0.79045	0.21463	0.78537	0.42927	0.93744	FALSE
HGLibA_18131	FTO	589.08	397.67	589.08	397.67	-0.5657	18318	573400	0.7299	0.23272	0.76728	0.46545	0.93744	FALSE
HGLibB_18107	FTO	585.7	503.54	585.7	503.54	-0.21765	3375	570120	0.51191	0.30436	0.69564	0.60871	0.93744	FALSE
HGLibA_18132	FTO	666.8	561.37	666.8	561.37	-0.24789	5557.5	649050	0.50574	0.30652	0.69348	0.61304	0.93744	FALSE
HGLibB_18108	FTO	836.87	763.32	836.87	763.32	-0.13256	2705.2	814610	0.37702	0.35308	0.64692	0.70616	0.93744	FALSE
HGLibA_18149	FUBP1	867.29	475.07	867.29	475.07	-0.86699	76916	844210	0.85616	0.19596	0.80404	0.39191	0.93744	FALSE
HGLibB_18125	FUBP1	181.34	177.04	181.34	177.04	-0.03444	9.2507	176520	0.69272	0.24424	0.75576	0.48849	0.93744	FALSE
HGLibA_18150	FUBP1	518.12	390.56	518.12	390.56	-0.40685	8136.1	504330	0.65774	0.25535	0.74465	0.5107	0.93744	FALSE
HGLibA_18148	FUBP1	1117.3	914.56	1117.3	914.56	-0.28863	20559	1087600	0.44707	0.32741	0.67259	0.65482	0.93744	FALSE
HGLibB_18124	FUBP1	553.04	596.07	553.04	596.07	0.10791	925.78	538320	0.058647	0.38462	0.61538	0.76923	0.93744	TRUE
HGLibB_18126	FUBP3	565.43	285.58	565.43	285.58	-0.98296	39157	550380	0.96475	0.16734	0.83266	0.33467	0.93744	FALSE
HGLibA_18151	FUBP3	707.35	484.86	707.35	484.86	-0.54391	24750	688520	0.68801	0.24572	0.75428	0.49144	0.93744	FALSE
HGLibB_18127	FUBP3	679.19	506.21	679.19	506.21	-0.42334	14960	661110	0.61861	0.26809	0.73191	0.53617	0.93744	FALSE
HGLibA_18153	FUBP3	752.4	554.25	752.4	554.25	-0.44027	19631	732380	0.6128	0.27001	0.72999	0.54001	0.93744	FALSE
HGLibA_18152	FUBP3	830.12	681.47	830.12	681.47	-0.28428	11048	808030	0.49037	0.31194	0.68806	0.62387	0.93744	FALSE
HGLibB_18128	FUBP3	542.9	499.98	542.9	499.98	-0.11858	920.87	528450	0.46154	0.32221	0.67779	0.64441	0.93744	FALSE
HGLibB_18152	FUS	1181.5	636.1	1181.5	636.1	-0.89229	148750	1150100	0.85288	0.19686	0.80314	0.39372	0.93744	FALSE
HGLibA_18177	FUS	1615.2	1064.9	1615.2	1064.9	-0.6005	151400	1572200	0.65283	0.25693	0.74307	0.51387	0.93744	FALSE
HGLibA_18176	FUS	1082.4	756.2	1082.4	756.2	-0.51684	53208	1053600	0.61684	0.26867	0.73133	0.53734	0.93744	FALSE
HGLibA_18175	FUS	1037.4	806.91	1037.4	806.91	-0.36204	26554	1009800	0.51213	0.30428	0.69572	0.60856	0.93744	FALSE
HGLibB_18151	FUS	582.32	510.66	582.32	510.66	-0.18911	2567.7	566830	0.49388	0.3107	0.6893	0.62139	0.93744	FALSE
HGLibB_18150	FUS	966.4	890.54	966.4	890.54	-0.11782	2877.8	940690	0.33714	0.36801	0.63199	0.73601	0.93744	FALSE
HGLibB_18194	FXR1	825.61	607.63	825.61	607.63	-0.44164	23758	803640	0.59957	0.2744	0.7256	0.54879	0.93744	FALSE
HGLibA_18218	FXR1	440.4	396.78	440.4	396.78	-0.15011	951.24	428680	0.53197	0.29737	0.70263	0.59474	0.93744	FALSE
HGLibB_18192	FXR1	1121.8	998.19	1121.8	998.19	-0.16833	7645.1	1092000	0.3512	0.36272	0.63728	0.72544	0.93744	FALSE
HGLibA_18219	FXR1	810.97	794.46	810.97	794.46	-0.02964	136.32	789390	0.30368	0.38069	0.61931	0.76137	0.93744	FALSE
HGLibB_18193	FXR1	403.23	475.07	403.23	475.07	0.236	2580.6	392500	0.11467	0.38608	0.61392	0.77217	0.93744	TRUE
HGLibA_18217	FXR1	840.25	892.32	840.25	892.32	0.086634	1355.4	817900	0.05757	0.42077	0.57923	0.84153	0.93854	TRUE
HGLibB_18195	FXR2	814.35	499.98	814.35	499.98	-0.70265	49413	792680	0.76616	0.22179	0.77821	0.44358	0.93744	FALSE
HGLibB_18196	FXR2	684.82	476.85	684.82	476.85	-0.52126	21625	666600	0.67894	0.24859	0.75141	0.49718	0.93744	FALSE
HGLibA_18220	FXR2	573.31	432.37	573.31	432.37	-0.40623	9932.1	558050	0.63806	0.26172	0.73828	0.52343	0.93744	FALSE
HGLibA_18222	FXR2	666.8	504.43	666.8	504.43	-0.40189	13181	649050	0.60799	0.2716	0.7284	0.54319	0.93744	FALSE
HGLibA_18221	FXR2	945	747.31	945	747.31	-0.33822	19542	919860	0.50806	0.30571	0.69429	0.61141	0.93744	FALSE
HGLibB_18197	FXR2	1092.6	886.09	1092.6	886.09	-0.30187	21314	1063500	0.46031	0.32265	0.67735	0.64529	0.93744	FALSE
G2E3_3	G2E3	480.95	376.32	480.95	376.32	-0.35309	5473.5	468150	0.63988	0.26112	0.73888	0.52225	0.93744	FALSE
G2E3_4	G2E3	681.44	521.33	681.44	521.33	-0.38573	12817	663310	0.59373	0.27635	0.72365	0.55269	0.93744	FALSE
G2E3_2	G2E3	1031.7	771.33	1031.7	771.33	-0.41918	33906	1004300	0.55393	0.28981	0.71019	0.57963	0.93744	FALSE
G2E3_5	G2E3	414.5	452.83	414.5	452.83	0.12733	734.85	403470	0.060355	0.35942	0.64058	0.71884	0.93744	TRUE
G2E3_1	G2E3	763.66	771.33	763.66	771.33	0.014388	29.369	743340	0.0088892	0.3887	0.6113	0.77739	0.93744	TRUE
HGLibB_18275	G3BP1	464.05	275.79	464.05	275.79	-0.7486	17721	451710	0.87165	0.1917	0.8083	0.3834	0.93744	FALSE
HGLibB_18274	G3BP1	771.55	427.92	771.55	427.92	-0.84891	59039	751020	0.85691	0.19575	0.80425	0.39149	0.93744	FALSE
HGLibA_18299	G3BP1	1483.4	814.92	1483.4	814.92	-0.86338	223430	1443900	0.83287	0.20246	0.79754	0.40492	0.93744	FALSE
HGLibA_18298	G3BP1	1025	598.73	1025	598.73	-0.7746	90840	997700	0.7886	0.21517	0.78483	0.43035	0.93744	FALSE
HGLibA_18300	G3BP1	1002.4	672.58	1002.4	672.58	-0.57505	54408	975770	0.66377	0.25342	0.74658	0.50684	0.93744	FALSE
HGLibB_18273	G3BP1	593.58	451.05	593.58	451.05	-0.39539	10158	577790	0.62481	0.26605	0.73395	0.53209	0.93744	FALSE
HGLibA_18302	G3BP2	827.86	646.78	827.86	646.78	-0.35564	16397	805840	0.54085	0.29431	0.70569	0.58861	0.93744	FALSE
HGLibA_18301	G3BP2	1554.4	1459.9	1554.4	1459.9	-0.090373	4459.6	1513000	0.23177	0.40836	0.59164	0.81671	0.93744	FALSE
HGLibA_18303	G3BP2	996.82	1122.7	996.82	1122.7	0.17146	7928.2	970290	0.12784	0.46798	0.53202	0.93597	0.96387	TRUE
HGLibB_18276	G3BP2	1360.6	1459.9	1360.6	1459.9	0.10154	4929.2	1324400	0.086276	0.47176	0.52824	0.94351	0.96901	TRUE
HGLibB_18278	G3BP2	689.32	725.06	689.32	725.06	0.072825	638.71	670980	0.043633	0.39673	0.60327	0.79346	0.93744	TRUE
HGLibB_18277	G3BP2	618.36	649.44	618.36	649.44	0.070639	483	601910	0.040061	0.3852	0.6148	0.7704	0.93744	TRUE
GADD45A_4	GADD45A	625.12	425.25	625.12	425.25	-0.55473	19974	608490	0.71374	0.2377	0.7623	0.47539	0.93744	FALSE
GADD45A_2	GADD45A	815.47	621.87	815.47	621.87	-0.39049	18742	793780	0.56708	0.28533	0.71467	0.57066	0.93744	FALSE
GADD45A_1	GADD45A	819.98	651.22	819.98	651.22	-0.33198	14239	798160	0.52602	0.29944	0.70056	0.59888	0.93744	FALSE
GADD45A_3	GADD45A	690.45	580.94	690.45	580.94	-0.24875	5996.1	672080	0.49946	0.30873	0.69127	0.61746	0.93744	FALSE
GADD45A_5	GADD45A	967.53	772.22	967.53	772.22	-0.32493	19074	941790	0.49494	0.31032	0.68968	0.62065	0.93744	FALSE
GADD45B_1	GADD45B	640.89	420.8	640.89	420.8	-0.60575	24219	623840	0.74024	0.22958	0.77042	0.45915	0.93744	FALSE
GADD45B_4	GADD45B	403.23	319.38	403.23	319.38	-0.33538	3515.2	392500	0.66671	0.25248	0.74752	0.50496	0.93744	FALSE
GADD45B_3	GADD45B	938.25	754.42	938.25	754.42	-0.31422	16895	913280	0.49182	0.31142	0.68858	0.62285	0.93744	FALSE
GADD45B_2	GADD45B	1795.4	1362.9	1795.4	1362.9	-0.39732	93507	1747600	0.49086	0.31176	0.68824	0.62353	0.93744	FALSE
GADD45B_5	GADD45B	1365.1	1182.3	1365.1	1182.3	-0.20723	16705	1328800	0.35427	0.36157	0.63843	0.72314	0.93744	FALSE
HGLibB_18589	GAPDH	942.75	124.55	942.75	124.55	-2.9101	334730	917670	1.7438	0.040593	0.95941	0.081186	0.93744	FALSE
HGLibA_18613	GAPDH	878.55	185.05	878.55	185.05	-2.2411	240470	855170	1.4979	0.067074	0.93293	0.13415	0.93744	FALSE
HGLibB_18590	GAPDH	378.45	95.193	378.45	95.193	-1.9799	40118	368380	1.4504	0.073469	0.92653	0.14694	0.93744	FALSE
HGLibA_18615	GAPDH	450.54	127.22	450.54	127.22	-1.8162	52267	438550	1.3667	0.085852	0.91415	0.1717	0.93744	FALSE
HGLibB_18588	GAPDH	800.83	258	800.83	258	-1.6304	147330	779520	1.2451	0.10656	0.89344	0.21311	0.93744	FALSE
HGLibA_18614	GAPDH	1074.5	753.53	1074.5	753.53	-0.5114	51521	1045900	0.61382	0.26967	0.73033	0.53933	0.93744	FALSE
GLYR1_5	GLYR1	895.44	670.8	895.44	670.8	-0.41619	25234	871620	0.57065	0.28412	0.71588	0.56824	0.93744	FALSE
GLYR1_4	GLYR1	826.74	642.33	826.74	642.33	-0.36362	17004	804740	0.54657	0.29234	0.70766	0.58468	0.93744	FALSE
GLYR1_1	GLYR1	790.69	666.35	790.69	666.35	-0.24651	7731.1	769660	0.47211	0.31842	0.68158	0.63685	0.93744	FALSE
GLYR1_3	GLYR1	839.13	765.99	839.13	765.99	-0.1314	2674.7	816800	0.37559	0.35361	0.64639	0.70722	0.93744	FALSE
GLYR1_2	GLYR1	943.88	898.55	943.88	898.55	-0.07093	1027.5	918760	0.30403	0.38055	0.61945	0.76111	0.93744	FALSE
HGLibA_20381	GRSF1	676.93	424.36	676.93	424.36	-0.67245	31896	658920	0.77152	0.2202	0.7798	0.4404	0.93744	FALSE
HGLibB_20351	GRSF1	524.88	441.27	524.88	441.27	-0.24981	3495.4	510910	0.55657	0.28891	0.71109	0.57782	0.93744	FALSE
HGLibA_20380	GRSF1	951.76	934.13	951.76	934.13	-0.026945	155.4	926440	0.26612	0.39507	0.60493	0.79015	0.93744	FALSE
HGLibB_20352	GRSF1	1254.7	1193.9	1254.7	1193.9	-0.071646	1850.7	1221400	0.24984	0.40136	0.59864	0.80271	0.93744	FALSE
HGLibA_20379	GRSF1	497.84	621.87	497.84	621.87	0.32033	7690.5	484600	0.17816	0.43716	0.56284	0.87433	0.94164	TRUE
HGLibB_20353	GRSF1	640.89	661.9	640.89	661.9	0.046462	220.68	623840	0.026599	0.38165	0.61835	0.76329	0.93744	TRUE
GTF2B_4	GTF2B	554.16	49.82	554.16	49.82	-3.4494	127180	539420	1.9278	0.02694	0.97306	0.053881	0.93744	FALSE
GTF2B_2	GTF2B	661.17	131.67	661.17	131.67	-2.3194	140180	643570	1.5341	0.0625	0.9375	0.125	0.93744	FALSE
GTF2B_3	GTF2B	474.19	106.76	474.19	106.76	-2.1407	67504	461570	1.4887	0.068278	0.93172	0.13656	0.93744	FALSE
GTF2B_5	GTF2B	738.88	347.85	738.88	347.85	-1.0847	76452	719220	0.98812	0.16155	0.83845	0.3231	0.93744	FALSE
GTF2B_1	GTF2B	702.84	671.69	702.84	671.69	-0.065314	485.29	684140	0.36371	0.35804	0.64196	0.71608	0.93744	FALSE
GTF2F1_5	GTF2F1	648.78	276.68	648.78	276.68	-1.2265	69227	631510	1.0709	0.14211	0.85789	0.28422	0.93744	FALSE
GTF2F1_4	GTF2F1	723.11	313.16	723.11	313.16	-1.2047	84032	703870	1.0507	0.14669	0.85331	0.29338	0.93744	FALSE
GTF2F1_3	GTF2F1	1151.1	499.09	1151.1	499.09	-1.204	212570	1120500	1.03	0.15151	0.84849	0.30302	0.93744	FALSE
GTF2F1_1	GTF2F1	521.5	466.18	521.5	466.18	-0.16146	1530.2	507620	0.49989	0.30858	0.69142	0.61715	0.93744	FALSE
GTF2F1_2	GTF2F1	560.92	535.57	560.92	535.57	-0.066601	321.34	545990	0.41758	0.33813	0.66187	0.67626	0.93744	FALSE
GTF2H1_5	GTF2H1	556.41	94.303	556.41	94.303	-2.5482	106770	541610	1.6268	0.051886	0.94811	0.10377	0.93744	FALSE
GTF2H1_4	GTF2H1	389.72	96.082	389.72	96.082	-2.0088	43110	379350	1.4582	0.072394	0.92761	0.14479	0.93744	FALSE
GTF2H1_2	GTF2H1	539.52	161.92	539.52	161.92	-1.7302	71292	525160	1.314	0.09443	0.90557	0.18886	0.93744	FALSE
GTF2H1_3	GTF2H1	810.97	314.05	810.97	314.05	-1.3659	123470	789390	1.1219	0.13096	0.86904	0.26192	0.93744	FALSE
GTF2H1_1	GTF2H1	591.33	457.28	591.33	457.28	-0.37018	8984.9	575600	0.60959	0.27107	0.72893	0.54213	0.93744	FALSE
HGLibA_20577	GTF3A	1392.2	449.27	1392.2	449.27	-1.6295	444520	1355100	1.2518	0.10531	0.89469	0.21063	0.93744	FALSE
HGLibB_20549	GTF3A	1549.9	621.87	1549.9	621.87	-1.3161	430580	1508600	1.1008	0.13548	0.86452	0.27097	0.93744	FALSE
HGLibB_20548	GTF3A	715.23	298.03	715.23	298.03	-1.2601	87027	696200	1.0789	0.14032	0.85968	0.28065	0.93744	FALSE
HGLibA_20576	GTF3A	644.27	513.33	644.27	513.33	-0.32721	8572.9	627130	0.56563	0.28582	0.71418	0.57165	0.93744	FALSE
HGLibB_20550	GTF3A	934.87	812.25	934.87	812.25	-0.2026	7517.4	909990	0.40945	0.34111	0.65889	0.68221	0.93744	FALSE
HGLibA_20578	GTF3A	1086.9	960.82	1086.9	960.82	-0.17774	7950.8	1058000	0.36407	0.3579	0.6421	0.7158	0.93744	FALSE
HGLibB_20561	GTF3C4	782.81	157.47	782.81	157.47	-2.3063	195530	761980	1.5241	0.063746	0.93625	0.12749	0.93744	FALSE
HGLibA_20590	GTF3C4	735.5	174.37	735.5	174.37	-2.0703	157430	715930	1.4336	0.075845	0.92416	0.15169	0.93744	FALSE
HGLibB_20560	GTF3C4	500.1	123.66	500.1	123.66	-2.0071	70852	486790	1.4325	0.075995	0.92401	0.15199	0.93744	FALSE
HGLibA_20589	GTF3C4	1030.6	309.6	1030.6	309.6	-1.7318	259930	1003200	1.2867	0.099095	0.9009	0.19819	0.93744	FALSE
HGLibA_20588	GTF3C4	1169.1	411.02	1169.1	411.02	-1.5059	287380	1138000	1.1838	0.11824	0.88176	0.23648	0.93744	FALSE
HGLibB_20562	GTF3C4	1233.3	699.26	1233.3	699.26	-0.81778	142620	1200500	0.80584	0.21017	0.78983	0.42034	0.93744	FALSE
HGLibB_20707	H1FNT	612.73	420.8	612.73	420.8	-0.54103	18418	596430	0.70876	0.23924	0.76076	0.47847	0.93744	FALSE
HGLibB_20708	H1FNT	795.2	652.11	795.2	652.11	-0.2858	10237	774040	0.49895	0.30891	0.69109	0.61781	0.93744	FALSE
HGLibB_20709	H1FNT	948.38	853.17	948.38	853.17	-0.15246	4532.4	923150	0.36811	0.35639	0.64361	0.71279	0.93744	FALSE
HGLibA_20735	H1FNT	1094.8	997.3	1094.8	997.3	-0.13445	4754.2	1065700	0.32762	0.3716	0.6284	0.7432	0.93744	FALSE
HGLibA_20737	H1FNT	1685	1580.9	1685	1580.9	-0.09195	5419	1640200	0.22168	0.41228	0.58772	0.82456	0.93744	FALSE
HGLibA_20736	H1FNT	1490.2	1543.5	1490.2	1543.5	0.050749	1425.1	1450500	0.044328	0.45929	0.54071	0.91857	0.95644	TRUE
HGLibB_20711	H1FOO	568.8	484.86	568.8	484.86	-0.22993	3523.4	553670	0.52635	0.29932	0.70068	0.59865	0.93744	FALSE
HGLibB_20710	H1FOO	627.37	530.23	627.37	530.23	-0.24228	4718.4	610680	0.51419	0.30356	0.69644	0.60712	0.93744	FALSE
HGLibA_20740	H1FOO	625.12	594.29	625.12	594.29	-0.07286	475.42	608490	0.39634	0.34593	0.65407	0.69185	0.93744	FALSE
HGLibB_20712	H1FOO	828.99	796.24	828.99	796.24	-0.058087	536.41	806930	0.32127	0.374	0.626	0.74801	0.93744	FALSE
HGLibA_20739	H1FOO	865.03	853.17	865.03	853.17	-0.019892	70.321	842020	0.28132	0.38923	0.61077	0.77846	0.93744	FALSE
HGLibA_20738	H1FOO	1389.9	1422.6	1389.9	1422.6	0.033464	532.67	1352900	0.028061	0.44702	0.55298	0.89404	0.9476	TRUE
HGLibA_20750	H2AFB3	876.3	470.62	876.3	470.62	-0.89543	82285	852980	0.8715	0.19174	0.80826	0.38348	0.93744	FALSE
HGLibB_20723	H2AFB3	898.82	489.31	898.82	489.31	-0.87596	83852	874910	0.85838	0.19534	0.80466	0.39068	0.93744	FALSE
HGLibB_20722	H2AFB3	794.07	511.55	794.07	511.55	-0.6334	39910	772940	0.7272	0.23355	0.76645	0.4671	0.93744	FALSE
HGLibA_20752	H2AFB3	957.39	644.11	957.39	644.11	-0.57108	49074	931920	0.66599	0.25271	0.74729	0.50542	0.93744	FALSE
HGLibA_20751	H2AFB3	886.43	733.07	886.43	733.07	-0.27372	11760	862850	0.47157	0.31862	0.68138	0.63724	0.93744	FALSE
HGLibB_20724	H2AFB3	771.55	872.75	771.55	872.75	0.17759	5120.7	751020	0.11678	0.44241	0.55759	0.88481	0.94494	TRUE
HGLibB_20732	H2AFX	67.581	53.379	67.581	53.379	-0.33475	100.84	65783	1.1007	0.13551	0.86449	0.27102	0.93744	FALSE
HGLibB_20733	H2AFX	660.04	346.07	660.04	346.07	-0.92949	49287	642480	0.91806	0.17929	0.82071	0.35859	0.93744	FALSE
HGLibB_20731	H2AFX	795.2	418.14	795.2	418.14	-0.92571	71089	774040	0.89676	0.18492	0.81508	0.36985	0.93744	FALSE
HGLibA_20761	H2AFX	1062.1	600.51	1062.1	600.51	-0.82167	106550	1033900	0.81496	0.20755	0.79245	0.41509	0.93744	FALSE
HGLibA_20759	H2AFX	1026.1	725.95	1026.1	725.95	-0.49864	45044	998800	0.60995	0.27095	0.72905	0.54189	0.93744	FALSE
HGLibA_20760	H2AFX	1419.2	1199.2	1419.2	1199.2	-0.24276	24188	1381400	0.37948	0.35217	0.64783	0.70434	0.93744	FALSE
HGLibA_20763	H2AFY	885.31	754.42	885.31	754.42	-0.23052	8565.4	861750	0.44006	0.32995	0.67005	0.65989	0.93744	FALSE
HGLibB_20734	H2AFY	1805.5	1523.1	1805.5	1523.1	-0.24528	39889	1757500	0.35784	0.36023	0.63977	0.72046	0.93744	FALSE
HGLibB_20736	H2AFY	1155.6	1043.6	1155.6	1043.6	-0.14703	6280	1124900	0.32873	0.37118	0.62882	0.74236	0.93744	FALSE
HGLibA_20764	H2AFY	1375.3	1350.5	1375.3	1350.5	-0.026212	307.01	1338700	0.19197	0.42388	0.57612	0.84777	0.93854	FALSE
HGLibB_20735	H2AFY	1039.6	1063.1	1039.6	1063.1	0.032237	276.47	1012000	0.023375	0.42226	0.57774	0.84453	0.93854	TRUE
HGLibA_20762	H2AFY	703.97	714.39	703.97	714.39	0.021174	54.317	685230	0.012591	0.38317	0.61683	0.76634	0.93744	TRUE
HGLibA_20768	H2AFZ	878.55	430.59	878.55	430.59	-1.0271	100330	855170	0.9443	0.17251	0.82749	0.34502	0.93744	FALSE
HGLibA_20769	H2AFZ	382.96	217.96	382.96	217.96	-0.81025	13611	372770	0.93641	0.17453	0.82547	0.34906	0.93744	FALSE
HGLibB_20741	H2AFZ	370.57	234.87	370.57	234.87	-0.65565	9207.3	360710	0.86266	0.19416	0.80584	0.38832	0.93744	FALSE
HGLibB_20742	H2AFZ	1175.9	667.24	1175.9	667.24	-0.81657	129370	1144600	0.8068	0.20989	0.79011	0.41978	0.93744	FALSE
HGLibA_20770	H2AFZ	771.55	492.87	771.55	492.87	-0.6455	38832	751020	0.73818	0.2302	0.7698	0.46041	0.93744	FALSE
HGLibB_20740	H2AFZ	532.76	605.85	532.76	605.85	0.18515	2671.1	518590	0.1015	0.40337	0.59663	0.80674	0.93744	TRUE
HGLibA_20777	H3F3A	756.9	265.12	756.9	265.12	-1.51	120930	736760	1.1932	0.11639	0.88361	0.23279	0.93744	FALSE
HGLibB_20749	H3F3A	916.85	352.3	916.85	352.3	-1.3774	159360	892450	1.1223	0.13087	0.86913	0.26175	0.93744	FALSE
HGLibA_20779	H3F3A	487.71	252.66	487.71	252.66	-0.94607	27624	474730	0.96621	0.16697	0.83303	0.33394	0.93744	FALSE
HGLibB_20750	H3F3A	1139.9	590.73	1139.9	590.73	-0.94712	150770	1109500	0.88651	0.18767	0.81233	0.37535	0.93744	FALSE
HGLibA_20778	H3F3A	488.83	355.86	488.83	355.86	-0.45694	8841.1	475830	0.69903	0.24227	0.75773	0.48454	0.93744	FALSE
HGLibB_20751	H3F3A	974.29	974.17	974.29	974.17	-0.00018111	0.0074944	948360	0.23854	0.40573	0.59427	0.81146	0.93744	FALSE
HGLibB_20754	H3F3B	600.34	376.32	600.34	376.32	-0.67239	25093	584370	0.78884	0.2151	0.7849	0.43021	0.93744	FALSE
HGLibB_20753	H3F3B	826.74	535.57	826.74	535.57	-0.62541	42390	804740	0.71735	0.23658	0.76342	0.47316	0.93744	FALSE
HGLibA_20780	H3F3B	925.86	602.29	925.86	602.29	-0.61949	52347	901220	0.70079	0.24172	0.75828	0.48343	0.93744	FALSE
HGLibA_20782	H3F3B	786.19	548.91	786.19	548.91	-0.5175	28150	765270	0.65607	0.25589	0.74411	0.51178	0.93744	FALSE
HGLibB_20752	H3F3B	1465.4	978.62	1465.4	978.62	-0.58197	118470	1426400	0.64176	0.26051	0.73949	0.52103	0.93744	FALSE
HGLibA_20781	H3F3B	952.89	824.71	952.89	824.71	-0.20819	8215.4	927530	0.41036	0.34077	0.65923	0.68154	0.93744	FALSE
HGLibB_20844	HAT1	460.68	229.53	460.68	229.53	-1.0019	26714	448420	1.0024	0.15808	0.84192	0.31617	0.93744	FALSE
HGLibA_20871	HAT1	684.82	435.93	684.82	435.93	-0.65043	30973	666600	0.75698	0.22453	0.77547	0.44906	0.93744	FALSE
HGLibB_20843	HAT1	753.53	520.45	753.53	520.45	-0.53305	27163	733470	0.67198	0.2508	0.7492	0.5016	0.93744	FALSE
HGLibA_20870	HAT1	770.42	550.69	770.42	550.69	-0.48365	24140	749920	0.63729	0.26197	0.73803	0.52393	0.93744	FALSE
HGLibB_20842	HAT1	959.65	897.66	959.65	897.66	-0.096236	1921.4	934110	0.32117	0.37404	0.62596	0.74808	0.93744	FALSE
HGLibA_20872	HAT1	945	950.15	945	950.15	0.0078205	13.22	919860	0.0053613	0.40573	0.59427	0.81145	0.93744	TRUE
HCFC1_5	HCFC1	888.69	102.31	888.69	102.31	-3.1063	309190	865040	1.8089	0.035231	0.96477	0.070463	0.93744	FALSE
HCFC1_2	HCFC1	977.67	151.24	977.67	151.24	-2.6845	341490	951650	1.6655	0.047903	0.9521	0.095806	0.93744	FALSE
HCFC1_1	HCFC1	406.61	83.627	406.61	83.627	-2.268	52159	395790	1.5509	0.060465	0.93954	0.12093	0.93744	FALSE
HCFC1_3	HCFC1	631.88	177.93	631.88	177.93	-1.8225	103040	615070	1.3403	0.090082	0.90992	0.18016	0.93744	FALSE
HCFC1_4	HCFC1	772.67	253.55	772.67	253.55	-1.6038	134740	752110	1.2347	0.10847	0.89153	0.21695	0.93744	FALSE
HGLibB_20970	HDAC1	512.49	353.19	512.49	353.19	-0.5358	12688	498850	0.73641	0.23074	0.76926	0.46148	0.93744	FALSE
HGLibA_20998	HDAC1	1646.7	1180.6	1646.7	1180.6	-0.47977	108650	1602900	0.56078	0.28747	0.71253	0.57495	0.93744	FALSE
HGLibB_20969	HDAC1	2533.2	1838.9	2533.2	1838.9	-0.46187	240990	2465700	0.54931	0.2914	0.7086	0.58279	0.93744	FALSE
HGLibB_20968	HDAC1	362.68	351.41	362.68	351.41	-0.045421	63.525	353030	0.51309	0.30394	0.69606	0.60789	0.93744	FALSE
HGLibA_20996	HDAC1	1412.4	1181.5	1412.4	1181.5	-0.25742	26676	1374900	0.39234	0.3474	0.6526	0.69481	0.93744	FALSE
HGLibA_20997	HDAC1	1083.5	1042.7	1083.5	1042.7	-0.055424	835.38	1054700	0.26334	0.39615	0.60385	0.79229	0.93744	FALSE
HGLibB_20971	HDAC10	1869.7	1441.2	1869.7	1441.2	-0.3753	91807	1820000	0.47068	0.31894	0.68106	0.63787	0.93744	FALSE
HGLibB_20972	HDAC10	1133.1	935.91	1133.1	935.91	-0.27557	19442	1103000	0.43503	0.33177	0.66823	0.66354	0.93744	FALSE
HGLibB_20973	HDAC10	771.55	687.7	771.55	687.7	-0.16575	3515.2	751020	0.41827	0.33787	0.66213	0.67575	0.93744	FALSE
HGLibA_20999	HDAC10	1235.6	1311.3	1235.6	1311.3	0.085765	2868.5	1202700	0.069065	0.45697	0.54303	0.91394	0.9552	TRUE
HGLibA_21001	HDAC10	747.89	772.22	747.89	772.22	0.046111	295.79	727990	0.028507	0.39648	0.60352	0.79296	0.93744	TRUE
HGLibA_21000	HDAC10	803.08	821.15	803.08	821.15	0.032049	163.12	781720	0.020429	0.39882	0.60118	0.79764	0.93744	TRUE
HGLibB_20974	HDAC11	721.99	631.65	721.99	631.65	-0.19256	4080.3	702780	0.45111	0.32595	0.67405	0.65191	0.93744	FALSE
HGLibA_21003	HDAC11	1557.7	1260.6	1557.7	1260.6	-0.30508	44135	1516300	0.42241	0.33636	0.66364	0.67273	0.93744	FALSE
HGLibA_21002	HDAC11	1209.7	1056	1209.7	1056	-0.19584	11809	1177500	0.36183	0.35874	0.64126	0.71748	0.93744	FALSE
HGLibA_21004	HDAC11	889.81	881.64	889.81	881.64	-0.013293	33.375	866140	0.26961	0.39373	0.60627	0.78746	0.93744	FALSE
HGLibB_20976	HDAC11	607.1	668.13	607.1	668.13	0.13797	1862.1	590950	0.079386	0.40348	0.59652	0.80696	0.93744	TRUE
HGLibB_20975	HDAC11	769.29	777.55	769.29	777.55	0.015388	34.113	748820	0.0095452	0.38968	0.61032	0.77935	0.93744	TRUE
HGLibA_21005	HDAC2	2124.3	1451	2124.3	1451	-0.5496	226650	2067800	0.61651	0.26878	0.73122	0.53756	0.93744	FALSE
HGLibA_21006	HDAC2	1029.5	779.33	1029.5	779.33	-0.40115	31287	1002100	0.54136	0.29413	0.70587	0.58826	0.93744	FALSE
HGLibB_20979	HDAC2	467.43	462.62	467.43	462.62	-0.014908	11.595	455000	0.42693	0.33471	0.66529	0.66943	0.93744	FALSE
HGLibA_21007	HDAC2	1134.2	993.74	1134.2	993.74	-0.19059	9868.9	1104000	0.36751	0.35662	0.64338	0.71324	0.93744	FALSE
HGLibB_20977	HDAC2	786.19	785.56	786.19	785.56	-0.0011523	0.19749	765270	0.28819	0.3866	0.6134	0.7732	0.93744	FALSE
HGLibB_20978	HDAC2	795.2	866.52	795.2	866.52	0.12376	2543.2	774040	0.081063	0.42752	0.57248	0.85504	0.9392	TRUE
HGLibB_20980	HDAC3	1362.9	526.67	1362.9	526.67	-1.37	349620	1326600	1.1213	0.13108	0.86892	0.26216	0.93744	FALSE
HGLibA_21009	HDAC3	712.98	328.28	712.98	328.28	-1.1166	73996	694010	1.0076	0.15682	0.84318	0.31364	0.93744	FALSE
HGLibB_20982	HDAC3	671.3	314.94	671.3	314.94	-1.0895	63498	653440	0.99952	0.15877	0.84123	0.31754	0.93744	FALSE
HGLibA_21008	HDAC3	1243.5	630.76	1243.5	630.76	-0.9781	187720	1210400	0.90293	0.18328	0.81672	0.36656	0.93744	FALSE
HGLibA_21010	HDAC3	742.26	543.58	742.26	543.58	-0.44874	19738	722510	0.62043	0.26749	0.73251	0.53497	0.93744	FALSE
HGLibB_20981	HDAC3	849.26	619.2	849.26	619.2	-0.45519	26466	826670	0.60451	0.27275	0.72725	0.5455	0.93744	FALSE
HGLibB_20984	HDAC4	524.88	446.6	524.88	446.6	-0.2325	3063.3	510910	0.54533	0.29276	0.70724	0.58552	0.93744	FALSE
HGLibA_21013	HDAC4	853.77	726.84	853.77	726.84	-0.23191	8055.1	831050	0.44755	0.32724	0.67276	0.65448	0.93744	FALSE
HGLibA_21012	HDAC4	1364	1133.4	1364	1133.4	-0.26696	26586	1327700	0.40429	0.343	0.657	0.686	0.93744	FALSE
HGLibA_21011	HDAC4	1067.8	953.7	1067.8	953.7	-0.16283	6506.1	1039400	0.35509	0.36126	0.63874	0.72253	0.93744	FALSE
HGLibB_20983	HDAC4	1476.6	1403	1476.6	1403	-0.073774	2713	1437300	0.22416	0.41132	0.58868	0.82263	0.93744	FALSE
HGLibB_20985	HDAC4	756.9	830.04	756.9	830.04	0.13291	2674.7	736760	0.085209	0.42539	0.57461	0.85077	0.93854	TRUE
HGLibA_21016	HDAC5	795.2	591.62	795.2	591.62	-0.42603	20723	774040	0.59483	0.27598	0.72402	0.55196	0.93744	FALSE
HGLibA_21015	HDAC5	910.09	671.69	910.09	671.69	-0.43766	28418	885870	0.58308	0.27992	0.72008	0.55984	0.93744	FALSE
HGLibB_20987	HDAC5	1869.7	1434.1	1869.7	1434.1	-0.38244	94882	1820000	0.47679	0.31676	0.68324	0.63351	0.93744	FALSE
HGLibB_20986	HDAC5	1228.8	1022.2	1228.8	1022.2	-0.26538	21349	1196100	0.41598	0.33871	0.66129	0.67742	0.93744	FALSE
HGLibA_21014	HDAC5	593.58	572.93	593.58	572.93	-0.050995	213.2	577790	0.3928	0.34723	0.65277	0.69447	0.93744	FALSE
HGLibB_20988	HDAC5	928.11	866.52	928.11	866.52	-0.098952	1896.7	903410	0.33	0.3707	0.6293	0.7414	0.93744	FALSE
HGLibA_21019	HDAC6	1641.1	922.57	1641.1	922.57	-0.83024	258130	1597400	0.81349	0.20797	0.79203	0.41593	0.93744	FALSE
HGLibB_20989	HDAC6	697.21	499.98	697.21	499.98	-0.47889	19449	678660	0.64964	0.25796	0.74204	0.51593	0.93744	FALSE
HGLibA_21018	HDAC6	939.37	771.33	939.37	771.33	-0.28402	14120	914380	0.46958	0.31933	0.68067	0.63866	0.93744	FALSE
HGLibB_20991	HDAC6	1103.8	962.6	1103.8	962.6	-0.1973	9971.2	1074400	0.37724	0.353	0.647	0.70599	0.93744	FALSE
HGLibA_21017	HDAC6	732.12	758.87	732.12	758.87	0.051697	357.69	712640	0.031683	0.39616	0.60384	0.79231	0.93744	TRUE
HGLibB_20990	HDAC6	805.34	811.36	805.34	811.36	0.010737	18.141	783910	0.0068033	0.39243	0.60757	0.78486	0.93744	TRUE
HGLibB_20993	HDAC7	595.84	377.21	595.84	377.21	-0.65814	23899	579980	0.78184	0.21716	0.78284	0.43431	0.93744	FALSE
HGLibA_21020	HDAC7	1137.6	891.43	1137.6	891.43	-0.35146	30302	1107300	0.49246	0.3112	0.6888	0.62239	0.93744	FALSE
HGLibA_21022	HDAC7	614.98	552.47	614.98	552.47	-0.15438	1953.9	598620	0.45803	0.32346	0.67654	0.64693	0.93744	FALSE
HGLibA_21021	HDAC7	422.38	419.03	422.38	419.03	-0.011476	5.6265	411140	0.45091	0.32603	0.67397	0.65205	0.93744	FALSE
HGLibB_20992	HDAC7	988.93	837.16	988.93	837.16	-0.2401	11517	962620	0.42842	0.33417	0.66583	0.66834	0.93744	FALSE
HGLibB_20994	HDAC7	970.91	914.56	970.91	914.56	-0.086168	1587.7	945080	0.3107	0.37802	0.62198	0.75603	0.93744	FALSE
HGLibB_20995	HDAC8	369.44	231.31	369.44	231.31	-0.6732	9540.3	359610	0.87245	0.19148	0.80852	0.38296	0.93744	FALSE
HGLibB_20997	HDAC8	728.75	538.24	728.75	538.24	-0.43647	18147	709350	0.61541	0.26914	0.73086	0.53828	0.93744	FALSE
HGLibB_20996	HDAC8	833.5	693.93	833.5	693.93	-0.26404	9739.7	811320	0.47518	0.31733	0.68267	0.63466	0.93744	FALSE
HGLibA_21023	HDAC8	1039.6	1346.9	1039.6	1346.9	0.37331	47221	1012000	0.30549	0.55258	0.44742	0.89484	0.94814	TRUE
HGLibA_21025	HDAC8	1257	1193.9	1257	1193.9	-0.074232	1990.3	1223600	0.25181	0.40059	0.59941	0.80119	0.93744	FALSE
HGLibA_21024	HDAC8	896.57	943.03	896.57	943.03	0.072805	1079.2	872710	0.04973	0.42246	0.57754	0.84492	0.93854	TRUE
HGLibA_21027	HDAC9	943.88	741.97	943.88	741.97	-0.34683	20384	918760	0.51442	0.30348	0.69652	0.60696	0.93744	FALSE
HGLibB_20999	HDAC9	545.15	524	545.15	524	-0.056973	223.61	530650	0.41769	0.33809	0.66191	0.67617	0.93744	FALSE
HGLibA_21028	HDAC9	798.58	711.72	798.58	711.72	-0.16591	3772.3	777330	0.41149	0.34036	0.65964	0.68071	0.93744	FALSE
HGLibB_21000	HDAC9	1141	1030.2	1141	1030.2	-0.1472	6135.4	1110600	0.33101	0.37032	0.62968	0.74063	0.93744	FALSE
HGLibB_20998	HDAC9	307.49	333.62	307.49	333.62	0.11728	341.29	299310	0.047755	0.32541	0.67459	0.65082	0.93744	TRUE
HGLibA_21026	HDAC9	600.34	634.32	600.34	634.32	0.079298	577.26	584370	0.044448	0.38475	0.61525	0.76951	0.93744	TRUE
HDGF_5	HDGF	369.44	189.5	369.44	189.5	-0.95949	16190	359610	1.0163	0.15475	0.84525	0.30951	0.93744	FALSE
HDGF_2	HDGF	1013.7	562.26	1013.7	562.26	-0.8492	101900	986740	0.83427	0.20206	0.79794	0.40413	0.93744	FALSE
HDGF_4	HDGF	476.44	349.63	476.44	349.63	-0.44537	8040.6	463770	0.69718	0.24285	0.75715	0.48569	0.93744	FALSE
HDGF_3	HDGF	621.74	505.32	621.74	505.32	-0.29858	6777	605200	0.55361	0.28992	0.71008	0.57985	0.93744	FALSE
HDGF_1	HDGF	694.96	568.49	694.96	568.49	-0.28933	7997.2	676460	0.52602	0.29944	0.70056	0.59888	0.93744	FALSE
HDGFL1_4	HDGFL1	611.61	471.51	611.61	471.51	-0.3746	9812.8	595330	0.60608	0.27223	0.72777	0.54446	0.93744	FALSE
HDGFL1_3	HDGFL1	771.55	628.98	771.55	628.98	-0.29431	10162	751020	0.51027	0.30493	0.69507	0.60986	0.93744	FALSE
HDGFL1_5	HDGFL1	1347.1	1047.1	1347.1	1047.1	-0.36314	44997	1311300	0.4828	0.31462	0.68538	0.62924	0.93744	FALSE
HDGFL1_2	HDGFL1	1125.2	956.37	1125.2	956.37	-0.23433	14254	1095300	0.40372	0.34321	0.65679	0.68642	0.93744	FALSE
HDGFL1_1	HDGFL1	886.43	891.43	886.43	891.43	0.0080977	12.476	862850	0.0053775	0.4002	0.5998	0.8004	0.93744	TRUE
HDGFRP2_4	HDGFRP2	840.25	403.9	840.25	403.9	-1.055	95202	817900	0.96235	0.16794	0.83206	0.33587	0.93744	FALSE
HDGFRP2_3	HDGFRP2	405.48	276.68	405.48	276.68	-0.54977	8295.2	394700	0.78824	0.21528	0.78472	0.43056	0.93744	FALSE
HDGFRP2_2	HDGFRP2	1079	672.58	1079	672.58	-0.68117	82606	1050300	0.72635	0.23381	0.76619	0.46762	0.93744	FALSE
HDGFRP2_1	HDGFRP2	977.67	739.3	977.67	739.3	-0.40271	28410	951650	0.54918	0.29144	0.70856	0.58288	0.93744	FALSE
HDGFRP2_5	HDGFRP2	563.17	520.45	563.17	520.45	-0.11362	912.83	548190	0.44958	0.32651	0.67349	0.65301	0.93744	FALSE
HDGFRP3_1	HDGFRP3	643.14	378.99	643.14	378.99	-0.76142	34888	626030	0.8294	0.20344	0.79656	0.40688	0.93744	FALSE
HDGFRP3_4	HDGFRP3	651.03	454.61	651.03	454.61	-0.51713	19290	633700	0.68441	0.24686	0.75314	0.49372	0.93744	FALSE
HDGFRP3_3	HDGFRP3	885.31	694.82	885.31	694.82	-0.3491	18143	861750	0.52571	0.29954	0.70046	0.59909	0.93744	FALSE
HDGFRP3_5	HDGFRP3	619.49	592.51	619.49	592.51	-0.064144	364.05	603010	0.39214	0.34748	0.65252	0.69495	0.93744	FALSE
HDGFRP3_2	HDGFRP3	732.12	818.48	732.12	818.48	0.16065	3728.4	712640	0.10229	0.43097	0.56903	0.86194	0.94007	TRUE
HGLibB_21033	HDLBP	787.32	512.44	787.32	512.44	-0.61858	37779	766370	0.71919	0.23601	0.76399	0.47202	0.93744	FALSE
HGLibA_21060	HDLBP	1358.4	964.38	1358.4	964.38	-0.49377	77615	1322200	0.58135	0.2805	0.7195	0.56101	0.93744	FALSE
HGLibB_21031	HDLBP	649.9	512.44	649.9	512.44	-0.34225	9448.1	632610	0.57387	0.28303	0.71697	0.56605	0.93744	FALSE
HGLibB_21032	HDLBP	847.01	697.49	847.01	697.49	-0.27985	11179	824470	0.48373	0.31429	0.68571	0.62858	0.93744	FALSE
HGLibA_21059	HDLBP	978.79	938.58	978.79	938.58	-0.060462	808.58	952750	0.288	0.38667	0.61333	0.77334	0.93744	FALSE
HGLibA_21061	HDLBP	1085.8	1129.9	1085.8	1129.9	0.057332	970.56	1056900	0.042856	0.4349	0.5651	0.8698	0.94163	TRUE
HGLibB_21087	HELLS	283.84	160.14	283.84	160.14	-0.82186	7651.1	276290	0.99732	0.1593	0.8407	0.31861	0.93744	FALSE
HGLibB_21085	HELLS	863.91	554.25	863.91	554.25	-0.6394	47943	840920	0.7209	0.23549	0.76451	0.47097	0.93744	FALSE
HGLibA_21114	HELLS	755.78	564.04	755.78	564.04	-0.42152	18382	735670	0.59981	0.27432	0.72568	0.54863	0.93744	FALSE
HGLibA_21115	HELLS	885.31	656.56	885.31	656.56	-0.43068	26162	861750	0.58215	0.28023	0.71977	0.56047	0.93744	FALSE
HGLibA_21113	HELLS	1092.6	947.48	1092.6	947.48	-0.20534	10524	1063500	0.3853	0.35001	0.64999	0.70002	0.93744	FALSE
HGLibB_21086	HELLS	96.866	127.22	96.866	127.22	0.38974	460.69	94288	0.098853	0.26157	0.73843	0.52314	0.93744	TRUE
HGLibA_21122	HELZ	600.34	411.02	600.34	411.02	-0.54548	17922	584370	0.71478	0.23737	0.76263	0.47474	0.93744	FALSE
HGLibA_21124	HELZ	799.71	562.26	799.71	562.26	-0.50747	28190	778430	0.64724	0.25874	0.74126	0.51748	0.93744	FALSE
HGLibB_21095	HELZ	853.77	612.08	853.77	612.08	-0.47946	29207	831050	0.61988	0.26767	0.73233	0.53534	0.93744	FALSE
HGLibA_21123	HELZ	1829.2	1242.8	1829.2	1242.8	-0.55719	171900	1780500	0.61953	0.26778	0.73222	0.53557	0.93744	FALSE
HGLibB_21096	HELZ	1618.6	1137	1618.6	1137	-0.50914	115960	1575500	0.58413	0.27956	0.72044	0.55913	0.93744	FALSE
HGLibB_21094	HELZ	638.64	512.44	638.64	512.44	-0.31706	7963.2	621640	0.56061	0.28753	0.71247	0.57506	0.93744	FALSE
HGLibA_21299	HIF1AN	683.69	350.52	683.69	350.52	-0.96184	55501	665500	0.93134	0.17584	0.82416	0.35168	0.93744	FALSE
HGLibB_21272	HIF1AN	536.14	379.88	536.14	379.88	-0.49596	12209	521870	0.70489	0.24044	0.75956	0.48088	0.93744	FALSE
HGLibB_21273	HIF1AN	449.41	403.9	449.41	403.9	-0.15368	1035.6	437450	0.52946	0.29824	0.70176	0.59649	0.93744	FALSE
HGLibA_21300	HIF1AN	1320.1	1150.3	1320.1	1150.3	-0.19843	14409	1285000	0.35137	0.36266	0.63734	0.72531	0.93744	FALSE
HGLibA_21301	HIF1AN	701.71	690.37	701.71	690.37	-0.023482	64.355	683040	0.33241	0.36979	0.63021	0.73958	0.93744	FALSE
HGLibB_21271	HIF1AN	999.07	955.48	999.07	955.48	-0.064286	949.81	972480	0.287	0.38706	0.61294	0.77412	0.93744	FALSE
HGLibB_21292	HINFP	1781.9	322.05	1781.9	322.05	-2.4644	1065500	1734500	1.6427	0.050225	0.94978	0.10045	0.93744	FALSE
HGLibB_21293	HINFP	537.27	163.7	537.27	163.7	-1.7085	69778	522970	1.3052	0.095905	0.9041	0.19181	0.93744	FALSE
HGLibB_21294	HINFP	648.78	219.74	648.78	219.74	-1.5576	92034	631510	1.2246	0.11036	0.88964	0.22073	0.93744	FALSE
HGLibA_21321	HINFP	719.74	285.58	719.74	285.58	-1.3305	94246	700580	1.1124	0.13298	0.86702	0.26596	0.93744	FALSE
HGLibA_21322	HINFP	679.19	414.58	679.19	414.58	-0.71082	35009	661110	0.79333	0.21379	0.78621	0.42758	0.93744	FALSE
HGLibA_21320	HINFP	711.85	431.48	711.85	431.48	-0.72097	39304	692910	0.79308	0.21386	0.78614	0.42773	0.93744	FALSE
HGLibA_21350	HIRA	624	427.03	624	427.03	-0.54613	19397	607390	0.70886	0.23921	0.76079	0.47841	0.93744	FALSE
HGLibB_21322	HIRA	647.65	523.11	647.65	523.11	-0.30756	7754.4	630420	0.55164	0.2906	0.7094	0.58119	0.93744	FALSE
HGLibB_21323	HIRA	714.1	604.07	714.1	604.07	-0.24104	6053.4	695100	0.48754	0.31294	0.68706	0.62587	0.93744	FALSE
HGLibA_21351	HIRA	1863	1440.3	1863	1440.3	-0.37097	89309	1813400	0.46709	0.32022	0.67978	0.64043	0.93744	FALSE
HGLibB_21324	HIRA	624	587.17	624	587.17	-0.087615	678.1	607390	0.40742	0.34185	0.65815	0.6837	0.93744	FALSE
HGLibA_21352	HIRA	1513.8	1366.5	1513.8	1366.5	-0.14759	10850	1473500	0.28827	0.38657	0.61343	0.77314	0.93744	FALSE
HGLibB_21343	HIST1H1T	825.61	614.75	825.61	614.75	-0.42487	22232	803640	0.58836	0.27814	0.72186	0.55629	0.93744	FALSE
HGLibA_21371	HIST1H1T	1049.8	785.56	1049.8	785.56	-0.41779	34899	1021800	0.55082	0.29088	0.70912	0.58176	0.93744	FALSE
HGLibB_21344	HIST1H1T	578.94	555.14	578.94	555.14	-0.060456	283.22	563540	0.4056	0.34252	0.65748	0.68503	0.93744	FALSE
HGLibA_21373	HIST1H1T	1164.6	1062.2	1164.6	1062.2	-0.13265	5242.8	1133700	0.31541	0.37623	0.62377	0.75245	0.93744	FALSE
HGLibB_21345	HIST1H1T	834.62	891.43	834.62	891.43	0.094887	1613.5	812410	0.063025	0.42284	0.57716	0.84567	0.93854	TRUE
HGLibA_21372	HIST1H1T	666.8	705.49	666.8	705.49	0.081265	748.68	649050	0.048031	0.39597	0.60403	0.79195	0.93744	TRUE
HJURP_3	HJURP	1066.6	175.26	1066.6	175.26	-2.5987	397290	1038300	1.6378	0.050733	0.94927	0.10147	0.93744	FALSE
HJURP_1	HJURP	1039.6	229.53	1039.6	229.53	-2.1744	328120	1012000	1.4742	0.070213	0.92979	0.14043	0.93744	FALSE
HJURP_2	HJURP	783.94	442.16	783.94	442.16	-0.82476	58407	763080	0.8416	0.20001	0.79999	0.40001	0.93744	FALSE
HJURP_4	HJURP	1138.7	709.05	1138.7	709.05	-0.6827	92314	1108400	0.72358	0.23466	0.76534	0.46932	0.93744	FALSE
HJURP_5	HJURP	261.31	295.36	261.31	295.36	0.17608	579.75	254360	0.067517	0.32205	0.67795	0.6441	0.93744	TRUE
HGLibA_21657	HLTF	738.88	528.45	738.88	528.45	-0.4828	22141	719220	0.64304	0.2601	0.7399	0.5202	0.93744	FALSE
HGLibB_21629	HLTF	763.66	569.38	763.66	569.38	-0.42291	18874	743340	0.59908	0.27456	0.72544	0.54912	0.93744	FALSE
HGLibA_21656	HLTF	616.11	497.31	616.11	497.31	-0.30847	7056.3	599720	0.56189	0.28709	0.71291	0.57419	0.93744	FALSE
HGLibA_21658	HLTF	791.82	790.01	791.82	790.01	-0.003301	1.6416	770750	0.28823	0.38659	0.61341	0.77317	0.93744	FALSE
HGLibB_21630	HLTF	984.43	1163.7	984.43	1163.7	0.24109	16063	958230	0.1831	0.49287	0.50713	0.98575	0.99259	TRUE
HGLibB_21628	HLTF	393.09	435.93	393.09	435.93	0.14885	917.37	382630	0.069246	0.35941	0.64059	0.71883	0.93744	TRUE
HGLibB_21657	HMGA1	429.14	243.76	429.14	243.76	-0.81341	17182	417720	0.91855	0.17917	0.82083	0.35833	0.93744	FALSE
HGLibA_21685	HMGA1	888.69	507.99	888.69	507.99	-0.80566	72465	865040	0.81852	0.20653	0.79347	0.41306	0.93744	FALSE
HGLibB_21656	HMGA1	859.4	504.43	859.4	504.43	-0.76749	63002	836530	0.79913	0.21211	0.78789	0.42422	0.93744	FALSE
HGLibB_21655	HMGA1	645.4	423.47	645.4	423.47	-0.60674	24625	628220	0.73977	0.22972	0.77028	0.45944	0.93744	FALSE
HGLibA_21684	HMGA1	744.51	559.59	744.51	559.59	-0.41129	17099	724700	0.5955	0.27575	0.72425	0.55151	0.93744	FALSE
HGLibA_21683	HMGA1	622.87	483.97	622.87	483.97	-0.36335	9646.6	606300	0.59547	0.27576	0.72424	0.55153	0.93744	FALSE
HGLibA_21687	HMGA2	771.55	500.87	771.55	500.87	-0.6223	36632	751020	0.72406	0.23451	0.76549	0.46903	0.93744	FALSE
HGLibA_21688	HMGA2	348.04	284.69	348.04	284.69	-0.28896	2006.8	338780	0.67248	0.25064	0.74936	0.50128	0.93744	FALSE
[truncated: 4,529 more rows]

## Sheet: A673_in vivo
sgrna	Gene	control_count	treatment_count	control_mean	treat_mean	LFC	control_var	adj_var	score	p.low	p.high	p.twosided	FDR	high_in_treatment
HGLibB_00006	A1CF	406.06	672.36	406.06	672.36	0.72614	35458	81007	0.93564	0.81073	0.18927	0.37854	0.99935	TRUE
HGLibA_00004	A1CF	1002.5	1106	1002.5	1106	0.14165	5359.1	199990	0.2315	0.58637	0.41363	0.82726	0.99935	TRUE
HGLibB_00005	A1CF	704.28	635.92	704.28	635.92	-0.14708	2336.6	140500	0.22789	0.40986	0.59014	0.81973	0.99935	FALSE
HGLibA_00006	A1CF	1362.3	1462.3	1362.3	1462.3	0.10203	4991	271780	0.19165	0.57408	0.42592	0.85184	0.99935	TRUE
HGLibA_00005	A1CF	710.88	732.49	710.88	732.49	0.043142	233.49	141820	0.057383	0.50836	0.49164	0.98328	0.99935	TRUE
HGLibB_00004	A1CF	566.73	583.99	566.73	583.99	0.043217	149.02	113060	0.051344	0.49738	0.50262	0.99476	0.99935	TRUE
HGLibA_00439	ACIN1	906.76	642.3	906.76	642.3	-0.49683	34971	180890	0.65966	0.25473	0.74527	0.50947	0.99935	FALSE
HGLibA_00441	ACIN1	732.89	557.57	732.89	557.57	-0.39383	15369	146210	0.51277	0.30406	0.69594	0.60811	0.99935	FALSE
HGLibB_00441	ACIN1	358.74	281.52	358.74	281.52	-0.34862	2981.9	71568	0.45165	0.32576	0.67424	0.65152	0.99935	FALSE
HGLibB_00439	ACIN1	1099.3	937.48	1099.3	937.48	-0.22955	13099	219310	0.36179	0.35875	0.64125	0.71751	0.99935	FALSE
HGLibB_00440	ACIN1	499.6	441.87	499.6	441.87	-0.17679	1666.6	99668	0.27154	0.39299	0.60701	0.78598	0.99935	FALSE
HGLibA_00440	ACIN1	873.75	798.09	873.75	798.09	-0.13051	2862.1	174310	0.20828	0.41751	0.58249	0.83501	0.99935	FALSE
HGLibB_00460	ACO1	282.81	132.1	282.81	132.1	-1.0924	11357	56420	0.97287	0.16531	0.83469	0.33062	0.99935	FALSE
HGLibB_00461	ACO1	502.9	426.38	502.9	426.38	-0.23763	2928	100330	0.33422	0.36911	0.63089	0.73821	0.99935	FALSE
HGLibA_00461	ACO1	573.33	499.26	573.33	499.26	-0.19919	2743	114380	0.29062	0.38567	0.61433	0.77134	0.99935	FALSE
HGLibA_00462	ACO1	1609.9	1766.5	1609.9	1766.5	0.13384	12263	321180	0.27633	0.60797	0.39203	0.78406	0.99935	TRUE
HGLibA_00460	ACO1	995.9	932.02	995.9	932.02	-0.095544	2040.4	198680	0.16153	0.43584	0.56416	0.87167	0.99935	FALSE
HGLibB_00462	ACO1	546.92	517.48	546.92	517.48	-0.079665	433.22	109110	0.15865	0.43697	0.56303	0.87394	0.99935	FALSE
HGLibA_00619	ACTL6A	781.31	174.01	781.31	174.01	-2.1603	184410	155870	1.7622	0.03902	0.96098	0.07804	0.99935	FALSE
HGLibB_00618	ACTL6A	380.75	99.306	380.75	99.306	-1.9282	39606	75958	1.4297	0.076405	0.92359	0.15281	0.99935	FALSE
HGLibA_00620	ACTL6A	1209.4	565.77	1209.4	565.77	-1.0946	207120	241270	1.3485	0.088751	0.91125	0.1775	0.99935	FALSE
HGLibB_00619	ACTL6A	1037.7	596.75	1037.7	596.75	-0.7972	97227	207020	1.0081	0.15671	0.84329	0.31343	0.99935	FALSE
HGLibA_00621	ACTL6A	932.07	717.01	932.07	717.01	-0.37799	23127	185940	0.52952	0.29822	0.70178	0.59644	0.99935	FALSE
HGLibB_00620	ACTL6A	776.91	714.27	776.91	714.27	-0.12111	1961.8	154990	0.19471	0.42281	0.57719	0.84562	0.99935	FALSE
HGLibA_00622	ACTL6B	537.01	279.7	537.01	279.7	-0.93864	33106	107130	0.93753	0.17424	0.82576	0.34849	0.99935	FALSE
HGLibB_00622	ACTL6B	586.53	319.78	586.53	319.78	-0.87308	35578	117010	0.90615	0.18243	0.81757	0.36485	0.99935	FALSE
HGLibA_00624	ACTL6B	651.46	409.07	651.46	409.07	-0.67003	29377	129960	0.76145	0.22319	0.77681	0.44639	0.99935	FALSE
HGLibB_00621	ACTL6B	589.84	387.2	589.84	387.2	-0.60595	20530	117670	0.69008	0.24507	0.75493	0.49014	0.99935	FALSE
HGLibB_00623	ACTL6B	1666.1	1416.7	1666.1	1416.7	-0.23376	31091	332370	0.43609	0.33139	0.66861	0.66277	0.99935	FALSE
HGLibA_00623	ACTL6B	1011.3	1166.2	1011.3	1166.2	0.20536	11990	201750	0.34476	0.63036	0.36964	0.73928	0.99935	TRUE
AFF1_4	AFF1	630.55	275.14	630.55	275.14	-1.1935	63159	125790	1.1496	0.12516	0.87484	0.25031	0.99935	FALSE
AFF1_1	AFF1	754.9	1076.9	754.9	1076.9	0.51192	51833	150600	0.82968	0.79124	0.20876	0.41752	0.99935	TRUE
AFF1_3	AFF1	725.19	515.66	725.19	515.66	-0.49113	21951	144670	0.61216	0.27022	0.72978	0.54043	0.99935	FALSE
AFF1_2	AFF1	778.01	731.58	778.01	731.58	-0.088652	1077.8	155210	0.15208	0.43956	0.56044	0.87912	0.99935	FALSE
AFF1_5	AFF1	656.96	634.1	656.96	634.1	-0.051024	261.37	131060	0.11078	0.45589	0.54411	0.91179	0.99935	FALSE
AFF4_4	AFF4	805.52	514.75	805.52	514.75	-0.64504	42274	160700	0.78341	0.21669	0.78331	0.43339	0.99935	FALSE
AFF4_2	AFF4	1052	778.96	1052	778.96	-0.43307	37282	209870	0.61996	0.26764	0.73236	0.53528	0.99935	FALSE
AFF4_3	AFF4	656.96	478.31	656.96	478.31	-0.45705	15959	131060	0.56512	0.286	0.714	0.57199	0.99935	FALSE
AFF4_1	AFF4	434.67	394.49	434.67	394.49	-0.13961	807.38	86715	0.24291	0.40404	0.59596	0.80807	0.99935	FALSE
AFF4_5	AFF4	285.01	311.58	285.01	311.58	0.12815	352.96	56859	0.11142	0.48458	0.51542	0.96915	0.99935	TRUE
AGO1_4	AGO1	1038.8	1643.6	1038.8	1643.6	0.66137	182860	207240	1.3284	0.90693	0.093067	0.18613	0.99935	TRUE
AGO1_3	AGO1	867.15	552.1	867.15	552.1	-0.65039	49626	172990	0.80734	0.20974	0.79026	0.41947	0.99935	FALSE
AGO1_2	AGO1	784.61	533.88	784.61	533.88	-0.5546	31433	156530	0.68949	0.24526	0.75474	0.49051	0.99935	FALSE
AGO1_5	AGO1	842.94	994.88	842.94	994.88	0.23884	11543	168160	0.37052	0.63728	0.36272	0.72544	0.99935	TRUE
AGO1_1	AGO1	900.16	855.49	900.16	855.49	-0.073352	997.83	179580	0.12883	0.44875	0.55125	0.89749	0.99935	FALSE
AGO2_3	AGO2	664.67	414.53	664.67	414.53	-0.67983	31283	132600	0.77371	0.21955	0.78045	0.4391	0.99935	FALSE
AGO2_4	AGO2	1229.2	926.55	1229.2	926.55	-0.40739	45796	245220	0.6257	0.26575	0.73425	0.53151	0.99935	FALSE
AGO2_1	AGO2	1058.6	871.89	1058.6	871.89	-0.27969	17435	211190	0.42565	0.33518	0.66482	0.67037	0.99935	FALSE
AGO2_2	AGO2	1168.7	973.93	1168.7	973.93	-0.26273	18962	233140	0.41731	0.33823	0.66177	0.67645	0.99935	FALSE
AGO2_5	AGO2	922.17	883.73	922.17	883.73	-0.061357	738.76	183970	0.11125	0.45571	0.54429	0.91142	0.99935	FALSE
AGO3_2	AGO3	978.29	1164.3	978.29	1164.3	0.25094	17307	195160	0.42113	0.6586	0.3414	0.68281	0.99935	TRUE
AGO3_3	AGO3	662.46	550.28	662.46	550.28	-0.26723	6292.6	132160	0.36698	0.35682	0.64318	0.71363	0.99935	FALSE
AGO3_4	AGO3	673.47	758.91	673.47	758.91	0.17208	3650.5	134350	0.23311	0.57821	0.42179	0.84358	0.99935	TRUE
AGO3_5	AGO3	614.05	583.99	614.05	583.99	-0.072279	451.65	122500	0.14157	0.44371	0.55629	0.88742	0.99935	FALSE
AGO3_1	AGO3	780.21	763.47	780.21	763.47	-0.031254	140.15	155650	0.074336	0.47037	0.52963	0.94074	0.99935	FALSE
AIRE_3	AIRE	445.68	190.41	445.68	190.41	-1.2226	32580	88911	1.0904	0.13777	0.86223	0.27555	0.99935	FALSE
AIRE_1	AIRE	1284.2	943.86	1284.2	943.86	-0.44384	57920	256190	0.68572	0.24645	0.75355	0.49289	0.99935	FALSE
AIRE_5	AIRE	897.96	755.27	897.96	755.27	-0.24935	10180	179140	0.36616	0.35712	0.64288	0.71424	0.99935	FALSE
AIRE_4	AIRE	1015.7	911.06	1015.7	911.06	-0.1567	5475.2	202630	0.25106	0.40088	0.59912	0.80177	0.99935	FALSE
AIRE_2	AIRE	790.12	787.16	790.12	787.16	-0.0054051	4.376	157620	0.037522	0.48503	0.51497	0.97007	0.99935	FALSE
HGLibA_01404	AKAP1	971.69	689.67	971.69	689.67	-0.49397	39766	193850	0.67236	0.25068	0.74932	0.50136	0.99935	FALSE
HGLibA_01402	AKAP1	1191.8	896.48	1191.8	896.48	-0.41036	43599	237750	0.6217	0.26707	0.73293	0.53414	0.99935	FALSE
HGLibA_01403	AKAP1	578.83	450.06	578.83	450.06	-0.3623	8290.4	115470	0.46104	0.32239	0.67761	0.64477	0.99935	FALSE
HGLibB_01401	AKAP1	1169.8	1002.2	1169.8	1002.2	-0.22289	14045	233360	0.36015	0.35937	0.64063	0.71873	0.99935	FALSE
HGLibB_01402	AKAP1	863.85	741.6	863.85	741.6	-0.21985	7471.4	172330	0.32536	0.37245	0.62755	0.74491	0.99935	FALSE
HGLibB_01400	AKAP1	1197.3	1139.7	1197.3	1139.7	-0.070995	1655.4	238850	0.12768	0.4492	0.5508	0.8984	0.99935	FALSE
HGLibA_01647	ALKBH1	1201.7	739.78	1201.7	739.78	-0.69913	106670	239730	0.96663	0.16686	0.83314	0.33373	0.99935	FALSE
HGLibB_01643	ALKBH1	959.58	569.41	959.58	569.41	-0.7519	76116	191430	0.9362	0.17458	0.82542	0.34917	0.99935	FALSE
HGLibA_01645	ALKBH1	703.18	422.73	703.18	422.73	-0.73279	39326	140280	0.83131	0.2029	0.7971	0.4058	0.99935	FALSE
HGLibB_01644	ALKBH1	866.05	634.1	866.05	634.1	-0.44913	26900	172770	0.59798	0.27493	0.72507	0.54986	0.99935	FALSE
HGLibB_01645	ALKBH1	1235.8	983.04	1235.8	983.04	-0.32982	31943	246530	0.52188	0.30088	0.69912	0.60175	0.99935	FALSE
HGLibA_01646	ALKBH1	1542.8	1260.9	1542.8	1260.9	-0.29089	39736	307780	0.51353	0.30379	0.69621	0.60758	0.99935	FALSE
HGLibA_01649	ALKBH2	1165.4	1552.4	1165.4	1552.4	0.41345	74917	232480	0.8028	0.78729	0.21271	0.42542	0.99935	TRUE
HGLibA_01648	ALKBH2	1340.3	1052.3	1340.3	1052.3	-0.34879	41489	267390	0.56708	0.28533	0.71467	0.57066	0.99935	FALSE
HGLibB_01646	ALKBH2	1177.5	1258.2	1177.5	1258.2	0.095565	3256.7	234900	0.16652	0.56282	0.43718	0.87436	0.99935	TRUE
HGLibB_01648	ALKBH2	847.34	883.73	847.34	883.73	0.060597	662.16	169040	0.088512	0.52595	0.47405	0.9481	0.99935	TRUE
HGLibA_01650	ALKBH2	604.14	630.45	604.14	630.45	0.061407	346.2	120520	0.075795	0.51017	0.48983	0.97966	0.99935	TRUE
HGLibB_01647	ALKBH2	924.37	937.48	924.37	937.48	0.020301	85.977	184410	0.030536	0.50441	0.49559	0.99118	0.99935	TRUE
HGLibA_01652	ALKBH3	710.88	367.16	710.88	367.16	-0.95132	59074	141820	1.0121	0.15576	0.84424	0.31151	0.99935	FALSE
HGLibB_01650	ALKBH3	666.87	491.97	666.87	491.97	-0.43805	15294	133040	0.54786	0.29189	0.70811	0.58379	0.99935	FALSE
HGLibB_01651	ALKBH3	654.76	495.62	654.76	495.62	-0.40104	12663	130620	0.50857	0.30553	0.69447	0.61105	0.99935	FALSE
HGLibA_01653	ALKBH3	1153.3	936.57	1153.3	936.57	-0.29997	23477	230070	0.4671	0.32021	0.67979	0.64043	0.99935	FALSE
HGLibB_01649	ALKBH3	900.16	839.09	900.16	839.09	-0.10124	1864.9	179580	0.16832	0.43317	0.56683	0.86633	0.99935	FALSE
HGLibA_01651	ALKBH3	987.09	1048.6	987.09	1048.6	0.087163	1893.4	196920	0.13867	0.54926	0.45074	0.90148	0.99935	TRUE
HGLibB_01654	ALKBH4	781.31	573.06	781.31	573.06	-0.44655	21685	155870	0.57764	0.28175	0.71825	0.56351	0.99935	FALSE
HGLibB_01652	ALKBH4	791.22	983.04	791.22	983.04	0.31282	18397	157840	0.48281	0.67791	0.32209	0.64418	0.99935	TRUE
HGLibA_01655	ALKBH4	880.35	706.07	880.35	706.07	-0.31786	15187	175630	0.44891	0.32675	0.67325	0.6535	0.99935	FALSE
HGLibA_01654	ALKBH4	1552.7	1365.7	1552.7	1365.7	-0.18505	17492	309760	0.34049	0.36674	0.63326	0.73348	0.99935	FALSE
HGLibB_01653	ALKBH4	264.11	267.85	264.11	267.85	0.020246	7.0186	52688	0.016322	0.43605	0.56395	0.87209	0.99935	TRUE
HGLibA_01656	ALKBH4	676.77	678.74	676.77	678.74	0.0041884	1.9415	135010	0.0053629	0.48528	0.51472	0.97057	0.99935	TRUE
HGLibA_01658	ALKBH5	1245.7	678.74	1245.7	678.74	-0.87505	160720	248510	1.1639	0.12224	0.87776	0.24447	0.99935	FALSE
HGLibA_01659	ALKBH5	1208.3	747.98	1208.3	747.98	-0.69115	105940	241050	0.96019	0.16848	0.83152	0.33696	0.99935	FALSE
HGLibB_01657	ALKBH5	1082.8	716.09	1082.8	716.09	-0.59591	67248	216020	0.81624	0.20718	0.79282	0.41437	0.99935	FALSE
HGLibB_01655	ALKBH5	881.45	1026.8	881.45	1026.8	0.21992	10558	175850	0.34653	0.62893	0.37107	0.74214	0.99935	TRUE
HGLibB_01656	ALKBH5	918.87	910.15	918.87	910.15	-0.013736	37.989	183310	0.040987	0.48365	0.51635	0.96731	0.99935	FALSE
HGLibA_01657	ALKBH5	1293	1285.5	1293	1285.5	-0.0083957	28.189	257950	0.021734	0.49133	0.50867	0.98266	0.99935	FALSE
HGLibA_01662	ALKBH6	403.86	792.62	403.86	792.62	0.97103	75568	80568	1.3696	0.90743	0.092566	0.18513	0.99935	TRUE
HGLibA_01660	ALKBH6	831.93	636.83	831.93	636.83	-0.38502	19032	165970	0.5197	0.30164	0.69836	0.60328	0.99935	FALSE
HGLibA_01661	ALKBH6	769.21	589.46	769.21	589.46	-0.38342	16155	153450	0.50733	0.30596	0.69404	0.61193	0.99935	FALSE
HGLibB_01658	ALKBH6	965.09	1060.5	965.09	1060.5	0.13585	4549.6	192530	0.2174	0.58021	0.41979	0.83959	0.99935	TRUE
HGLibB_01660	ALKBH6	388.46	370.8	388.46	370.8	-0.066922	155.82	77495	0.1811	0.42814	0.57186	0.85629	0.99935	FALSE
HGLibB_01659	ALKBH6	856.14	857.31	856.14	857.31	0.0019629	0.68092	170800	0.0028237	0.49139	0.50861	0.98277	0.99935	TRUE
HGLibA_01664	ALKBH7	871.55	402.69	871.55	402.69	-1.112	109910	173870	1.2045	0.1142	0.8858	0.22841	0.99935	FALSE
HGLibA_01665	ALKBH7	841.84	610.41	841.84	610.41	-0.46311	26779	167940	0.60804	0.27158	0.72842	0.54316	0.99935	FALSE
HGLibB_01661	ALKBH7	778.01	1008.5	778.01	1008.5	0.37399	26573	155210	0.58516	0.71387	0.28613	0.57225	0.99935	TRUE
HGLibB_01663	ALKBH7	1220.4	952.97	1220.4	952.97	-0.3565	35756	243460	0.55583	0.28916	0.71084	0.57832	0.99935	FALSE
HGLibB_01662	ALKBH7	1490	1313.8	1490	1313.8	-0.18149	15531	297250	0.32848	0.37127	0.62873	0.74255	0.99935	FALSE
HGLibA_01663	ALKBH7	1104.8	1200.8	1104.8	1200.8	0.12003	4602	220410	0.20435	0.57703	0.42297	0.84595	0.99935	TRUE
HGLibA_01666	ALKBH8	1869.6	2900.8	1869.6	2900.8	0.63342	531660	372990	1.6884	0.95429	0.045714	0.091427	0.99935	TRUE
HGLibB_01665	ALKBH8	1629.8	2146.5	1629.8	2146.5	0.3971	133490	325130	0.90619	0.81719	0.18281	0.36561	0.99935	TRUE
HGLibA_01667	ALKBH8	2084.2	2541.9	2084.2	2541.9	0.28624	104710	415790	0.7097	0.76091	0.23909	0.47818	0.99935	TRUE
HGLibB_01666	ALKBH8	1603.3	1209	1603.3	1209	-0.407	77761	319860	0.70286	0.24107	0.75893	0.48214	0.99935	FALSE
HGLibB_01664	ALKBH8	1255.6	1174.4	1255.6	1174.4	-0.096427	3300.2	250490	0.17107	0.43208	0.56792	0.86417	0.99935	FALSE
HGLibA_01668	ALKBH8	1113.6	1162.5	1113.6	1162.5	0.061905	1194.1	222170	0.10368	0.53709	0.46291	0.92582	0.99935	TRUE
HGLibA_01963	ANKHD1	616.25	167.64	616.25	167.64	-1.8719	100630	122940	1.5264	0.063458	0.93654	0.12692	0.99935	FALSE
HGLibA_01965	ANKHD1	453.38	207.72	453.38	207.72	-1.1223	30174	90447	1.0316	0.15112	0.84888	0.30225	0.99935	FALSE
HGLibA_01964	ANKHD1	1414.1	1907.8	1414.1	1907.8	0.43177	121870	282100	0.92952	0.823	0.177	0.35399	0.99935	TRUE
HGLibB_01963	ANKHD1	896.86	583.99	896.86	583.99	-0.61807	48943	178920	0.78427	0.21644	0.78356	0.43288	0.99935	FALSE
HGLibB_01962	ANKHD1	1108.1	1376.6	1108.1	1376.6	0.31273	36038	221070	0.571	0.71336	0.28664	0.57328	0.99935	TRUE
HGLibB_01961	ANKHD1	2118.3	1778.4	2118.3	1778.4	-0.25223	57784	422600	0.52407	0.30011	0.69989	0.60023	0.99935	FALSE
HGLibA_01968	ANKHD1-EIF4EBP3	855.04	447.33	855.04	447.33	-0.93312	83114	170580	1.0565	0.14536	0.85464	0.29072	0.99935	FALSE
HGLibB_01965	ANKHD1-EIF4EBP3	748.3	380.82	748.3	380.82	-0.97263	67519	149280	1.0437	0.1483	0.8517	0.29661	0.99935	FALSE
HGLibB_01966	ANKHD1-EIF4EBP3	381.85	611.32	381.85	611.32	0.6775	26328	76178	0.8314	0.7787	0.2213	0.44259	0.99935	TRUE
HGLibA_01966	ANKHD1-EIF4EBP3	1064.1	833.62	1064.1	833.62	-0.35183	26566	212290	0.52115	0.30113	0.69887	0.60226	0.99935	FALSE
HGLibA_02015	ANKRD17	2604.7	1676.4	2604.7	1676.4	-0.63551	430950	519630	1.2887	0.098755	0.90125	0.19751	0.99935	FALSE
HGLibA_02016	ANKRD17	900.16	432.75	900.16	432.75	-1.0549	109230	179580	1.1739	0.12021	0.87979	0.24043	0.99935	FALSE
HGLibA_02014	ANKRD17	627.25	420.91	627.25	420.91	-0.5744	21288	125130	0.67034	0.25132	0.74868	0.50264	0.99935	FALSE
HGLibB_02013	ANKRD17	1808	1428.5	1808	1428.5	-0.33965	72002	360690	0.6348	0.26278	0.73722	0.52556	0.99935	FALSE
HGLibB_02014	ANKRD17	505.1	367.16	505.1	367.16	-0.4591	9514.3	100770	0.54617	0.29247	0.70753	0.58495	0.99935	FALSE
HGLibB_02012	ANKRD17	718.59	616.79	718.59	616.79	-0.22006	5181.5	143350	0.31597	0.37601	0.62399	0.75202	0.99935	FALSE
HGLibB_02147	ANKS1A	813.23	1293.7	813.23	1293.7	0.66913	115430	162230	1.1929	0.88096	0.11904	0.23808	0.99935	TRUE
HGLibA_02150	ANKS1A	1506.5	1945.1	1506.5	1945.1	0.36844	96192	300540	0.80008	0.78753	0.21247	0.42494	0.99935	TRUE
HGLibA_02149	ANKS1A	1446	1710.1	1446	1710.1	0.24185	34870	288470	0.4917	0.68742	0.31258	0.62515	0.99935	TRUE
HGLibA_02151	ANKS1A	584.33	454.62	584.33	454.62	-0.36143	8412.8	116570	0.46062	0.32253	0.67747	0.64507	0.99935	FALSE
HGLibB_02149	ANKS1A	831.93	941.13	831.93	941.13	0.17772	5961.7	165970	0.26803	0.59738	0.40262	0.80524	0.99935	TRUE
HGLibB_02148	ANKS1A	2056.7	1995.2	2056.7	1995.2	-0.043774	1890.9	410310	0.096903	0.4614	0.5386	0.9228	0.99935	FALSE
HGLibA_02153	ANKS1B	391.76	237.79	391.76	237.79	-0.71791	11853	78153	0.7429	0.22877	0.77123	0.45754	0.99935	FALSE
HGLibB_02152	ANKS1B	927.67	1185.3	927.67	1185.3	0.35322	33184	185070	0.59885	0.72103	0.27897	0.55794	0.99935	TRUE
HGLibB_02150	ANKS1B	714.19	551.19	714.19	551.19	-0.37315	13283	142480	0.4878	0.31285	0.68715	0.62569	0.99935	FALSE
HGLibA_02152	ANKS1B	1100.4	921.08	1100.4	921.08	-0.25642	16084	219530	0.3995	0.34476	0.65524	0.68952	0.99935	FALSE
HGLibA_02154	ANKS1B	541.42	594.92	541.42	594.92	0.13573	1431.5	108010	0.16281	0.54188	0.45812	0.91624	0.99935	TRUE
HGLibB_02151	ANKS1B	784.61	750.72	784.61	750.72	-0.063634	574.56	156530	0.11832	0.45291	0.54709	0.90582	0.99935	FALSE
HGLibB_02154	ANKS3	1725.5	2589.2	1725.5	2589.2	0.58524	373030	344230	1.4722	0.9294	0.0706	0.1412	0.99935	TRUE
HGLibB_02155	ANKS3	999.2	700.61	999.2	700.61	-0.51155	44579	199340	0.69905	0.24226	0.75774	0.48452	0.99935	FALSE
HGLibA_02155	ANKS3	888.06	1078.7	888.06	1078.7	0.28028	18172	177160	0.45293	0.66893	0.33107	0.66214	0.99935	TRUE
HGLibA_02157	ANKS3	1044.3	859.13	1044.3	859.13	-0.28131	17147	208340	0.42583	0.33511	0.66489	0.67023	0.99935	FALSE
HGLibA_02156	ANKS3	464.39	379.91	464.39	379.91	-0.28897	3567.8	92643	0.38709	0.34934	0.65066	0.69869	0.99935	FALSE
HGLibB_02153	ANKS3	1154.4	1314.7	1154.4	1314.7	0.18744	12848	230290	0.33404	0.62782	0.37218	0.74436	0.99935	TRUE
HGLibA_02160	ANKS4B	627.25	493.8	627.25	493.8	-0.34451	8905.1	125130	0.44721	0.32736	0.67264	0.65472	0.99935	FALSE
HGLibB_02158	ANKS4B	873.75	1015.8	873.75	1015.8	0.21714	10094	174310	0.34032	0.6264	0.3736	0.7472	0.99935	TRUE
HGLibA_02158	ANKS4B	838.54	965.73	838.54	965.73	0.20352	8088.7	167280	0.31098	0.61431	0.38569	0.77138	0.99935	TRUE
HGLibB_02156	ANKS4B	684.47	629.54	684.47	629.54	-0.1205	1508.6	136550	0.19566	0.42244	0.57756	0.84488	0.99935	FALSE
HGLibB_02157	ANKS4B	2036.9	2066.3	2036.9	2066.3	0.020646	431.42	406350	0.04608	0.51804	0.48196	0.96392	0.99935	TRUE
HGLibA_02159	ANKS4B	634.95	650.5	634.95	650.5	0.034839	120.81	126670	0.043675	0.49877	0.50123	0.99754	0.99935	TRUE
HGLibB_02161	ANKS6	538.12	812.67	538.12	812.67	0.59385	37689	107350	0.83796	0.78833	0.21167	0.42333	0.99935	TRUE
HGLibA_02162	ANKS6	1170.9	831.8	1170.9	831.8	-0.49277	57484	233580	0.72057	0.23559	0.76441	0.47117	0.99935	FALSE
HGLibA_02163	ANKS6	1538.4	1359.3	1538.4	1359.3	-0.17845	16040	306910	0.32787	0.37151	0.62849	0.74301	0.99935	FALSE
HGLibB_02159	ANKS6	640.46	555.75	640.46	555.75	-0.20433	3587.7	127770	0.29554	0.38379	0.61621	0.76758	0.99935	FALSE
HGLibA_02161	ANKS6	1061.9	1172.5	1061.9	1172.5	0.14282	6117.5	211850	0.24032	0.59065	0.40935	0.8187	0.99935	TRUE
HGLibB_02160	ANKS6	433.57	458.26	433.57	458.26	0.079724	304.82	86496	0.083953	0.49822	0.50178	0.99645	0.99935	TRUE
ANP32E_4	ANP32E	741.7	344.38	741.7	344.38	-1.1046	78930	147960	1.1391	0.12734	0.87266	0.25468	0.99935	FALSE
ANP32E_3	ANP32E	544.72	361.69	544.72	361.69	-0.58941	16749	108670	0.66639	0.25258	0.74742	0.50516	0.99935	FALSE
ANP32E_2	ANP32E	420.37	568.5	420.37	568.5	0.43462	10972	83861	0.51154	0.67143	0.32857	0.65715	0.99935	TRUE
ANP32E_5	ANP32E	682.27	611.32	682.27	611.32	-0.15817	2517	136110	0.24153	0.40457	0.59543	0.80914	0.99935	FALSE
ANP32E_1	ANP32E	750.5	770.76	750.5	770.76	0.038376	205.2	149720	0.052355	0.50798	0.49202	0.98404	0.99935	TRUE
HGLibB_02574	APTX	379.65	160.35	379.65	160.35	-1.2383	24047	75739	1.0772	0.14069	0.85931	0.28139	0.99935	FALSE
HGLibB_02573	APTX	791.22	524.77	791.22	524.77	-0.59146	35496	157840	0.7276	0.23343	0.76657	0.46686	0.99935	FALSE
HGLibA_02574	APTX	1531.8	1185.3	1531.8	1185.3	-0.36972	60038	305590	0.63314	0.26332	0.73668	0.52664	0.99935	FALSE
HGLibA_02575	APTX	1228.1	935.66	1228.1	935.66	-0.39199	42758	245000	0.60508	0.27256	0.72744	0.54513	0.99935	FALSE
HGLibB_02572	APTX	470.99	353.49	470.99	353.49	-0.413	6902.7	93960	0.50244	0.30768	0.69232	0.61536	0.99935	FALSE
HGLibA_02576	APTX	789.02	907.42	789.02	907.42	0.20147	7009.5	157400	0.29844	0.60816	0.39184	0.78368	0.99935	TRUE
HGLibB_02622	ARAP1	899.06	487.42	899.06	487.42	-0.8819	84724	179360	1.0313	0.1512	0.8488	0.3024	0.99935	FALSE
HGLibB_02624	ARAP1	1933.5	2281.3	1933.5	2281.3	0.23855	60491	385720	0.56005	0.71201	0.28799	0.57598	0.99935	TRUE
HGLibB_02623	ARAP1	441.28	569.41	441.28	569.41	0.36706	8209.6	88032	0.43187	0.64261	0.35739	0.71478	0.99935	TRUE
HGLibA_02624	ARAP1	888.06	725.21	888.06	725.21	-0.2919	13260	177160	0.41828	0.33787	0.66213	0.67574	0.99935	FALSE
HGLibA_02625	ARAP1	1228.1	1425.8	1228.1	1425.8	0.2152	19547	245000	0.39946	0.65295	0.34705	0.6941	0.99935	TRUE
HGLibA_02626	ARAP1	800.02	915.62	800.02	915.62	0.19448	6681.4	159600	0.28936	0.60491	0.39509	0.79018	0.99935	TRUE
HGLibB_02625	ARAP2	559.02	916.53	559.02	916.53	0.71227	63905	111520	1.0705	0.85079	0.14921	0.29842	0.99935	TRUE
HGLibB_02626	ARAP2	495.2	294.27	495.2	294.27	-0.74887	20185	98790	0.78508	0.2162	0.7838	0.43241	0.99935	FALSE
HGLibA_02628	ARAP2	923.27	1133.4	923.27	1133.4	0.29549	22069	184190	0.48953	0.68278	0.31722	0.63444	0.99935	TRUE
HGLibB_02627	ARAP2	640.46	512.93	640.46	512.93	-0.31978	8131.7	127770	0.42245	0.33635	0.66365	0.6727	0.99935	FALSE
HGLibA_02629	ARAP2	352.14	368.98	352.14	368.98	0.067204	141.78	70250	0.063533	0.47724	0.52276	0.95448	0.99935	TRUE
HGLibA_02627	ARAP2	1660.6	1685.5	1660.6	1685.5	0.02146	310.02	331270	0.043263	0.51631	0.48369	0.96738	0.99935	TRUE
HGLibB_02628	ARAP3	1009.1	498.35	1009.1	498.35	-1.0164	130430	201310	1.1918	0.11666	0.88334	0.23332	0.99935	FALSE
HGLibB_02630	ARAP3	695.48	386.29	695.48	386.29	-0.84666	47799	138740	0.92374	0.17781	0.82219	0.35562	0.99935	FALSE
HGLibA_02631	ARAP3	340.04	261.47	340.04	261.47	-0.37775	3085.9	67835	0.47921	0.31589	0.68411	0.63179	0.99935	FALSE
HGLibA_02632	ARAP3	877.05	788.98	877.05	788.98	-0.15249	3878.3	174970	0.23805	0.40592	0.59408	0.81184	0.99935	FALSE
HGLibA_02630	ARAP3	757.1	754.36	757.1	754.36	-0.0052303	3.7632	151040	0.040318	0.48392	0.51608	0.96784	0.99935	FALSE
HGLibB_02629	ARAP3	1069.6	1058.7	1069.6	1058.7	-0.014864	60.211	213390	0.037042	0.48523	0.51477	0.97045	0.99935	FALSE
HGLibB_02880	ARID1A	1988.5	2438.9	1988.5	2438.9	0.29443	101440	396690	0.71513	0.76255	0.23745	0.4749	0.99935	TRUE
HGLibA_02882	ARID1A	805.52	1078.7	805.52	1078.7	0.42084	37312	160700	0.68145	0.74657	0.25343	0.50686	0.99935	TRUE
HGLibA_02883	ARID1A	1101.5	1342.9	1101.5	1342.9	0.2856	29128	219750	0.51488	0.69381	0.30619	0.61239	0.99935	TRUE
HGLibB_02881	ARID1A	1093.8	924.73	1093.8	924.73	-0.24206	14299	218220	0.3787	0.35245	0.64755	0.70491	0.99935	FALSE
HGLibB_02879	ARID1A	1565.9	1456.8	1565.9	1456.8	-0.10416	5955.6	312390	0.19903	0.42112	0.57888	0.84224	0.99935	FALSE
HGLibA_02881	ARID1A	1545	1537	1545	1537	-0.0075375	32.452	308220	0.017936	0.49285	0.50715	0.98569	0.99935	FALSE
HGLibA_02884	ARID1B	811.02	1324.7	811.02	1324.7	0.70714	131920	161800	1.277	0.89694	0.10306	0.20611	0.99935	TRUE
HGLibA_02885	ARID1B	779.11	503.82	779.11	503.82	-0.62792	37893	155430	0.75935	0.22382	0.77618	0.44764	0.99935	FALSE
HGLibB_02883	ARID1B	1082.8	1311.9	1082.8	1311.9	0.27665	26243	216020	0.49291	0.68585	0.31415	0.6283	0.99935	TRUE
HGLibA_02886	ARID1B	895.76	739.78	895.76	739.78	-0.27567	12164	178700	0.39911	0.34491	0.65509	0.68981	0.99935	FALSE
HGLibB_02882	ARID1B	963.99	932.02	963.99	932.02	-0.048605	511.01	192310	0.091749	0.46345	0.53655	0.9269	0.99935	FALSE
HGLibB_02884	ARID1B	1131.3	1168.9	1131.3	1168.9	0.04718	708.39	225680	0.079233	0.5275	0.4725	0.945	0.99935	TRUE
HGLibB_02887	ARID2	516.11	751.63	516.11	751.63	0.54147	27735	102960	0.73399	0.75534	0.24466	0.48931	0.99935	TRUE
HGLibA_02888	ARID2	833.03	592.19	833.03	592.19	-0.49161	29003	166190	0.63657	0.2622	0.7378	0.5244	0.99935	FALSE
HGLibA_02887	ARID2	1804.7	1486.9	1804.7	1486.9	-0.27934	50520	360030	0.53243	0.29722	0.70278	0.59443	0.99935	FALSE
HGLibB_02886	ARID2	456.68	399.96	456.68	399.96	-0.1909	1608.9	91106	0.29125	0.38543	0.61457	0.77086	0.99935	FALSE
HGLibA_02889	ARID2	823.13	912.88	823.13	912.88	0.14914	4028	164210	0.22149	0.57875	0.42125	0.8425	0.99935	TRUE
HGLibB_02885	ARID2	974.99	965.73	974.99	965.73	-0.01376	42.912	194510	0.038489	0.48465	0.51535	0.9693	0.99935	FALSE
ARID4A_3	ARID4A	436.87	96.573	436.87	96.573	-2.166	57903	87154	1.5618	0.059165	0.94083	0.11833	0.99935	FALSE
ARID4A_4	ARID4A	661.36	241.43	661.36	241.43	-1.45	88172	131940	1.3244	0.092681	0.90732	0.18536	0.99935	FALSE
ARID4A_5	ARID4A	371.95	263.3	371.95	263.3	-0.49682	5902.6	74202	0.57301	0.28332	0.71668	0.56664	0.99935	FALSE
ARID4A_2	ARID4A	550.22	438.22	550.22	438.22	-0.32768	6271.9	109770	0.42474	0.33551	0.66449	0.67103	0.99935	FALSE
ARID4A_1	ARID4A	649.26	687.85	649.26	687.85	0.083178	744.68	129520	0.10723	0.52581	0.47419	0.94838	0.99935	TRUE
ARID4B_1	ARID4B	419.27	625.9	419.27	625.9	0.57693	21348	83642	0.71447	0.74367	0.25633	0.51265	0.99935	TRUE
ARID4B_3	ARID4B	685.57	524.77	685.57	524.77	-0.38498	12929	136770	0.49629	0.30985	0.69015	0.61969	0.99935	FALSE
ARID4B_4	ARID4B	670.17	586.72	670.17	586.72	-0.19154	3481.5	133700	0.28105	0.38934	0.61066	0.77867	0.99935	FALSE
ARID4B_5	ARID4B	556.82	594.92	556.82	594.92	0.095321	725.84	111080	0.11432	0.5229	0.4771	0.95421	0.99935	TRUE
ARID4B_2	ARID4B	560.12	560.3	560.12	560.3	0.00046051	0.016046	111740	0.00053591	0.47562	0.52438	0.95123	0.99935	TRUE
HGLibA_03258	ASCC1	577.73	916.53	577.73	916.53	0.66486	57392	115250	0.99796	0.83345	0.16655	0.33309	0.99935	TRUE
HGLibB_03256	ASCC1	652.56	383.56	652.56	383.56	-0.76512	36182	130180	0.8425	0.19975	0.80025	0.39951	0.99935	FALSE
HGLibB_03255	ASCC1	1290.8	1529.7	1290.8	1529.7	0.24477	28526	257510	0.47069	0.67931	0.32069	0.64138	0.99935	TRUE
HGLibB_03254	ASCC1	779.11	961.17	779.11	961.17	0.30261	16573	155430	0.46179	0.66994	0.33006	0.66012	0.99935	TRUE
HGLibA_03257	ASCC1	893.56	795.36	893.56	795.36	-0.16776	4821.6	178260	0.25928	0.39771	0.60229	0.79542	0.99935	FALSE
HGLibA_03256	ASCC1	767.01	681.47	767.01	681.47	-0.17034	3657.9	153010	0.25736	0.39845	0.60155	0.7969	0.99935	FALSE
HGLibA_03281	ASF1A	760.4	235.97	760.4	235.97	-1.684	137520	151700	1.5119	0.065283	0.93472	0.13057	0.99935	FALSE
HGLibB_03279	ASF1A	1035.5	419.09	1035.5	419.09	-1.303	189990	206580	1.4253	0.077032	0.92297	0.15406	0.99935	FALSE
HGLibA_03280	ASF1A	981.59	399.05	981.59	399.05	-1.2964	169680	195820	1.3929	0.081829	0.91817	0.16366	0.99935	FALSE
HGLibB_03280	ASF1A	639.36	713.36	639.36	713.36	0.15778	2738.4	127550	0.20722	0.56615	0.43385	0.86769	0.99935	TRUE
HGLibB_03278	ASF1A	1701.3	1609.8	1701.3	1609.8	-0.07965	4180.1	339400	0.15945	0.43666	0.56334	0.87332	0.99935	FALSE
HGLibA_03282	ASF1A	787.92	835.44	787.92	835.44	0.084399	1129.5	157190	0.11988	0.53685	0.46315	0.92629	0.99935	TRUE
HGLibB_03281	ASF1B	814.33	351.67	814.33	351.67	-1.2091	107030	162450	1.2473	0.10614	0.89386	0.21228	0.99935	FALSE
HGLibA_03283	ASF1B	1970.9	1276.4	1970.9	1276.4	-0.62637	241160	393180	1.1109	0.1333	0.8667	0.2666	0.99935	FALSE
HGLibB_03283	ASF1B	1121.3	679.65	1121.3	679.65	-0.72153	97548	223700	0.96289	0.1678	0.8322	0.3356	0.99935	FALSE
HGLibA_03284	ASF1B	357.64	174.92	357.64	174.92	-1.0276	16693	71348	0.94541	0.17222	0.82778	0.34445	0.99935	FALSE
HGLibB_03282	ASF1B	1159.9	927.46	1159.9	927.46	-0.32229	27006	231390	0.49867	0.30901	0.69099	0.61801	0.99935	FALSE
HGLibA_03285	ASF1B	406.06	348.94	406.06	348.94	-0.21816	1631.7	81007	0.32596	0.37223	0.62777	0.74446	0.99935	FALSE
HGLibB_03292	ASH1L	1122.4	1940.6	1122.4	1940.6	0.78928	334650	223920	1.7289	0.95771	0.04229	0.084579	0.99935	TRUE
HGLibB_03290	ASH1L	643.76	987.59	643.76	987.59	0.61662	59111	128430	0.95945	0.825	0.175	0.35001	0.99935	TRUE
HGLibA_03294	ASH1L	666.87	449.15	666.87	449.15	-0.56914	23699	133040	0.67457	0.24997	0.75003	0.49995	0.99935	FALSE
HGLibB_03291	ASH1L	426.97	288.81	426.97	288.81	-0.56242	9544.7	85179	0.62723	0.26525	0.73475	0.53051	0.99935	FALSE
HGLibA_03293	ASH1L	1426.2	1321	1426.2	1321	-0.11039	5526.2	284510	0.20266	0.4197	0.5803	0.8394	0.99935	FALSE
HGLibA_03292	ASH1L	733.99	701.52	733.99	701.52	-0.065197	527.34	146430	0.12298	0.45106	0.54894	0.90212	0.99935	FALSE
HGLibB_03293	ASH2L	1202.8	307.94	1202.8	307.94	-1.9622	400370	239950	1.9265	0.02702	0.97298	0.054041	0.99935	FALSE
HGLibB_03294	ASH2L	995.9	429.11	995.9	429.11	-1.2127	160620	198680	1.3397	0.090176	0.90982	0.18035	0.99935	FALSE
HGLibA_03297	ASH2L	929.87	435.49	929.87	435.49	-1.0926	122210	185500	1.2169	0.11181	0.88819	0.22363	0.99935	FALSE
HGLibB_03295	ASH2L	863.85	450.06	863.85	450.06	-0.93911	85607	172330	1.0651	0.14341	0.85659	0.28681	0.99935	FALSE
HGLibA_03295	ASH2L	1296.3	799.91	1296.3	799.91	-0.69582	123210	258610	0.99462	0.15996	0.84004	0.31992	0.99935	FALSE
HGLibA_03296	ASH2L	685.57	758	685.57	758	0.14469	2623	136770	0.19585	0.56373	0.43627	0.87255	0.99935	TRUE
HGLibA_03388	ASXL1	1274.3	2810.6	1274.3	2810.6	1.1406	1180100	254220	3.047	0.99884	0.0011622	0.0023245	0.54969	TRUE
HGLibA_03389	ASXL1	669.07	372.62	669.07	372.62	-0.84272	43939	133480	0.91114	0.18111	0.81889	0.36222	0.99935	FALSE
HGLibB_03387	ASXL1	1405.3	951.15	1405.3	951.15	-0.56261	103110	280340	0.86936	0.19233	0.80767	0.38465	0.99935	FALSE
HGLibB_03388	ASXL1	976.09	870.06	976.09	870.06	-0.16571	5620.8	194730	0.26131	0.39693	0.60307	0.79386	0.99935	FALSE
HGLibB_03386	ASXL1	1324.9	1246.3	1324.9	1246.3	-0.088158	3088.7	264320	0.16	0.43644	0.56356	0.87288	0.99935	FALSE
HGLibA_03390	ASXL1	1352.4	1317.4	1352.4	1317.4	-0.037848	614.08	269810	0.073602	0.47066	0.52934	0.94133	0.99935	FALSE
ASXL2_5	ASXL2	572.23	315.23	572.23	315.23	-0.85815	33025	114160	0.89013	0.1867	0.8133	0.3734	0.99935	FALSE
ASXL2_3	ASXL2	692.18	513.84	692.18	513.84	-0.4291	15902	138090	0.543	0.29356	0.70644	0.58713	0.99935	FALSE
ASXL2_1	ASXL2	607.44	454.62	607.44	454.62	-0.41729	11677	121180	0.51847	0.30207	0.69793	0.60413	0.99935	FALSE
ASXL2_4	ASXL2	593.14	555.75	593.14	555.75	-0.093772	698.98	118330	0.16948	0.43271	0.56729	0.86542	0.99935	FALSE
ASXL2_2	ASXL2	787.92	740.69	787.92	740.69	-0.089047	1114.9	157190	0.15235	0.43946	0.56054	0.87891	0.99935	FALSE
ASXL3_3	ASXL3	1261.1	733.4	1261.1	733.4	-0.78118	139230	251580	1.0747	0.14126	0.85874	0.28252	0.99935	FALSE
ASXL3_1	ASXL3	1078.4	843.64	1078.4	843.64	-0.35386	27563	215140	0.52633	0.29933	0.70067	0.59866	0.99935	FALSE
ASXL3_4	ASXL3	563.43	476.49	563.43	476.49	-0.24133	3779.3	112400	0.33617	0.36837	0.63163	0.73674	0.99935	FALSE
ASXL3_2	ASXL3	984.89	1091.5	984.89	1091.5	0.14807	5677.3	196480	0.2404	0.58959	0.41041	0.82081	0.99935	TRUE
ASXL3_5	ASXL3	760.4	753.45	760.4	753.45	-0.01324	24.192	151700	0.051075	0.47963	0.52037	0.95927	0.99935	FALSE
HGLibA_03397	ASZ1	2171.2	1566.1	2171.2	1566.1	-0.47102	183040	433140	0.92087	0.17856	0.82144	0.35712	0.99935	FALSE
HGLibA_03398	ASZ1	388.46	248.72	388.46	248.72	-0.64115	9763	77495	0.68562	0.24648	0.75352	0.49295	0.99935	FALSE
HGLibB_03396	ASZ1	1116.9	829.07	1116.9	829.07	-0.42955	41438	222830	0.62994	0.26437	0.73563	0.52873	0.99935	FALSE
HGLibA_03399	ASZ1	484.19	670.54	484.19	670.54	0.46892	17363	96594	0.59958	0.70821	0.29179	0.58358	0.99935	TRUE
HGLibB_03397	ASZ1	1239.1	1357.5	1239.1	1357.5	0.13154	7007.7	247190	0.23811	0.59151	0.40849	0.81698	0.99935	TRUE
HGLibB_03395	ASZ1	1933.5	2077.2	1933.5	2077.2	0.10341	10332	385720	0.23146	0.59114	0.40886	0.81772	0.99935	TRUE
HGLibB_03401	ATAD2	315.83	702.43	315.83	702.43	1.1507	74731	63006	1.5402	0.93106	0.068937	0.13787	0.99935	TRUE
HGLibA_03403	ATAD2	728.49	290.63	728.49	290.63	-1.3228	95862	145330	1.2806	0.10016	0.89984	0.20033	0.99935	FALSE
HGLibB_03403	ATAD2	357.64	201.34	357.64	201.34	-0.82573	12215	71348	0.81449	0.20768	0.79232	0.41536	0.99935	FALSE
HGLibA_03404	ATAD2	289.42	247.81	289.42	247.81	-0.22308	865.57	57737	0.36398	0.35794	0.64206	0.71588	0.99935	FALSE
HGLibA_03405	ATAD2	1142.3	1034.1	1142.3	1034.1	-0.14344	5853.8	227870	0.23947	0.40537	0.59463	0.81074	0.99935	FALSE
HGLibB_03402	ATAD2	605.24	680.56	605.24	680.56	0.16895	2836.6	120740	0.21676	0.5682	0.4318	0.8636	0.99935	TRUE
ATAD2B_3	ATAD2B	590.94	304.29	590.94	304.29	-0.95524	41082	117890	0.96858	0.16638	0.83362	0.33276	0.99935	FALSE
ATAD2B_1	ATAD2B	716.39	984.86	716.39	984.86	0.45863	36038	142920	0.71016	0.75405	0.24595	0.49189	0.99935	TRUE
ATAD2B_4	ATAD2B	1021.2	764.38	1021.2	764.38	-0.41744	32980	203730	0.59444	0.27611	0.72389	0.55222	0.99935	FALSE
ATAD2B_5	ATAD2B	750.5	888.29	750.5	888.29	0.24287	9492.4	149720	0.35609	0.6294	0.3706	0.7412	0.99935	TRUE
ATAD2B_2	ATAD2B	853.94	839.09	853.94	839.09	-0.025285	110.31	170360	0.061358	0.47554	0.52446	0.95107	0.99935	FALSE
ATAT1_1	ATAT1	838.54	537.53	838.54	537.53	-0.64057	45303	167280	0.78904	0.21504	0.78496	0.43009	0.99935	FALSE
ATAT1_4	ATAT1	576.63	429.11	576.63	429.11	-0.42544	10881	115030	0.52256	0.30064	0.69936	0.60128	0.99935	FALSE
ATAT1_3	ATAT1	590.94	655.96	590.94	655.96	0.15037	2114.3	117890	0.18939	0.55619	0.44381	0.88761	0.99935	TRUE
ATAT1_5	ATAT1	1125.8	1045.9	1125.8	1045.9	-0.10605	3188.1	224580	0.18125	0.42808	0.57192	0.85617	0.99935	FALSE
ATAT1_2	ATAT1	1090.5	1139.7	1090.5	1139.7	0.063608	1210.4	217560	0.10549	0.53752	0.46248	0.92495	0.99935	TRUE
HGLibB_03433	ATF2	520.51	294.27	520.51	294.27	-0.82064	25591	103840	0.84609	0.19875	0.80125	0.3975	0.99935	FALSE
HGLibA_03435	ATF2	831.93	525.68	831.93	525.68	-0.66127	46894	165970	0.80694	0.20985	0.79015	0.4197	0.99935	FALSE
HGLibB_03431	ATF2	749.4	612.23	749.4	612.23	-0.29122	9407.3	149500	0.4012	0.34414	0.65586	0.68828	0.99935	FALSE
HGLibA_03433	ATF2	739.5	627.72	739.5	627.72	-0.23607	6246.7	147530	0.33607	0.36841	0.63159	0.73682	0.99935	FALSE
HGLibB_03432	ATF2	834.13	711.54	834.13	711.54	-0.22904	7514.7	166410	0.33453	0.36899	0.63101	0.73798	0.99935	FALSE
HGLibA_03434	ATF2	480.89	546.64	480.89	546.64	0.18451	2161.2	95936	0.21226	0.55738	0.44262	0.88525	0.99935	TRUE
HGLibB_03454	ATF7IP	990.4	440.04	990.4	440.04	-1.1685	151440	197580	1.3039	0.096139	0.90386	0.19228	0.99935	FALSE
HGLibB_03452	ATF7IP	596.44	223.21	596.44	223.21	-1.4139	69650	118990	1.2702	0.102	0.898	0.20401	0.99935	FALSE
HGLibB_03453	ATF7IP	1327.1	891.93	1327.1	891.93	-0.57278	94700	264760	0.86018	0.19485	0.80515	0.38969	0.99935	FALSE
HGLibA_03456	ATF7IP	360.94	235.97	360.94	235.97	-0.61109	7809.9	72007	0.66167	0.25409	0.74591	0.50818	0.99935	FALSE
HGLibA_03455	ATF7IP	1168.7	946.59	1168.7	946.59	-0.30376	24658	233140	0.47472	0.31749	0.68251	0.63499	0.99935	FALSE
HGLibA_03454	ATF7IP	780.21	611.32	780.21	611.32	-0.35142	14262	155650	0.47348	0.31793	0.68207	0.63587	0.99935	FALSE
ATM_4	ATM	954.08	1416.7	954.08	1416.7	0.56986	107010	190330	1.0604	0.85341	0.14659	0.29318	0.99935	TRUE
ATM_2	ATM	886.95	495.62	886.95	495.62	-0.83835	76572	176940	0.98858	0.16143	0.83857	0.32287	0.99935	FALSE
ATM_1	ATM	623.95	596.75	623.95	596.75	-0.064208	370.03	124470	0.13065	0.44803	0.55197	0.89605	0.99935	FALSE
ATM_3	ATM	1119.1	1084.2	1119.1	1084.2	-0.045776	611.93	223260	0.086036	0.46572	0.53428	0.93144	0.99935	FALSE
ATM_5	ATM	936.47	952.97	936.47	952.97	0.025166	136.06	186820	0.038166	0.50777	0.49223	0.98445	0.99935	TRUE
ATR_5	ATR	1038.8	327.98	1038.8	327.98	-1.6602	252640	207240	1.6595	0.048506	0.95149	0.097012	0.99935	FALSE
ATR_4	ATR	700.98	200.43	700.98	200.43	-1.8011	125270	139840	1.5397	0.061814	0.93819	0.12363	0.99935	FALSE
ATR_2	ATR	806.62	286.98	806.62	286.98	-1.4877	135010	160920	1.4246	0.07713	0.92287	0.15426	0.99935	FALSE
ATR_3	ATR	352.14	152.15	352.14	152.15	-1.2053	19999	70250	1.0504	0.14677	0.85323	0.29354	0.99935	FALSE
ATR_1	ATR	770.31	414.53	770.31	414.53	-0.89234	63288	153670	0.98899	0.16133	0.83867	0.32267	0.99935	FALSE
HGLibA_03825	ATRX	457.78	935.66	457.78	935.66	1.0297	114180	91325	1.5813	0.93915	0.060852	0.1217	0.99935	TRUE
HGLibB_03822	ATRX	948.58	736.14	948.58	736.14	-0.36535	22566	189240	0.51734	0.30246	0.69754	0.60492	0.99935	FALSE
HGLibA_03826	ATRX	434.67	521.13	434.67	521.13	0.26115	3737.1	86715	0.29359	0.58654	0.41346	0.82692	0.99935	TRUE
HGLibB_03824	ATRX	375.25	362.6	375.25	362.6	-0.049329	79.978	74861	0.16789	0.43334	0.56666	0.86667	0.99935	FALSE
HGLibA_03824	ATRX	1006.9	1035	1006.9	1035	0.039621	393.79	200870	0.062616	0.51903	0.48097	0.96194	0.99935	TRUE
HGLibB_03823	ATRX	935.37	942.04	935.37	942.04	0.010231	22.205	186600	0.015427	0.49854	0.50146	0.99708	0.99935	TRUE
HGLibA_03873	AURKA	397.26	79.262	397.26	79.262	-2.3109	50561	79251	1.6024	0.054538	0.94546	0.10908	0.99935	FALSE
HGLibB_03872	AURKA	1166.5	471.02	1166.5	471.02	-1.3065	241820	232700	1.4953	0.067424	0.93258	0.13485	0.99935	FALSE
HGLibA_03872	AURKA	1019	413.62	1019	413.62	-1.2987	183250	203290	1.4138	0.078715	0.92129	0.15743	0.99935	FALSE
HGLibA_03874	AURKA	597.54	229.59	597.54	229.59	-1.3761	67694	119210	1.2484	0.10595	0.89405	0.21189	0.99935	FALSE
HGLibB_03870	AURKA	758.2	430.02	758.2	430.02	-0.81673	53852	151260	0.92174	0.17833	0.82167	0.35667	0.99935	FALSE
HGLibB_03871	AURKA	194.78	151.24	194.78	151.24	-0.36291	947.94	38857	0.5261	0.29941	0.70059	0.59882	0.99935	FALSE
HGLibA_03878	AURKB	737.29	195.88	737.29	195.88	-1.9069	146570	147090	1.6146	0.053194	0.94681	0.10639	0.99935	FALSE
HGLibA_03879	AURKB	648.16	183.12	648.16	183.12	-1.8179	108130	129300	1.5178	0.064536	0.93546	0.12907	0.99935	FALSE
HGLibA_03880	AURKB	925.47	354.4	925.47	354.4	-1.3823	163060	184630	1.4221	0.077502	0.9225	0.155	0.99935	FALSE
HGLibB_03877	AURKB	944.18	434.58	944.18	434.58	-1.1177	129850	188360	1.2429	0.10695	0.89305	0.21389	0.99935	FALSE
HGLibB_03876	AURKB	607.44	810.85	607.44	810.85	0.41608	20686	121180	0.5843	0.70869	0.29131	0.58261	0.99935	TRUE
HGLibB_03878	AURKB	1241.3	1209	1241.3	1209	-0.038027	522.2	247630	0.07333	0.47077	0.52923	0.94154	0.99935	FALSE
HGLibB_03879	AURKC	890.26	498.35	890.26	498.35	-0.83579	76795	177600	0.98759	0.16168	0.83832	0.32336	0.99935	FALSE
HGLibA_03882	AURKC	822.03	549.37	822.03	549.37	-0.58054	37171	163990	0.72523	0.23416	0.76584	0.46831	0.99935	FALSE
HGLibB_03881	AURKC	1022.3	764.38	1022.3	764.38	-0.41899	33263	203950	0.59654	0.27541	0.72459	0.55081	0.99935	FALSE
HGLibB_03880	AURKC	1152.2	1307.4	1152.2	1307.4	0.18218	12046	229850	0.32375	0.62388	0.37612	0.75224	0.99935	TRUE
HGLibA_03881	AURKC	559.02	477.4	559.02	477.4	-0.22728	3331.5	111520	0.32132	0.37398	0.62602	0.74797	0.99935	FALSE
HGLibA_03883	AURKC	1179.7	1084.2	1179.7	1084.2	-0.1217	4560.9	235340	0.20807	0.41759	0.58241	0.83517	0.99935	FALSE
HGLibA_04185	BAZ1A	1874	1363.9	1874	1363.9	-0.45818	130150	373860	0.83749	0.20116	0.79884	0.40232	0.99935	FALSE
HGLibB_04182	BAZ1A	1767.3	1486.9	1767.3	1486.9	-0.24914	39327	352570	0.47511	0.31735	0.68265	0.63471	0.99935	FALSE
HGLibB_04183	BAZ1A	933.17	1117.9	933.17	1117.9	0.26028	17057	186160	0.42807	0.66051	0.33949	0.67897	0.99935	TRUE
HGLibB_04184	BAZ1A	510.6	605.86	510.6	605.86	0.24633	4536.5	101860	0.29845	0.59512	0.40488	0.80975	0.99935	TRUE
HGLibA_04186	BAZ1A	910.06	840	910.06	840	-0.11545	2454.5	181550	0.18835	0.4253	0.5747	0.8506	0.99935	FALSE
HGLibA_04184	BAZ1A	725.19	776.22	725.19	776.22	0.097985	1302.3	144670	0.13418	0.54037	0.45963	0.91927	0.99935	TRUE
HGLibA_04188	BAZ1B	1042.1	269.67	1042.1	269.67	-1.9463	298330	207900	1.8202	0.034365	0.96564	0.06873	0.99935	FALSE
HGLibA_04187	BAZ1B	1559.3	827.24	1559.3	827.24	-0.91372	267970	311080	1.3266	0.092313	0.90769	0.18463	0.99935	FALSE
HGLibA_04189	BAZ1B	654.76	248.72	654.76	248.72	-1.3929	82435	130620	1.2869	0.099068	0.90093	0.19814	0.99935	FALSE
HGLibB_04186	BAZ1B	769.21	329.8	769.21	329.8	-1.2193	96538	153450	1.2324	0.10891	0.89109	0.21782	0.99935	FALSE
HGLibB_04185	BAZ1B	761.5	342.56	761.5	342.56	-1.1502	87758	151920	1.1807	0.11887	0.88113	0.23773	0.99935	FALSE
HGLibB_04187	BAZ1B	314.73	165.81	314.73	165.81	-0.92044	11087	62786	0.87186	0.19164	0.80836	0.38329	0.99935	FALSE
HGLibA_04191	BAZ2A	582.13	425.47	582.13	425.47	-0.45139	12272	116130	0.54802	0.29184	0.70816	0.58368	0.99935	FALSE
HGLibA_04192	BAZ2A	393.96	287.9	393.96	287.9	-0.45115	5624.6	78593	0.53502	0.29632	0.70368	0.59264	0.99935	FALSE
HGLibB_04189	BAZ2A	1554.9	1422.2	1554.9	1422.2	-0.12866	8811.8	310200	0.24238	0.40424	0.59576	0.80848	0.99935	FALSE
HGLibB_04188	BAZ2A	954.08	1034.1	954.08	1034.1	0.11601	3197.9	190330	0.18331	0.56649	0.43351	0.86702	0.99935	TRUE
HGLibA_04190	BAZ2A	596.44	635.92	596.44	635.92	0.092325	779.44	118990	0.11446	0.52569	0.47431	0.94862	0.99935	TRUE
HGLibB_04190	BAZ2A	702.08	685.12	702.08	685.12	-0.035232	143.86	140060	0.086032	0.46572	0.53428	0.93144	0.99935	FALSE
HGLibA_04195	BAZ2B	384.05	152.15	384.05	152.15	-1.3301	26890	76617	1.1307	0.12909	0.87091	0.25818	0.99935	FALSE
HGLibA_04194	BAZ2B	1690.3	1072.3	1690.3	1072.3	-0.65603	190930	337200	1.071	0.14208	0.85792	0.28416	0.99935	FALSE
HGLibB_04193	BAZ2B	813.23	647.77	813.23	647.77	-0.32773	13689	162230	0.45111	0.32596	0.67404	0.65191	0.99935	FALSE
HGLibA_04193	BAZ2B	495.2	453.71	495.2	453.71	-0.12597	860.67	98790	0.21793	0.41374	0.58626	0.82748	0.99935	FALSE
HGLibB_04191	BAZ2B	869.35	819.96	869.35	819.96	-0.084287	1219.8	173430	0.14457	0.44253	0.55747	0.88505	0.99935	FALSE
HGLibB_04192	BAZ2B	1075.1	1046.8	1075.1	1046.8	-0.038475	401	214480	0.074633	0.47025	0.52975	0.94051	0.99935	FALSE
HGLibB_04200	BBOX1	585.43	343.47	585.43	343.47	-0.76759	29273	116790	0.82388	0.205	0.795	0.41001	0.99935	FALSE
HGLibB_04202	BBOX1	778.01	491.97	778.01	491.97	-0.66013	40909	155210	0.78936	0.21495	0.78505	0.4299	0.99935	FALSE
HGLibA_04202	BBOX1	993.7	1246.3	993.7	1246.3	0.32652	31912	198240	0.56742	0.71108	0.28892	0.57784	0.99935	TRUE
HGLibA_04203	BBOX1	790.12	624.99	790.12	624.99	-0.33775	13634	157620	0.45942	0.32297	0.67703	0.64594	0.99935	FALSE
HGLibA_04204	BBOX1	1363.4	1581.6	1363.4	1581.6	0.21399	23797	272000	0.4183	0.66062	0.33938	0.67876	0.99935	TRUE
HGLibB_04201	BBOX1	778.01	633.19	778.01	633.19	-0.29673	10487	155210	0.41065	0.34067	0.65933	0.68133	0.99935	FALSE
BCL11A_2	BCL11A	370.85	135.75	370.85	135.75	-1.4432	27636	73982	1.1877	0.11747	0.88253	0.23494	0.99935	FALSE
BCL11A_3	BCL11A	1124.6	653.23	1124.6	653.23	-0.78288	111120	224360	1.0264	0.15236	0.84764	0.30471	0.99935	FALSE
BCL11A_4	BCL11A	824.23	541.17	824.23	541.17	-0.60605	40061	164430	0.75112	0.22629	0.77371	0.45258	0.99935	FALSE
BCL11A_5	BCL11A	1109.2	779.87	1109.2	779.87	-0.50772	54244	221290	0.72287	0.23488	0.76512	0.46976	0.99935	FALSE
BCL11A_1	BCL11A	509.5	439.13	509.5	439.13	-0.21399	2476.1	101640	0.30952	0.37846	0.62154	0.75692	0.99935	FALSE
BCL11B_4	BCL11B	989.3	229.59	989.3	229.59	-2.1025	288580	197360	1.8656	0.03105	0.96895	0.062101	0.99935	FALSE
BCL11B_2	BCL11B	706.48	308.85	706.48	308.85	-1.1911	79056	140940	1.1831	0.11838	0.88162	0.23675	0.99935	FALSE
BCL11B_3	BCL11B	1240.2	720.65	1240.2	720.65	-0.78236	134960	247410	1.0683	0.1427	0.8573	0.2854	0.99935	FALSE
BCL11B_5	BCL11B	1201.7	765.29	1201.7	765.29	-0.65029	95217	239730	0.91305	0.18061	0.81939	0.36121	0.99935	FALSE
BCL11B_1	BCL11B	760.4	570.32	760.4	570.32	-0.41435	18065	151700	0.53936	0.29482	0.70518	0.58964	0.99935	FALSE
BCL7A_5	BCL7A	716.39	414.53	716.39	414.53	-0.78779	45558	142920	0.88256	0.18874	0.81126	0.37747	0.99935	FALSE
BCL7A_1	BCL7A	546.92	302.47	546.92	302.47	-0.8524	29877	109110	0.87774	0.19004	0.80996	0.38008	0.99935	FALSE
BCL7A_4	BCL7A	542.52	379.91	542.52	379.91	-0.51286	13220	108230	0.59894	0.2746	0.7254	0.54921	0.99935	FALSE
BCL7A_3	BCL7A	798.92	676.01	798.92	676.01	-0.24068	7553.6	159380	0.34599	0.36468	0.63532	0.72935	0.99935	FALSE
BCL7A_2	BCL7A	1239.1	1160.7	1239.1	1160.7	-0.094222	3073.5	247190	0.16682	0.43376	0.56624	0.86751	0.99935	FALSE
BCL7B_2	BCL7B	725.19	468.29	725.19	468.29	-0.62988	33000	144670	0.74591	0.22786	0.77214	0.45572	0.99935	FALSE
BCL7B_3	BCL7B	647.06	860.04	647.06	860.04	0.40996	22681	129080	0.5928	0.71305	0.28695	0.57389	0.99935	TRUE
BCL7B_1	BCL7B	362.04	298.83	362.04	298.83	-0.27601	1998.2	72226	0.38772	0.34911	0.65089	0.69822	0.99935	FALSE
BCL7B_5	BCL7B	878.15	929.28	878.15	929.28	0.081559	1307.2	175190	0.12216	0.54037	0.45963	0.91927	0.99935	TRUE
BCL7B_4	BCL7B	934.27	892.84	934.27	892.84	-0.065371	858.34	186380	0.11695	0.45345	0.54655	0.9069	0.99935	FALSE
BCL7C_4	BCL7C	801.12	1205.3	801.12	1205.3	0.58874	81695	159820	1.0111	0.84042	0.15958	0.31916	0.99935	TRUE
BCL7C_1	BCL7C	918.87	514.75	918.87	514.75	-0.83475	81655	183310	0.99766	0.15922	0.84078	0.31844	0.99935	FALSE
BCL7C_5	BCL7C	584.33	619.52	584.33	619.52	0.084223	619.11	116570	0.10306	0.52017	0.47983	0.95966	0.99935	TRUE
BCL7C_2	BCL7C	762.6	747.07	762.6	747.07	-0.029652	120.65	152140	0.073422	0.47074	0.52926	0.94147	0.99935	FALSE
BCL7C_3	BCL7C	786.81	801.73	786.81	801.73	0.027067	111.3	156970	0.037659	0.50334	0.49666	0.99332	0.99935	TRUE
HGLibB_04449	BFAR	1218.2	802.65	1218.2	802.65	-0.60129	86337	243020	0.8625	0.19421	0.80579	0.38841	0.99935	FALSE
HGLibA_04451	BFAR	1597.8	1324.7	1597.8	1324.7	-0.27029	37307	318760	0.48832	0.31266	0.68734	0.62532	0.99935	FALSE
HGLibB_04450	BFAR	631.65	525.68	631.65	525.68	-0.26448	5614.8	126010	0.36236	0.35854	0.64146	0.71708	0.99935	FALSE
HGLibA_04453	BFAR	366.45	321.6	366.45	321.6	-0.18777	1005.4	73104	0.30609	0.37977	0.62023	0.75954	0.99935	FALSE
HGLibB_04451	BFAR	1491.1	1371.1	1491.1	1371.1	-0.1209	7193.8	297470	0.22466	0.41112	0.58888	0.82224	0.99935	FALSE
HGLibA_04452	BFAR	507.3	537.53	507.3	537.53	0.083329	456.74	101200	0.095005	0.51074	0.48926	0.97851	0.99935	TRUE
HGLibA_04491	BICC1	463.29	798.09	463.29	798.09	0.78335	56047	92423	1.1013	0.85539	0.14461	0.28921	0.99935	TRUE
HGLibA_04492	BICC1	654.76	934.75	654.76	934.75	0.51295	39197	130620	0.7747	0.77278	0.22722	0.45443	0.99935	TRUE
HGLibB_04488	BICC1	578.83	755.27	578.83	755.27	0.38327	15565	115470	0.51922	0.68422	0.31578	0.63155	0.99935	TRUE
HGLibB_04489	BICC1	863.85	754.36	863.85	754.36	-0.19528	5993.6	172330	0.29377	0.38447	0.61553	0.76893	0.99935	FALSE
HGLibB_04490	BICC1	686.67	602.21	686.67	602.21	-0.18906	3567	136990	0.27835	0.39037	0.60963	0.78074	0.99935	FALSE
HGLibA_04490	BICC1	562.32	614.06	562.32	614.06	0.12675	1338	112180	0.15445	0.53994	0.46006	0.92012	0.99935	TRUE
HGLibB_04585	BMI1	1246.8	1819.4	1246.8	1819.4	0.54486	163930	248730	1.1481	0.87375	0.12625	0.25249	0.99935	TRUE
HGLibB_04586	BMI1	939.78	1426.7	939.78	1426.7	0.60179	118560	187480	1.1246	0.86764	0.13236	0.26472	0.99935	TRUE
HGLibA_04587	BMI1	681.17	340.74	681.17	340.74	-0.99725	57948	135890	1.0346	0.15042	0.84958	0.30084	0.99935	FALSE
HGLibA_04588	BMI1	623.95	880.09	623.95	880.09	0.49554	32803	124470	0.72599	0.75671	0.24329	0.48657	0.99935	TRUE
HGLibA_04586	BMI1	798.92	935.66	798.92	935.66	0.22767	9349.1	159380	0.34252	0.62552	0.37448	0.74895	0.99935	TRUE
HGLibB_04584	BMI1	684.47	766.2	684.47	766.2	0.16251	3339.8	136550	0.22117	0.57389	0.42611	0.85222	0.99935	TRUE
HGLibA_04691	BOLL	2129.4	1387.5	2129.4	1387.5	-0.61752	275140	424790	1.1404	0.12705	0.87295	0.25411	0.99935	FALSE
HGLibA_04693	BOLL	607.44	937.48	607.44	937.48	0.62521	54463	121180	0.94809	0.82122	0.17878	0.35757	0.99935	TRUE
HGLibA_04692	BOLL	596.44	433.67	596.44	433.67	-0.45888	13248	118990	0.55717	0.2887	0.7113	0.57741	0.99935	FALSE
HGLibB_04689	BOLL	621.75	455.53	621.75	455.53	-0.44794	13814	124040	0.55045	0.29101	0.70899	0.58201	0.99935	FALSE
HGLibB_04690	BOLL	941.98	740.69	941.98	740.69	-0.3464	20257	187920	0.49317	0.31095	0.68905	0.62189	0.99935	FALSE
HGLibB_04691	BOLL	496.3	448.24	496.3	448.24	-0.14662	1154.7	99009	0.23995	0.40518	0.59482	0.81037	0.99935	FALSE
BOP1_2	BOP1	913.37	55.575	913.37	55.575	-4.0145	367900	182210	2.5033	0.0061516	0.99385	0.012303	0.99935	FALSE
BOP1_3	BOP1	992.6	306.12	992.6	306.12	-1.6939	235630	198020	1.6523	0.049233	0.95077	0.098466	0.99935	FALSE
BOP1_1	BOP1	900.16	410.89	900.16	410.89	-1.1295	119690	179580	1.2311	0.10914	0.89086	0.21828	0.99935	FALSE
BOP1_4	BOP1	882.55	437.31	882.55	437.31	-1.0114	99121	176060	1.1317	0.12888	0.87112	0.25777	0.99935	FALSE
BOP1_5	BOP1	494.1	218.65	494.1	218.65	-1.1725	37934	98570	1.0781	0.1405	0.8595	0.281	0.99935	FALSE
HGLibA_04741	BPTF	519.41	264.21	519.41	264.21	-0.97252	32563	103620	0.95541	0.16968	0.83032	0.33937	0.99935	FALSE
HGLibB_04738	BPTF	619.55	333.45	619.55	333.45	-0.89176	40926	123600	0.93178	0.17573	0.82427	0.35145	0.99935	FALSE
HGLibB_04737	BPTF	877.05	719.74	877.05	719.74	-0.28483	12373	174970	0.40818	0.34157	0.65843	0.68314	0.99935	FALSE
HGLibA_04739	BPTF	708.68	577.61	708.68	577.61	-0.29458	8589.7	141380	0.40102	0.3442	0.6558	0.68841	0.99935	FALSE
HGLibB_04739	BPTF	473.19	410.89	473.19	410.89	-0.20321	1940.7	94399	0.30167	0.38145	0.61855	0.7629	0.99935	FALSE
HGLibA_04740	BPTF	391.76	391.76	391.76	391.76	0	0	78153	0	0.45619	0.54381	0.91239	0.99935	FALSE
BRCA1_5	BRCA1	546.92	134.84	546.92	134.84	-2.0121	84906	109110	1.5535	0.060154	0.93985	0.12031	0.99935	FALSE
BRCA1_2	BRCA1	874.85	348.94	874.85	348.94	-1.3236	138290	174530	1.3563	0.0875	0.9125	0.175	0.99935	FALSE
BRCA1_1	BRCA1	221.19	60.13	221.19	60.13	-1.8618	12970	44126	1.3509	0.088363	0.91164	0.17673	0.99935	FALSE
BRCA1_3	BRCA1	726.29	297.01	726.29	297.01	-1.2872	92142	144890	1.2565	0.10446	0.89554	0.20892	0.99935	FALSE
BRCA1_4	BRCA1	599.74	514.75	599.74	514.75	-0.22007	3611.6	119650	0.31305	0.37712	0.62288	0.75425	0.99935	FALSE
HGLibA_04763	BRCA2	1113.6	453.71	1113.6	453.71	-1.2936	217760	222170	1.4587	0.072325	0.92768	0.14465	0.99935	FALSE
HGLibB_04761	BRCA2	620.65	270.59	620.65	270.59	-1.1947	61272	123820	1.1459	0.12592	0.87408	0.25184	0.99935	FALSE
HGLibA_04765	BRCA2	2238.3	2797	2238.3	2797	0.32133	156050	446530	0.83604	0.79835	0.20165	0.4033	0.99935	TRUE
HGLibA_04764	BRCA2	1673.8	1954.2	1673.8	1954.2	0.22337	39329	333910	0.48535	0.68569	0.31431	0.62861	0.99935	TRUE
HGLibB_04763	BRCA2	250.9	198.61	250.9	198.61	-0.33566	1367.1	50053	0.47256	0.31826	0.68174	0.63653	0.99935	FALSE
HGLibB_04762	BRCA2	429.17	476.49	429.17	476.49	0.15054	1119.3	85618	0.1617	0.53081	0.46919	0.93838	0.99935	TRUE
HGLibB_04767	BRD1	717.49	379	717.49	379	-0.91896	57286	143140	0.98955	0.1612	0.8388	0.32239	0.99935	FALSE
HGLibB_04768	BRD1	1086.1	1490.5	1086.1	1490.5	0.45623	81755	216680	0.86869	0.80558	0.19442	0.38883	0.99935	TRUE
HGLibA_04770	BRD1	1689.2	1939.7	1689.2	1939.7	0.19937	31369	336980	0.43148	0.66634	0.33366	0.66733	0.99935	TRUE
HGLibA_04771	BRD1	2850.1	2920.9	2850.1	2920.9	0.035351	2501	568590	0.093794	0.53733	0.46267	0.92535	0.99935	TRUE
HGLibA_04769	BRD1	543.62	539.35	543.62	539.35	-0.011352	9.1108	108450	0.078841	0.46858	0.53142	0.93716	0.99935	FALSE
HGLibB_04769	BRD1	1146.7	1123.3	1146.7	1123.3	-0.029616	271.89	228750	0.059609	0.47623	0.52377	0.95247	0.99935	FALSE
HGLibA_04772	BRD2	941.98	563.95	941.98	563.95	-0.73911	71453	187920	0.91776	0.17937	0.82063	0.35874	0.99935	FALSE
HGLibA_04773	BRD2	652.56	419.09	652.56	419.09	-0.63763	27255	130180	0.73325	0.2317	0.7683	0.46341	0.99935	FALSE
HGLibA_04774	BRD2	875.95	637.74	875.95	637.74	-0.45726	28371	174750	0.6091	0.27123	0.72877	0.54246	0.99935	FALSE
HGLibB_04772	BRD2	670.17	509.28	670.17	509.28	-0.39537	12942	133700	0.50492	0.30681	0.69319	0.61361	0.99935	FALSE
HGLibB_04771	BRD2	954.08	761.65	954.08	761.65	-0.32461	18515	190330	0.46826	0.3198	0.6802	0.6396	0.99935	FALSE
HGLibB_04770	BRD2	871.55	846.38	871.55	846.38	-0.042232	316.81	173870	0.084923	0.46616	0.53384	0.93232	0.99935	FALSE
HGLibA_04776	BRD3	620.65	310.67	620.65	310.67	-0.99607	48043	123820	1.0095	0.15638	0.84362	0.31276	0.99935	FALSE
HGLibA_04775	BRD3	2123.8	1710.1	2123.8	1710.1	-0.31247	85609	423700	0.63694	0.26208	0.73792	0.52416	0.99935	FALSE
HGLibA_04777	BRD3	1008	1259.1	1008	1259.1	0.32059	31522	201090	0.55992	0.70865	0.29135	0.5827	0.99935	TRUE
HGLibB_04773	BRD3	718.59	847.29	718.59	847.29	0.23738	8281.9	143350	0.33992	0.62214	0.37786	0.75572	0.99935	TRUE
HGLibB_04775	BRD3	829.73	753.45	829.73	753.45	-0.13896	2909.6	165530	0.21857	0.41349	0.58651	0.82698	0.99935	FALSE
HGLibB_04774	BRD3	1468	1530.6	1468	1530.6	0.060203	1959.2	292860	0.11567	0.54452	0.45548	0.91095	0.99935	TRUE
HGLibB_04776	BRD4	1483.4	446.42	1483.4	446.42	-1.7302	537660	295930	1.9567	0.025194	0.97481	0.050389	0.99935	FALSE
HGLibA_04778	BRD4	1074	1853.1	1074	1853.1	0.78634	303480	214260	1.6831	0.95335	0.046655	0.093309	0.99935	TRUE
HGLibA_04780	BRD4	421.47	98.395	421.47	98.395	-2.0876	52188	84081	1.52	0.064254	0.93575	0.12851	0.99935	FALSE
HGLibB_04777	BRD4	831.93	324.34	831.93	324.34	-1.3563	128830	165970	1.3556	0.08762	0.91238	0.17524	0.99935	FALSE
HGLibB_04778	BRD4	325.73	194.97	325.73	194.97	-0.73749	8549.5	64982	0.7518	0.22608	0.77392	0.45217	0.99935	FALSE
HGLibA_04779	BRD4	1101.5	898.31	1101.5	898.31	-0.29395	20652	219750	0.45104	0.32598	0.67402	0.65196	0.99935	FALSE
HGLibA_04783	BRD7	384.05	583.99	384.05	583.99	0.60335	19987	76617	0.72232	0.74378	0.25622	0.51245	0.99935	TRUE
HGLibA_04781	BRD7	475.39	660.52	475.39	660.52	0.47364	17137	94838	0.60115	0.70824	0.29176	0.58353	0.99935	TRUE
HGLibB_04780	BRD7	509.5	424.55	509.5	424.55	-0.26258	3608.2	101640	0.35919	0.35973	0.64027	0.71945	0.99935	FALSE
HGLibA_04782	BRD7	824.23	698.78	824.23	698.78	-0.23788	7868.2	164430	0.34469	0.36516	0.63484	0.73033	0.99935	FALSE
HGLibB_04779	BRD7	570.03	517.48	570.03	517.48	-0.13926	1380.5	113720	0.22416	0.41132	0.58868	0.82263	0.99935	FALSE
HGLibB_04781	BRD7	413.77	404.51	413.77	404.51	-0.032553	42.818	82544	0.13673	0.44562	0.55438	0.89125	0.99935	FALSE
HGLibB_04782	BRD8	1069.6	355.31	1069.6	355.31	-1.5872	255120	213390	1.6329	0.051246	0.94875	0.10249	0.99935	FALSE
HGLibA_04784	BRD8	1177.5	1943.3	1177.5	1943.3	0.72233	293240	234900	1.5801	0.94252	0.057475	0.11495	0.99935	TRUE
HGLibB_04784	BRD8	324.63	492.88	324.63	492.88	0.60094	14155	64762	0.66116	0.71717	0.28283	0.56566	0.99935	TRUE
HGLibA_04785	BRD8	403.86	321.6	403.86	321.6	-0.32766	3383.1	80568	0.42758	0.33448	0.66552	0.66896	0.99935	FALSE
HGLibB_04783	BRD8	1404.2	1273.7	1404.2	1273.7	-0.14062	8514.7	280120	0.25275	0.40023	0.59977	0.80046	0.99935	FALSE
HGLibA_04786	BRD8	1836.6	1897.7	1836.6	1897.7	0.047194	1867.1	366400	0.10095	0.53965	0.46035	0.9207	0.99935	TRUE
BRD9_4	BRD9	472.09	1411.2	472.09	1411.2	1.5778	441000	94179	3.0602	0.99882	0.0011789	0.0023578	0.54969	TRUE
BRD9_1	BRD9	912.26	1914.1	912.26	1914.1	1.0683	501880	181990	2.3485	0.99042	0.0095806	0.019161	0.99935	TRUE
BRD9_5	BRD9	489.7	753.45	489.7	753.45	0.62059	34783	97692	0.84385	0.78822	0.21178	0.42357	0.99935	TRUE
BRD9_3	BRD9	829.73	585.81	829.73	585.81	-0.50148	29748	165530	0.64622	0.25907	0.74093	0.51814	0.99935	FALSE
BRD9_2	BRD9	692.18	650.5	692.18	650.5	-0.089462	868.55	138090	0.15661	0.43778	0.56222	0.87556	0.99935	FALSE
HGLibB_04790	BRDT	1310.6	559.39	1310.6	559.39	-1.2268	282170	261460	1.5059	0.066051	0.93395	0.1321	0.99935	FALSE
HGLibA_04792	BRDT	1220.4	770.76	1220.4	770.76	-0.6623	101080	243460	0.93241	0.17556	0.82444	0.35113	0.99935	FALSE
HGLibB_04788	BRDT	858.34	1216.3	858.34	1216.3	0.50234	64055	171240	0.86496	0.80272	0.19728	0.39457	0.99935	TRUE
HGLibA_04790	BRDT	873.75	616.79	873.75	616.79	-0.50176	33014	174310	0.65701	0.25559	0.74441	0.51117	0.99935	FALSE
HGLibB_04789	BRDT	1239.1	1111.5	1239.1	1111.5	-0.15665	8140.9	247190	0.26661	0.39489	0.60511	0.78977	0.99935	FALSE
HGLibA_04791	BRDT	1345.8	1272.8	1345.8	1272.8	-0.08049	2670.7	268490	0.14769	0.44129	0.55871	0.88258	0.99935	FALSE
HGLibA_04831	BRMS1	725.19	1076.9	725.19	1076.9	0.56977	61841	144670	0.92462	0.81725	0.18275	0.3655	0.99935	TRUE
HGLibB_04829	BRMS1	935.37	652.32	935.37	652.32	-0.51929	40060	186600	0.69131	0.24469	0.75531	0.48937	0.99935	FALSE
HGLibA_04829	BRMS1	504	698.78	504	698.78	0.47062	18970	100550	0.61428	0.7145	0.2855	0.57099	0.99935	TRUE
HGLibB_04828	BRMS1	626.15	454.62	626.15	454.62	-0.46098	14711	124910	0.5638	0.28644	0.71356	0.57289	0.99935	FALSE
HGLibB_04827	BRMS1	747.2	583.99	747.2	583.99	-0.35501	13318	149060	0.47275	0.3182	0.6818	0.63639	0.99935	FALSE
HGLibA_04830	BRMS1	1373.3	1263.6	1373.3	1263.6	-0.12002	6017.7	273980	0.21612	0.41445	0.58555	0.82889	0.99935	FALSE
HGLibB_04836	BRPF1	217.89	121.17	217.89	121.17	-0.84128	4677	43467	0.82924	0.20348	0.79652	0.40697	0.99935	FALSE
HGLibB_04838	BRPF1	880.35	656.88	880.35	656.88	-0.4219	24971	175630	0.57052	0.28416	0.71584	0.56832	0.99935	FALSE
HGLibB_04837	BRPF1	739.5	559.39	739.5	559.39	-0.40205	16219	147530	0.52263	0.30062	0.69938	0.60124	0.99935	FALSE
HGLibA_04838	BRPF1	513.91	415.44	513.91	415.44	-0.30618	4847.3	102520	0.4026	0.34362	0.65638	0.68724	0.99935	FALSE
HGLibA_04839	BRPF1	2342.8	2191.1	2342.8	2191.1	-0.096556	11511	467380	0.2224	0.412	0.588	0.824	0.99935	FALSE
HGLibA_04840	BRPF1	839.64	826.33	839.64	826.33	-0.023012	88.479	167500	0.058916	0.47651	0.52349	0.95302	0.99935	FALSE
HGLibA_04841	BRPF3	2353.8	1643.6	2353.8	1643.6	-0.51793	252250	469580	1.0376	0.14973	0.85027	0.29946	0.99935	FALSE
HGLibA_04843	BRPF3	583.23	346.2	583.23	346.2	-0.75076	28092	116350	0.80976	0.20904	0.79096	0.41808	0.99935	FALSE
HGLibA_04842	BRPF3	836.33	563.95	836.33	563.95	-0.56769	37097	166840	0.71618	0.23694	0.76306	0.47388	0.99935	FALSE
HGLibB_04839	BRPF3	840.74	1014.9	840.74	1014.9	0.27135	15171	167720	0.42532	0.65784	0.34216	0.68432	0.99935	TRUE
HGLibB_04840	BRPF3	321.33	277.87	321.33	277.87	-0.20892	944.15	64103	0.3393	0.36719	0.63281	0.73439	0.99935	FALSE
HGLibB_04841	BRPF3	719.69	648.68	719.69	648.68	-0.14965	2521.3	143570	0.23098	0.40866	0.59134	0.81733	0.99935	FALSE
HGLibA_04855	BRWD1	1099.3	826.33	1099.3	826.33	-0.41141	37266	219310	0.6035	0.27309	0.72691	0.54618	0.99935	FALSE
HGLibA_04854	BRWD1	1843.2	1678.2	1843.2	1678.2	-0.13527	13623	367720	0.27407	0.39201	0.60799	0.78403	0.99935	FALSE
HGLibB_04852	BRWD1	684.47	612.23	684.47	612.23	-0.16066	2609.3	136550	0.24451	0.40342	0.59658	0.80684	0.99935	FALSE
HGLibB_04851	BRWD1	1921.4	1843.1	1921.4	1843.1	-0.059985	3064.7	383300	0.12779	0.44916	0.55084	0.89832	0.99935	FALSE
HGLibA_04853	BRWD1	1009.1	1020.4	1009.1	1020.4	0.01603	63.686	201310	0.025154	0.50396	0.49604	0.99209	0.99935	TRUE
HGLibB_04853	BRWD1	1490	1498.7	1490	1498.7	0.0083948	37.855	297250	0.015959	0.50481	0.49519	0.99038	0.99935	TRUE
HGLibA_04856	BRWD3	640.46	271.5	640.46	271.5	-1.2351	68066	127770	1.1813	0.11875	0.88125	0.23749	0.99935	FALSE
HGLibA_04857	BRWD3	808.82	1161.6	808.82	1161.6	0.52168	62227	161360	0.87824	0.80581	0.19419	0.38837	0.99935	TRUE
HGLibA_04858	BRWD3	1306.2	1116.1	1306.2	1116.1	-0.22681	18083	260580	0.38171	0.35134	0.64866	0.70268	0.99935	FALSE
HGLibB_04855	BRWD3	970.59	1135.2	970.59	1135.2	0.22578	13546	193630	0.37405	0.6409	0.3591	0.71821	0.99935	TRUE
HGLibB_04856	BRWD3	857.24	958.44	857.24	958.44	0.1608	5120.2	171020	0.2447	0.58881	0.41119	0.82239	0.99935	TRUE
HGLibB_04854	BRWD3	409.36	451.89	409.36	451.89	0.14225	904.1	81666	0.1488	0.52288	0.47712	0.95424	0.99935	TRUE
HGLibB_04887	BTAF1	498.5	198.61	498.5	198.61	-1.3233	44966	99448	1.1714	0.12072	0.87928	0.24145	0.99935	FALSE
HGLibB_04888	BTAF1	509.5	230.5	509.5	230.5	-1.1409	38922	101640	1.0641	0.14364	0.85636	0.28729	0.99935	FALSE
HGLibA_04891	BTAF1	422.57	327.07	422.57	327.07	-0.36859	4559.9	84300	0.46281	0.32175	0.67825	0.6435	0.99935	FALSE
HGLibA_04889	BTAF1	453.38	411.8	453.38	411.8	-0.13846	864.5	90447	0.2381	0.4059	0.5941	0.81181	0.99935	FALSE
HGLibB_04886	BTAF1	736.19	728.85	736.19	728.85	-0.014446	26.973	146870	0.054993	0.47807	0.52193	0.95614	0.99935	FALSE
HGLibA_04890	BTAF1	833.03	850.02	833.03	850.02	0.02909	144.29	166190	0.041671	0.5065	0.4935	0.987	0.99935	TRUE
HGLibA_05127	C11orf30	963.99	281.52	963.99	281.52	-1.7722	232880	192310	1.6797	0.046506	0.95349	0.093013	0.99935	FALSE
HGLibA_05128	C11orf30	412.66	96.573	412.66	96.573	-2.0839	49957	82325	1.514	0.065009	0.93499	0.13002	0.99935	FALSE
HGLibA_05126	C11orf30	680.07	218.65	680.07	218.65	-1.6326	106450	135670	1.4383	0.075171	0.92483	0.15034	0.99935	FALSE
HGLibB_05122	C11orf30	1105.9	581.26	1105.9	581.26	-0.92685	137650	220630	1.1559	0.12387	0.87613	0.24773	0.99935	FALSE
HGLibB_05123	C11orf30	934.27	568.5	934.27	568.5	-0.71569	66894	186380	0.8926	0.18603	0.81397	0.37207	0.99935	FALSE
HGLibB_05124	C11orf30	326.83	286.98	326.83	286.98	-0.18696	793.86	65201	0.31769	0.37536	0.62464	0.75072	0.99935	FALSE
HGLibB_05334	C14orf169	1740.9	2241.2	1740.9	2241.2	0.36426	125160	347300	0.84897	0.80174	0.19826	0.39652	0.99935	TRUE
HGLibB_05336	C14orf169	1212.7	1018.6	1212.7	1018.6	-0.25144	18841	241920	0.40689	0.34205	0.65795	0.68409	0.99935	FALSE
HGLibB_05335	C14orf169	620.65	712.45	620.65	712.45	0.19871	4213.8	123820	0.26089	0.58685	0.41315	0.8263	0.99935	TRUE
HGLibA_05338	C14orf169	1130.2	1219.9	1130.2	1219.9	0.11017	4028.4	225460	0.18904	0.57126	0.42874	0.85748	0.99935	TRUE
HGLibA_05340	C14orf169	694.38	734.32	694.38	734.32	0.080568	797.53	138520	0.10731	0.52808	0.47192	0.94385	0.99935	TRUE
HGLibA_05339	C14orf169	534.81	552.1	534.81	552.1	0.045818	149.47	106690	0.052932	0.49549	0.50451	0.99097	0.99935	TRUE
HGLibA_05536	C17orf49	1176.4	533.88	1176.4	533.88	-1.1383	206400	234680	1.3694	0.085441	0.91456	0.17088	0.99935	FALSE
HGLibA_05537	C17orf49	476.49	155.79	476.49	155.79	-1.6066	51424	95057	1.318	0.093744	0.90626	0.18749	0.99935	FALSE
HGLibB_05532	C17orf49	698.78	379	698.78	379	-0.88089	51129	139400	0.95236	0.17046	0.82954	0.34091	0.99935	FALSE
HGLibA_05538	C17orf49	974.99	749.8	974.99	749.8	-0.37843	25354	194510	0.53801	0.29528	0.70472	0.59057	0.99935	FALSE
HGLibB_05533	C17orf49	625.05	495.62	625.05	495.62	-0.33414	8376.3	124690	0.43623	0.33133	0.66867	0.66267	0.99935	FALSE
HGLibB_05534	C17orf49	764.81	633.19	764.81	633.19	-0.27207	8661.6	152570	0.38048	0.35179	0.64821	0.70359	0.99935	FALSE
CABIN1_2	CABIN1	968.39	336.18	968.39	336.18	-1.5235	199840	193190	1.5363	0.062235	0.93777	0.12447	0.99935	FALSE
CABIN1_4	CABIN1	564.53	216.83	564.53	216.83	-1.3764	60445	112620	1.2326	0.10886	0.89114	0.21771	0.99935	FALSE
CABIN1_5	CABIN1	716.39	358.05	716.39	358.05	-0.99858	64203	142920	1.0502	0.14681	0.85319	0.29362	0.99935	FALSE
CABIN1_1	CABIN1	650.36	387.2	650.36	387.2	-0.74665	34626	129740	0.82646	0.20427	0.79573	0.40854	0.99935	FALSE
CABIN1_3	CABIN1	670.17	553.01	670.17	553.01	-0.27675	6862.5	133700	0.37803	0.3527	0.6473	0.70541	0.99935	FALSE
HGLibA_07248	CARHSP1	746.1	1474.1	746.1	1474.1	0.98144	264990	148840	1.887	0.96961	0.030389	0.060777	0.99935	TRUE
HGLibA_07246	CARHSP1	811.02	1117.9	811.02	1117.9	0.46245	47078	161800	0.76285	0.77224	0.22776	0.45552	0.99935	TRUE
HGLibA_07247	CARHSP1	878.15	630.45	878.15	630.45	-0.47743	30677	175190	0.63173	0.26378	0.73622	0.52756	0.99935	FALSE
HGLibB_07241	CARHSP1	822.03	594.01	822.03	594.01	-0.46802	25996	163990	0.60901	0.27126	0.72874	0.54252	0.99935	FALSE
HGLibB_07240	CARHSP1	845.14	675.1	845.14	675.1	-0.32366	14457	168600	0.45082	0.32606	0.67394	0.65212	0.99935	FALSE
HGLibB_07242	CARHSP1	809.92	890.11	809.92	890.11	0.13603	3214.7	161580	0.19948	0.56961	0.43039	0.86079	0.99935	TRUE
HGLibA_07252	CARM1	1400.9	432.75	1400.9	432.75	-1.6924	468610	279460	1.8864	0.029622	0.97038	0.059243	0.99935	FALSE
HGLibA_07254	CARM1	1525.2	681.47	1525.2	681.47	-1.1611	355940	304270	1.5516	0.060385	0.93962	0.12077	0.99935	FALSE
HGLibA_07253	CARM1	601.94	227.77	601.94	227.77	-1.3981	70004	120080	1.2636	0.10318	0.89682	0.20636	0.99935	FALSE
HGLibB_07248	CARM1	1235.8	749.8	1235.8	749.8	-0.7201	118090	246530	1.0008	0.15845	0.84155	0.3169	0.99935	FALSE
HGLibB_07247	CARM1	760.4	499.26	760.4	499.26	-0.60598	34098	151700	0.73318	0.23172	0.76828	0.46345	0.99935	FALSE
HGLibB_07246	CARM1	889.16	750.72	889.16	750.72	-0.24387	9582.9	177380	0.35828	0.36007	0.63993	0.72013	0.99935	FALSE
HGLibA_07289	CASKIN1	1386.6	902.86	1386.6	902.86	-0.61837	116980	276610	0.93298	0.17542	0.82458	0.35083	0.99935	FALSE
HGLibB_07283	CASKIN1	513.91	320.69	513.91	320.69	-0.67862	18665	102520	0.73418	0.23142	0.76858	0.46284	0.99935	FALSE
HGLibA_07290	CASKIN1	527.11	675.1	527.11	675.1	0.35639	10950	105160	0.45636	0.65815	0.34185	0.68371	0.99935	TRUE
HGLibB_07282	CASKIN1	685.57	848.2	685.57	848.2	0.30669	13223	136770	0.43974	0.65907	0.34093	0.68187	0.99935	TRUE
HGLibB_07284	CASKIN1	733.99	812.67	733.99	812.67	0.14671	3094.8	146430	0.2056	0.56959	0.43041	0.86082	0.99935	TRUE
HGLibA_07288	CASKIN1	1055.3	1134.3	1055.3	1134.3	0.10399	3116.6	210530	0.17207	0.56363	0.43637	0.87275	0.99935	TRUE
HGLibB_07287	CASKIN2	1519.7	1177.1	1519.7	1177.1	-0.36829	58693	303170	0.62872	0.26477	0.73523	0.52953	0.99935	FALSE
HGLibB_07285	CASKIN2	1197.3	959.35	1197.3	959.35	-0.31933	28305	238850	0.50084	0.30824	0.69176	0.61648	0.99935	FALSE
HGLibB_07286	CASKIN2	878.15	1018.6	878.15	1018.6	0.21377	9858.3	175190	0.33548	0.62463	0.37537	0.75074	0.99935	TRUE
HGLibA_07292	CASKIN2	574.43	493.8	574.43	493.8	-0.21781	3250.9	114600	0.31084	0.37796	0.62204	0.75592	0.99935	FALSE
HGLibA_07291	CASKIN2	1186.3	1286.4	1186.3	1286.4	0.11683	5014.5	236660	0.20586	0.57844	0.42156	0.84312	0.99935	TRUE
HGLibA_07293	CASKIN2	1001.4	983.04	1001.4	983.04	-0.026676	168.63	199770	0.057533	0.47706	0.52294	0.95412	0.99935	FALSE
HGLibA_07445	CBX1	604.14	274.23	604.14	274.23	-1.1366	54421	120520	1.1002	0.13562	0.86438	0.27123	0.99935	FALSE
HGLibB_07439	CBX1	409.36	194.97	409.36	194.97	-1.0663	22983	81666	0.98246	0.16294	0.83706	0.32587	0.99935	FALSE
HGLibB_07438	CBX1	545.82	288.81	545.82	288.81	-0.91597	33027	108890	0.9242	0.17769	0.82231	0.35538	0.99935	FALSE
HGLibB_07440	CBX1	905.66	653.23	905.66	653.23	-0.47076	31861	180680	0.63071	0.26411	0.73589	0.52823	0.99935	FALSE
HGLibA_07446	CBX1	599.74	432.75	599.74	432.75	-0.46986	13942	119650	0.56811	0.28498	0.71502	0.56996	0.99935	FALSE
HGLibA_07444	CBX1	601.94	758	601.94	758	0.33209	12178	120080	0.45036	0.65976	0.34024	0.68048	0.99935	TRUE
HGLibB_07441	CBX2	1155.5	1701.9	1155.5	1701.9	0.55825	149280	230510	1.1381	0.87142	0.12858	0.25716	0.99935	TRUE
HGLibB_07443	CBX2	1082.8	610.41	1082.8	610.41	-0.82593	111590	216020	1.0527	0.14625	0.85375	0.2925	0.99935	FALSE
HGLibA_07447	CBX2	1131.3	712.45	1131.3	712.45	-0.66631	87697	225680	0.90798	0.18194	0.81806	0.36389	0.99935	FALSE
HGLibA_07449	CBX2	776.91	515.66	776.91	515.66	-0.59039	34126	154990	0.72267	0.23494	0.76506	0.46988	0.99935	FALSE
HGLibA_07448	CBX2	620.65	426.38	620.65	426.38	-0.54059	18871	123820	0.63801	0.26174	0.73826	0.52347	0.99935	FALSE
HGLibB_07442	CBX2	938.68	889.2	938.68	889.2	-0.078039	1224.1	187260	0.13538	0.44616	0.55384	0.89231	0.99935	FALSE
HGLibB_07444	CBX3	1260	1944.2	1260	1944.2	0.62535	234070	251360	1.3647	0.91331	0.086695	0.17339	0.99935	TRUE
HGLibA_07451	CBX3	531.51	358.96	531.51	358.96	-0.56499	14887	106030	0.64297	0.26012	0.73988	0.52025	0.99935	FALSE
HGLibB_07445	CBX3	537.01	420.91	537.01	420.91	-0.35071	6740.1	107130	0.44687	0.32748	0.67252	0.65497	0.99935	FALSE
HGLibA_07450	CBX3	1201.7	1362	1201.7	1362	0.18057	12857	239730	0.32751	0.62572	0.37428	0.74856	0.99935	TRUE
HGLibA_07452	CBX3	469.89	414.53	469.89	414.53	-0.18042	1532.1	93740	0.27881	0.3902	0.6098	0.78039	0.99935	FALSE
HGLibB_07446	CBX3	700.98	714.27	700.98	714.27	0.027063	88.342	139840	0.035545	0.49893	0.50107	0.99786	0.99935	TRUE
HGLibA_07453	CBX4	970.59	1395.7	970.59	1395.7	0.52365	90380	193630	0.9662	0.83071	0.16929	0.33858	0.99935	TRUE
HGLibA_07454	CBX4	1121.3	794.45	1121.3	794.45	-0.49668	53433	223700	0.71285	0.23797	0.76203	0.47594	0.99935	FALSE
HGLibB_07449	CBX4	818.73	1103.3	818.73	1103.3	0.42991	40490	163330	0.70413	0.75406	0.24594	0.49187	0.99935	TRUE
HGLibB_07448	CBX4	353.24	440.95	353.24	440.95	0.31916	3846.8	70470	0.33042	0.59207	0.40793	0.81586	0.99935	TRUE
HGLibA_07455	CBX4	786.81	891.93	786.81	891.93	0.18069	5524.6	156970	0.26532	0.59509	0.40491	0.80981	0.99935	TRUE
HGLibB_07447	CBX4	808.82	860.95	808.82	860.95	0.090003	1358.8	161360	0.12978	0.54153	0.45847	0.91694	0.99935	TRUE
HGLibA_07457	CBX5	1066.3	673.27	1066.3	673.27	-0.66259	77245	212730	0.88298	0.18862	0.81138	0.37725	0.99935	FALSE
HGLibB_07452	CBX5	320.23	220.48	320.23	220.48	-0.53644	4975.1	63884	0.60723	0.27185	0.72815	0.5437	0.99935	FALSE
HGLibB_07450	CBX5	1765.1	1475.9	1765.1	1475.9	-0.25798	41814	352130	0.49018	0.312	0.688	0.624	0.99935	FALSE
HGLibA_07458	CBX5	848.44	666.9	848.44	666.9	-0.34688	16479	169260	0.4786	0.31611	0.68389	0.63222	0.99935	FALSE
HGLibB_07451	CBX5	424.77	502.91	424.77	502.91	0.24308	3052.6	84739	0.26842	0.57511	0.42489	0.84978	0.99935	TRUE
HGLibA_07456	CBX5	1061.9	984.86	1061.9	984.86	-0.10859	2969.6	211850	0.18277	0.42749	0.57251	0.85498	0.99935	FALSE
HGLibB_07455	CBX6	1457	622.26	1457	622.26	-1.2261	348380	290660	1.5758	0.057533	0.94247	0.11507	0.99935	FALSE
HGLibA_07461	CBX6	1760.7	2199.3	1760.7	2199.3	0.32073	96185	351250	0.74005	0.77002	0.22998	0.45995	0.99935	TRUE
HGLibA_07459	CBX6	1449.3	1085.1	1449.3	1085.1	-0.41721	66323	289120	0.68571	0.24645	0.75355	0.49289	0.99935	FALSE
HGLibA_07460	CBX6	1376.7	1036.8	1376.7	1036.8	-0.4087	57753	274630	0.65848	0.25511	0.74489	0.51023	0.99935	FALSE
HGLibB_07454	CBX6	1886.2	1518.7	1886.2	1518.7	-0.31239	67496	376280	0.60126	0.27383	0.72617	0.54767	0.99935	FALSE
HGLibB_07453	CBX6	605.24	568.5	605.24	568.5	-0.090191	674.89	120740	0.16402	0.43486	0.56514	0.86971	0.99935	FALSE
HGLibA_07462	CBX7	1948.9	995.79	1948.9	995.79	-0.96802	454190	388790	1.5353	0.062358	0.93764	0.12472	0.99935	FALSE
HGLibB_07457	CBX7	623.95	393.58	623.95	393.58	-0.66343	26535	124470	0.74828	0.22715	0.77285	0.45429	0.99935	FALSE
HGLibB_07456	CBX7	1042.1	848.2	1042.1	848.2	-0.29673	18802	207900	0.44594	0.32782	0.67218	0.65564	0.99935	FALSE
HGLibA_07464	CBX7	924.37	793.53	924.37	793.53	-0.21992	8558.9	184410	0.33069	0.37044	0.62956	0.74088	0.99935	FALSE
HGLibB_07458	CBX7	708.68	632.28	708.68	632.28	-0.16434	2919	141380	0.24895	0.4017	0.5983	0.8034	0.99935	FALSE
HGLibA_07463	CBX7	1243.5	1156.1	1243.5	1156.1	-0.105	3815.8	248070	0.18455	0.42679	0.57321	0.85358	0.99935	FALSE
HGLibB_07460	CBX8	599.74	272.41	599.74	272.41	-1.1357	53573	119650	1.0977	0.13617	0.86383	0.27233	0.99935	FALSE
HGLibA_07467	CBX8	636.05	855.49	636.05	855.49	0.42702	24075	126890	0.61601	0.7207	0.2793	0.5586	0.99935	TRUE
HGLibB_07459	CBX8	346.64	236.88	346.64	236.88	-0.54738	6023.9	69153	0.61356	0.26975	0.73025	0.53951	0.99935	FALSE
HGLibA_07465	CBX8	687.77	503.82	687.77	503.82	-0.44827	16920	137210	0.56173	0.28715	0.71285	0.5743	0.99935	FALSE
HGLibA_07466	CBX8	742.8	611.32	742.8	611.32	-0.28062	8642.8	148180	0.38834	0.34888	0.65112	0.69776	0.99935	FALSE
HGLibB_07461	CBX8	741.7	631.37	741.7	631.37	-0.23201	6086.4	147960	0.3314	0.37017	0.62983	0.74034	0.99935	FALSE
HGLibA_07487	CCAR1	1386.6	518.39	1386.6	518.39	-1.4176	376850	276610	1.6912	0.045401	0.9546	0.090802	0.99935	FALSE
HGLibA_07488	CCAR1	676.77	309.76	676.77	309.76	-1.125	67348	135010	1.1242	0.13046	0.86954	0.26093	0.99935	FALSE
HGLibB_07482	CCAR1	397.26	202.26	397.26	202.26	-0.97041	19013	79251	0.9179	0.17934	0.82066	0.35867	0.99935	FALSE
HGLibB_07481	CCAR1	1541.7	1377.5	1541.7	1377.5	-0.16235	13479	307560	0.30046	0.38191	0.61809	0.76382	0.99935	FALSE
HGLibB_07480	CCAR1	541.42	486.51	541.42	486.51	-0.15398	1507.5	108010	0.24298	0.40401	0.59599	0.80802	0.99935	FALSE
HGLibA_07486	CCAR1	470.99	426.38	470.99	426.38	-0.14324	995.09	93960	0.24006	0.40514	0.59486	0.81028	0.99935	FALSE
CCDC101_2	CCDC101	894.66	617.7	894.66	617.7	-0.53371	38353	178480	0.69634	0.24311	0.75689	0.48621	0.99935	FALSE
CCDC101_5	CCDC101	211.28	299.74	211.28	299.74	0.50251	3912.1	42150	0.43085	0.6071	0.3929	0.78579	0.99935	TRUE
CCDC101_3	CCDC101	823.13	678.74	823.13	678.74	-0.27788	10424	164210	0.39339	0.34702	0.65298	0.69403	0.99935	FALSE
CCDC101_1	CCDC101	903.46	995.79	903.46	995.79	0.14023	4262.4	180240	0.21748	0.57907	0.42093	0.84186	0.99935	TRUE
CCDC101_4	CCDC101	587.63	538.44	587.63	538.44	-0.12592	1210.2	117230	0.20751	0.41781	0.58219	0.83561	0.99935	FALSE
HGLibB_08116	CCNO	1468	925.64	1468	925.64	-0.66474	147070	292860	1.0139	0.15531	0.84469	0.31061	0.99935	FALSE
HGLibB_08115	CCNO	977.19	664.16	977.19	664.16	-0.55641	48993	194940	0.74278	0.22881	0.77119	0.45761	0.99935	FALSE
HGLibA_08124	CCNO	412.66	286.07	412.66	286.07	-0.52704	8012.7	82325	0.59768	0.27503	0.72497	0.55005	0.99935	FALSE
HGLibB_08117	CCNO	618.45	819.04	618.45	819.04	0.40472	20120	123380	0.57109	0.70446	0.29554	0.59107	0.99935	TRUE
HGLibA_08122	CCNO	1409.7	1168	1409.7	1168	-0.27112	29205	281220	0.46317	0.32162	0.67838	0.64325	0.99935	FALSE
HGLibA_08123	CCNO	739.5	667.81	739.5	667.81	-0.1469	2569.5	147530	0.22758	0.40998	0.59002	0.81997	0.99935	FALSE
CDK12_4	CDK12	506.2	34.62	506.2	34.62	-3.8318	111190	100980	2.1944	0.014102	0.9859	0.028205	0.99935	FALSE
CDK12_1	CDK12	833.03	123.9	833.03	123.9	-2.7393	251430	166190	2.0356	0.020897	0.9791	0.041794	0.99935	FALSE
CDK12_3	CDK12	224.49	38.265	224.49	38.265	-2.5218	17340	44785	1.6197	0.052645	0.94736	0.10529	0.99935	FALSE
CDK12_2	CDK12	829.73	245.08	829.73	245.08	-1.7553	170910	165530	1.591	0.055805	0.94419	0.11161	0.99935	FALSE
CDK12_5	CDK12	315.83	88.373	315.83	88.373	-1.8258	25867	63006	1.3571	0.087372	0.91263	0.17474	0.99935	FALSE
CDK13_4	CDK13	461.08	930.19	461.08	930.19	1.0109	110030	91984	1.5467	0.93485	0.065146	0.13029	0.99935	TRUE
CDK13_1	CDK13	655.86	883.73	655.86	883.73	0.42965	25962	130840	0.62996	0.72608	0.27392	0.54784	0.99935	TRUE
CDK13_2	CDK13	392.86	324.34	392.86	324.34	-0.27573	2347.4	78373	0.38194	0.35125	0.64875	0.70251	0.99935	FALSE
CDK13_3	CDK13	741.7	695.14	741.7	695.14	-0.093395	1083.7	147960	0.15942	0.43667	0.56333	0.87334	0.99935	FALSE
CDK13_5	CDK13	542.52	533.88	542.52	533.88	-0.023103	37.278	108230	0.093108	0.46291	0.53709	0.92582	0.99935	FALSE
CDK18_2	CDK18	542.52	151.24	542.52	151.24	-1.836	76550	108230	1.4676	0.071106	0.92889	0.14221	0.99935	FALSE
CDK18_4	CDK18	1188.5	675.1	1188.5	675.1	-0.81502	131780	237090	1.0823	0.13956	0.86044	0.27912	0.99935	FALSE
CDK18_1	CDK18	683.37	772.58	683.37	772.58	0.17677	3979	136330	0.2416	0.58204	0.41796	0.83592	0.99935	TRUE
CDK18_3	CDK18	1031.1	964.81	1031.1	964.81	-0.095782	2197.7	205700	0.16265	0.4354	0.5646	0.8708	0.99935	FALSE
CDK18_5	CDK18	911.16	965.73	911.16	965.73	0.083813	1488.5	181770	0.12797	0.54348	0.45652	0.91305	0.99935	TRUE
CDK19_1	CDK19	780.21	994.88	780.21	994.88	0.35026	23041	155650	0.54412	0.69962	0.30038	0.60077	0.99935	TRUE
CDK19_2	CDK19	834.13	636.83	834.13	636.83	-0.38883	19464	166410	0.52438	0.30001	0.69999	0.60001	0.99935	FALSE
CDK19_3	CDK19	836.33	648.68	836.33	648.68	-0.36608	17608	166840	0.49887	0.30893	0.69107	0.61787	0.99935	FALSE
CDK19_5	CDK19	852.84	959.35	852.84	959.35	0.16959	5671.9	170140	0.25821	0.59403	0.40597	0.81194	0.99935	TRUE
CDK19_4	CDK19	759.3	742.52	759.3	742.52	-0.032213	140.92	151480	0.077167	0.46925	0.53075	0.93849	0.99935	FALSE
HGLibA_08754	CDK2	654.76	172.19	654.76	172.19	-1.9208	116440	130620	1.5726	0.05791	0.94209	0.11582	0.99935	FALSE
HGLibA_08755	CDK2	390.66	83.818	390.66	83.818	-2.2072	47075	77934	1.5561	0.059844	0.94016	0.11969	0.99935	FALSE
HGLibA_08756	CDK2	544.72	193.15	544.72	193.15	-1.491	61802	108670	1.2888	0.098733	0.90127	0.19747	0.99935	FALSE
HGLibB_08749	CDK2	448.98	153.06	448.98	153.06	-1.5464	43785	89569	1.2738	0.10137	0.89863	0.20275	0.99935	FALSE
HGLibB_08748	CDK2	352.14	463.73	352.14	463.73	0.39615	6226.1	70250	0.42102	0.629	0.371	0.742	0.99935	TRUE
HGLibB_08747	CDK2	1012.4	971.19	1012.4	971.19	-0.059897	849.25	201970	0.10831	0.45687	0.54313	0.91375	0.99935	FALSE
CDK7_2	CDK7	527.11	55.575	527.11	55.575	-3.2226	111170	105160	2.0126	0.022077	0.97792	0.044155	0.99935	FALSE
CDK7_3	CDK7	882.55	198.61	882.55	198.61	-2.1461	233890	176060	1.8192	0.034444	0.96556	0.068888	0.99935	FALSE
CDK7_4	CDK7	495.2	77.44	495.2	77.44	-2.6612	87261	98790	1.7937	0.036431	0.96357	0.072861	0.99935	FALSE
CDK7_5	CDK7	320.23	86.551	320.23	86.551	-1.8754	27303	63884	1.3813	0.083597	0.9164	0.16719	0.99935	FALSE
CDK7_1	CDK7	910.06	930.19	910.06	930.19	0.03153	202.62	181550	0.047244	0.51085	0.48915	0.97831	0.99935	TRUE
CDK8_5	CDK8	1118	504.73	1118	504.73	-1.1458	188080	223040	1.3477	0.088871	0.91113	0.17774	0.99935	FALSE
CDK8_4	CDK8	285.01	556.66	285.01	556.66	0.9633	36895	56859	1.1392	0.85599	0.14401	0.28803	0.99935	TRUE
CDK8_3	CDK8	945.28	580.35	945.28	580.35	-0.70287	66587	188580	0.88387	0.18838	0.81162	0.37677	0.99935	FALSE
CDK8_2	CDK8	818.73	632.28	818.73	632.28	-0.37231	17382	163330	0.50306	0.30746	0.69254	0.61492	0.99935	FALSE
CDK8_1	CDK8	1001.4	873.71	1001.4	873.71	-0.19658	8152.6	199770	0.30604	0.37979	0.62021	0.75957	0.99935	FALSE
CDK9_2	CDK9	863.85	50.108	863.85	50.108	-4.0808	331080	172330	2.4901	0.0063845	0.99362	0.012769	0.99935	FALSE
CDK9_5	CDK9	568.93	53.753	568.93	53.753	-3.3798	132700	113500	2.09	0.01831	0.98169	0.03662	0.99935	FALSE
CDK9_1	CDK9	1028.9	268.76	1028.9	268.76	-1.9328	288910	205260	1.8051	0.035531	0.96447	0.071061	0.99935	FALSE
CDK9_4	CDK9	223.39	49.197	223.39	49.197	-2.1603	15171	44565	1.4775	0.069777	0.93022	0.13955	0.99935	FALSE
CDK9_3	CDK9	335.63	103.86	335.63	103.86	-1.6827	26859	66957	1.2966	0.097379	0.90262	0.19476	0.99935	FALSE
HGLibB_08899	CDY1	1524.1	2164.7	1524.1	2164.7	0.50591	205170	304050	1.1617	0.87697	0.12303	0.24606	0.99935	TRUE
HGLibB_08897	CDY1	1308.4	1833.1	1308.4	1833.1	0.48611	137620	261020	1.0269	0.84696	0.15304	0.30608	0.99935	TRUE
HGLibB_08898	CDY1	2699.4	2233.9	2699.4	2233.9	-0.27294	108320	538510	0.63454	0.26286	0.73714	0.52573	0.99935	FALSE
HGLibA_08904	CDY1	1810.2	1516.9	1810.2	1516.9	-0.25487	43014	361130	0.4906	0.31186	0.68814	0.62371	0.99935	FALSE
HGLibA_08905	CDY1	3572	3459.3	3572	3459.3	-0.046249	6353.6	712600	0.13355	0.44688	0.55312	0.89376	0.99935	FALSE
HGLibA_08906	CDY1	1488.9	1479.6	1488.9	1479.6	-0.0090635	43.531	297030	0.021134	0.49157	0.50843	0.98314	0.99935	FALSE
HGLibB_08904	CDY2A	1454.8	2518.2	1454.8	2518.2	0.79116	565400	290220	1.9739	0.97572	0.02428	0.048559	0.99935	TRUE
HGLibB_08905	CDY2A	823.13	1619	823.13	1619	0.97501	316670	164210	1.9639	0.97469	0.025305	0.05061	0.99935	TRUE
HGLibB_08903	CDY2A	1165.4	1156.1	1165.4	1156.1	-0.01146	42.581	232480	0.029179	0.48836	0.51164	0.97672	0.99935	FALSE
HGLibB_08908	CDY2B	488.6	743.43	488.6	743.43	0.60454	32469	97472	0.81623	0.77987	0.22013	0.44025	0.99935	TRUE
HGLibB_08911	CDYL	954.08	1563.4	954.08	1563.4	0.7119	185620	190330	1.3966	0.91755	0.082452	0.1649	0.99935	TRUE
HGLibB_08909	CDYL	1060.8	514.75	1060.8	514.75	-1.0418	149100	211630	1.2362	0.10819	0.89181	0.21639	0.99935	FALSE
HGLibA_08916	CDYL	444.58	161.26	444.58	161.26	-1.4574	40135	88691	1.2241	0.11046	0.88954	0.22091	0.99935	FALSE
HGLibA_08917	CDYL	487.49	860.04	487.49	860.04	0.81774	69396	97253	1.1946	0.8766	0.1234	0.2468	0.99935	TRUE
HGLibB_08910	CDYL	1817.9	1191.7	1817.9	1191.7	-0.60889	196100	362670	1.0446	0.14811	0.85189	0.29622	0.99935	FALSE
HGLibA_08918	CDYL	1844.3	1300.1	1844.3	1300.1	-0.50417	148110	367940	0.90087	0.18383	0.81617	0.36766	0.99935	FALSE
HGLibB_08914	CDYL2	1080.6	1939.7	1080.6	1939.7	0.84333	368960	215580	1.8501	0.96753	0.032473	0.064945	0.99935	TRUE
HGLibA_08921	CDYL2	1278.7	1963.3	1278.7	1963.3	0.61823	234360	255100	1.3555	0.91187	0.088128	0.17626	0.99935	TRUE
HGLibA_08920	CDYL2	568.93	987.59	568.93	987.59	0.7946	87640	113500	1.2427	0.8879	0.1121	0.22421	0.99935	TRUE
HGLibA_08919	CDYL2	1027.8	1246.3	1027.8	1246.3	0.27787	23876	205040	0.48258	0.68161	0.31839	0.63678	0.99935	TRUE
HGLibB_08913	CDYL2	894.66	1078.7	894.66	1078.7	0.26961	16935	178480	0.43563	0.66268	0.33732	0.67464	0.99935	TRUE
HGLibB_08912	CDYL2	649.26	719.74	649.26	719.74	0.14846	2483.7	129520	0.19583	0.56203	0.43797	0.87594	0.99935	TRUE
HGLibA_08977	CECR2	592.04	284.25	592.04	284.25	-1.0559	47366	118110	1.0403	0.1491	0.8509	0.29819	0.99935	FALSE
HGLibB_08969	CECR2	893.56	563.04	893.56	563.04	-0.66539	54622	178260	0.83028	0.20319	0.79681	0.40638	0.99935	FALSE
HGLibA_08976	CECR2	791.22	637.74	791.22	637.74	-0.31066	11777	157840	0.42839	0.33418	0.66582	0.66837	0.99935	FALSE
HGLibA_08978	CECR2	596.44	489.24	596.44	489.24	-0.2853	5745.7	118990	0.38319	0.35079	0.64921	0.70158	0.99935	FALSE
HGLibB_08971	CECR2	1055.3	907.42	1055.3	907.42	-0.21762	10938	210530	0.34033	0.3668	0.6332	0.73361	0.99935	FALSE
HGLibB_08970	CECR2	697.68	667.81	697.68	667.81	-0.063037	446.12	139180	0.12257	0.45123	0.54877	0.90245	0.99935	FALSE
HGLibB_09029	CENPA	563.43	99.306	563.43	99.306	-2.4924	107700	112400	1.7685	0.038488	0.96151	0.076975	0.99935	FALSE
HGLibB_09030	CENPA	1035.5	553.01	1035.5	553.01	-0.90374	116400	206580	1.1059	0.13438	0.86562	0.26877	0.99935	FALSE
HGLibA_09036	CENPA	535.91	235.97	535.91	235.97	-1.18	44985	106910	1.0996	0.13574	0.86426	0.27149	0.99935	FALSE
HGLibB_09031	CENPA	604.14	300.65	604.14	300.65	-1.0044	46053	120520	1.009	0.1565	0.8435	0.31299	0.99935	FALSE
HGLibA_09037	CENPA	1005.8	665.99	1005.8	665.99	-0.59405	57737	200650	0.79152	0.21432	0.78568	0.42864	0.99935	FALSE
HGLibA_09038	CENPA	546.92	759.83	546.92	759.83	0.4736	22665	109110	0.64456	0.72705	0.27295	0.5459	0.99935	TRUE
HGLibB_09340	CHAF1A	940.88	157.61	940.88	157.61	-2.57	306750	187700	2.0399	0.020681	0.97932	0.041361	0.99935	FALSE
HGLibB_09338	CHAF1A	1024.5	199.52	1024.5	199.52	-2.3545	340300	204380	2.0036	0.022557	0.97744	0.045114	0.99935	FALSE
HGLibA_09346	CHAF1A	557.92	64.685	557.92	64.685	-3.089	121640	111300	1.9858	0.023527	0.97647	0.047053	0.99935	FALSE
HGLibB_09339	CHAF1A	443.48	262.39	443.48	262.39	-0.75493	16397	88472	0.7784	0.21817	0.78183	0.43633	0.99935	FALSE
HGLibA_09348	CHAF1A	534.81	397.22	534.81	397.22	-0.42816	9465.6	106690	0.52063	0.30131	0.69869	0.60262	0.99935	FALSE
HGLibA_09347	CHAF1A	915.57	824.51	915.57	824.51	-0.15095	4145.5	182650	0.23762	0.40609	0.59391	0.81218	0.99935	FALSE
HGLibB_09342	CHAF1B	574.43	85.64	574.43	85.64	-2.7315	119460	114600	1.8676	0.030911	0.96909	0.061821	0.99935	FALSE
HGLibB_09341	CHAF1B	870.45	255.1	870.45	255.1	-1.7667	189330	173650	1.6212	0.052484	0.94752	0.10497	0.99935	FALSE
HGLibA_09351	CHAF1B	761.5	307.94	761.5	307.94	-1.3034	102860	151920	1.2848	0.099432	0.90057	0.19886	0.99935	FALSE
HGLibA_09350	CHAF1B	875.95	521.13	875.95	521.13	-0.74809	62950	174750	0.90309	0.18324	0.81676	0.36648	0.99935	FALSE
HGLibB_09343	CHAF1B	605.24	390.85	605.24	390.85	-0.62961	22983	120740	0.71427	0.23753	0.76247	0.47506	0.99935	FALSE
HGLibA_09349	CHAF1B	450.08	363.51	450.08	363.51	-0.30741	3746.9	89789	0.40542	0.34258	0.65742	0.68517	0.99935	FALSE
HGLibA_09384	CHD1	1195.1	665.99	1195.1	665.99	-0.84258	139970	238410	1.1121	0.13304	0.86696	0.26608	0.99935	FALSE
HGLibB_09376	CHD1	967.29	581.26	967.29	581.26	-0.73378	74509	192970	0.92149	0.1784	0.8216	0.35679	0.99935	FALSE
HGLibB_09375	CHD1	943.08	807.2	943.08	807.2	-0.22419	9231.2	188140	0.33807	0.36766	0.63234	0.73531	0.99935	FALSE
HGLibA_09383	CHD1	882.55	758	882.55	758	-0.21921	7756.3	176060	0.3261	0.37217	0.62783	0.74435	0.99935	FALSE
HGLibB_09374	CHD1	852.84	951.15	852.84	951.15	0.15722	4832.2	170140	0.23833	0.58619	0.41381	0.82763	0.99935	TRUE
HGLibA_09382	CHD1	686.67	616.79	686.67	616.79	-0.15461	2442	136990	0.2372	0.40625	0.59375	0.8125	0.99935	FALSE
HGLibA_09386	CHD1L	1505.4	890.11	1505.4	890.11	-0.75744	189290	300320	1.1352	0.12815	0.87185	0.25629	0.99935	FALSE
HGLibB_09378	CHD1L	1102.6	624.08	1102.6	624.08	-0.82016	114510	219970	1.0547	0.14578	0.85422	0.29156	0.99935	FALSE
HGLibA_09387	CHD1L	1161	846.38	1161	846.38	-0.45549	49483	231610	0.67222	0.25072	0.74928	0.50144	0.99935	FALSE
HGLibA_09385	CHD1L	676.77	892.84	676.77	892.84	0.39922	23343	135010	0.58804	0.71233	0.28767	0.57535	0.99935	TRUE
HGLibB_09377	CHD1L	677.87	816.31	677.87	816.31	0.26775	9582.9	135230	0.37646	0.63479	0.36521	0.73041	0.99935	TRUE
HGLibB_09379	CHD1L	946.38	1100.6	946.38	1100.6	0.21754	11886	188800	0.35485	0.63326	0.36674	0.73349	0.99935	TRUE
HGLibB_09382	CHD2	272.91	35.531	272.91	35.531	-2.9065	28174	54444	1.7741	0.038022	0.96198	0.076045	0.99935	FALSE
HGLibB_09380	CHD2	978.29	554.84	978.29	554.84	-0.81708	89657	195160	1.0043	0.15761	0.84239	0.31522	0.99935	FALSE
HGLibB_09381	CHD2	1342.5	878.26	1342.5	878.26	-0.61167	107770	267830	0.91176	0.18095	0.81905	0.3619	0.99935	FALSE
HGLibA_09389	CHD2	813.23	476.49	813.23	476.49	-0.76997	56697	162230	0.90089	0.18382	0.81618	0.36764	0.99935	FALSE
HGLibA_09388	CHD2	545.82	606.77	545.82	606.77	0.15246	1857.4	108890	0.1847	0.55126	0.44874	0.89749	0.99935	TRUE
HGLibA_09390	CHD2	1016.8	964.81	1016.8	964.81	-0.075645	1351.6	202850	0.13217	0.44743	0.55257	0.89485	0.99935	FALSE
HGLibA_09393	CHD3	993.7	728.85	993.7	728.85	-0.44666	35072	198240	0.6232	0.26658	0.73342	0.53315	0.99935	FALSE
HGLibB_09385	CHD3	833.03	1039.5	833.03	1039.5	0.31913	21319	166190	0.50652	0.68734	0.31266	0.62531	0.99935	TRUE
HGLibB_09383	CHD3	1581.3	1767.5	1581.3	1767.5	0.16044	17322	315470	0.33139	0.62892	0.37108	0.74216	0.99935	TRUE
HGLibA_09392	CHD3	1123.5	1275.5	1123.5	1275.5	0.18283	11543	224140	0.32092	0.62254	0.37746	0.75492	0.99935	TRUE
HGLibB_09384	CHD3	681.17	758.91	681.17	758.91	0.1557	3021.9	135890	0.21089	0.56961	0.43039	0.86079	0.99935	TRUE
HGLibA_09391	CHD3	812.12	856.4	812.12	856.4	0.076489	980.07	162010	0.10999	0.53362	0.46638	0.93276	0.99935	TRUE
HGLibB_09386	CHD4	630.55	149.41	630.55	149.41	-2.07	115750	125790	1.6286	0.051694	0.94831	0.10339	0.99935	FALSE
HGLibA_09396	CHD4	1477.9	642.3	1477.9	642.3	-1.201	349110	294830	1.5644	0.05886	0.94114	0.11772	0.99935	FALSE
HGLibA_09394	CHD4	1228.1	482.86	1228.1	482.86	-1.3449	277680	245000	1.5554	0.05993	0.94007	0.11986	0.99935	FALSE
HGLibB_09387	CHD4	878.15	472.84	878.15	472.84	-0.89171	82138	175190	1.0313	0.1512	0.8488	0.30239	0.99935	FALSE
HGLibA_09395	CHD4	1153.3	696.96	1153.3	696.96	-0.72575	104100	230070	0.97834	0.16395	0.83605	0.3279	0.99935	FALSE
HGLibB_09388	CHD4	366.45	265.12	366.45	265.12	-0.46546	5133.6	73104	0.54801	0.29184	0.70816	0.58368	0.99935	FALSE
HGLibB_09390	CHD5	587.63	816.31	587.63	816.31	0.47351	26146	117230	0.66789	0.73655	0.26345	0.52689	0.99935	TRUE
HGLibB_09391	CHD5	719.69	552.1	719.69	552.1	-0.38182	14042	143570	0.49789	0.30928	0.69072	0.61856	0.99935	FALSE
HGLibA_09399	CHD5	1081.7	937.48	1081.7	937.48	-0.20627	10404	215800	0.32699	0.37184	0.62816	0.74368	0.99935	FALSE
HGLibA_09397	CHD5	1426.2	1522.4	1426.2	1522.4	0.094123	4628.6	284510	0.18038	0.56996	0.43004	0.86008	0.99935	TRUE
HGLibA_09398	CHD5	1107	1060.5	1107	1060.5	-0.061941	1084.2	220850	0.11178	0.4555	0.5445	0.911	0.99935	FALSE
HGLibB_09389	CHD5	379.65	390.85	379.65	390.85	0.041813	62.65	75739	0.040674	0.47193	0.52807	0.94387	0.99935	TRUE
HGLibA_09401	CHD6	1033.3	613.14	1033.3	613.14	-0.75202	88271	206140	0.96264	0.16786	0.83214	0.33573	0.99935	FALSE
HGLibB_09393	CHD6	1067.4	826.33	1067.4	826.33	-0.36895	29063	212950	0.5436	0.29336	0.70664	0.58671	0.99935	FALSE
HGLibB_09392	CHD6	1568.1	1788.4	1568.1	1788.4	0.18953	24263	312830	0.39385	0.65228	0.34772	0.69545	0.99935	TRUE
HGLibA_09400	CHD6	1240.2	1082.3	1240.2	1082.3	-0.19624	12459	247410	0.32786	0.37151	0.62849	0.74302	0.99935	FALSE
HGLibA_09402	CHD6	951.88	885.55	951.88	885.55	-0.10409	2199.7	189900	0.17311	0.43128	0.56872	0.86257	0.99935	FALSE
HGLibB_09394	CHD6	414.87	417.27	414.87	417.27	0.0083037	2.8812	82764	0.0083441	0.46327	0.53673	0.92653	0.99935	TRUE
HGLibB_09396	CHD7	733.99	1124.3	733.99	1124.3	0.61444	76150	146430	1.0199	0.84174	0.15826	0.31652	0.99935	TRUE
HGLibA_09404	CHD7	1464.7	935.66	1464.7	935.66	-0.64598	139930	292200	0.99017	0.16104	0.83896	0.32209	0.99935	FALSE
HGLibA_09403	CHD7	713.09	893.75	713.09	893.75	0.32539	16320	142260	0.47901	0.67448	0.32552	0.65103	0.99935	TRUE
HGLibA_09405	CHD7	672.37	585.81	672.37	585.81	-0.1985	3746	134130	0.2892	0.38622	0.61378	0.77243	0.99935	FALSE
HGLibB_09395	CHD7	1323.8	1185.3	1323.8	1185.3	-0.15935	9596.3	264100	0.2775	0.3907	0.6093	0.78139	0.99935	FALSE
HGLibB_09397	CHD7	1589	1667.2	1589	1667.2	0.069271	3058.2	317000	0.13891	0.55417	0.44583	0.89165	0.99935	TRUE
HGLibA_09407	CHD8	1431.7	2620.2	1431.7	2620.2	0.87153	706320	285610	2.224	0.98688	0.013124	0.026248	0.99935	TRUE
HGLibB_09398	CHD8	576.63	849.11	576.63	849.11	0.5575	37122	115030	0.80338	0.77929	0.22071	0.44142	0.99935	TRUE
HGLibB_09399	CHD8	740.6	594.01	740.6	594.01	-0.31771	10743	147750	0.43035	0.33347	0.66653	0.66694	0.99935	FALSE
HGLibA_09408	CHD8	1684.8	1524.2	1684.8	1524.2	-0.14441	12891	336100	0.27987	0.38979	0.61021	0.77958	0.99935	FALSE
HGLibA_09406	CHD8	850.64	891.02	850.64	891.02	0.06683	815.21	169700	0.098019	0.52989	0.47011	0.94022	0.99935	TRUE
HGLibB_09400	CHD8	759.3	764.38	759.3	764.38	0.0096024	12.89	151480	0.013046	0.49224	0.50776	0.98448	0.99935	TRUE
HGLibB_09402	CHD9	576.63	765.29	576.63	765.29	0.40775	17797	115030	0.55625	0.6975	0.3025	0.605	0.99935	TRUE
HGLibB_09401	CHD9	358.74	490.15	358.74	490.15	0.4492	8634	71568	0.49121	0.65755	0.34245	0.6849	0.99935	TRUE
HGLibA_09411	CHD9	513.91	392.67	513.91	392.67	-0.38733	7349.3	102520	0.48078	0.31534	0.68466	0.63067	0.99935	FALSE
HGLibB_09403	CHD9	520.51	414.53	520.51	414.53	-0.32773	5615.3	103840	0.42383	0.33584	0.66416	0.67169	0.99935	FALSE
HGLibA_09409	CHD9	477.59	582.17	477.59	582.17	0.28512	5468.2	95277	0.3388	0.6088	0.3912	0.78241	0.99935	TRUE
HGLibA_09410	CHD9	703.18	636.83	703.18	636.83	-0.14277	2201.1	140280	0.22261	0.41192	0.58808	0.82384	0.99935	FALSE
CHEK2_3	CHEK2	637.15	318.87	637.15	318.87	-0.99641	50652	127110	1.0162	0.15476	0.84524	0.30952	0.99935	FALSE
CHEK2_5	CHEK2	599.74	808.11	599.74	808.11	0.4296	21709	119650	0.60241	0.71472	0.28528	0.57056	0.99935	TRUE
CHEK2_1	CHEK2	685.57	491.06	685.57	491.06	-0.48057	18917	136770	0.59361	0.27639	0.72361	0.55277	0.99935	FALSE
CHEK2_4	CHEK2	598.64	575.79	598.64	575.79	-0.056046	261.02	119430	0.12367	0.45079	0.54921	0.90158	0.99935	FALSE
CHEK2_2	CHEK2	501.8	488.33	501.8	488.33	-0.039181	90.74	100110	0.12027	0.45214	0.54786	0.90427	0.99935	FALSE
HGLibA_09424	CHERP	1161	554.84	1161	554.84	-1.0638	183700	231610	1.3002	0.096772	0.90323	0.19354	0.99935	FALSE
HGLibB_09416	CHERP	695.48	283.34	695.48	283.34	-1.2925	84929	138740	1.2447	0.10662	0.89338	0.21324	0.99935	FALSE
HGLibA_09425	CHERP	660.26	340.74	660.26	340.74	-0.95234	51049	131720	0.99279	0.16041	0.83959	0.32081	0.99935	FALSE
HGLibA_09426	CHERP	782.41	463.73	782.41	463.73	-0.75338	50779	156090	0.87549	0.19065	0.80935	0.38131	0.99935	FALSE
HGLibB_09418	CHERP	1417.4	1076	1417.4	1076	-0.39726	58278	282760	0.65085	0.25757	0.74243	0.51514	0.99935	FALSE
HGLibB_09417	CHERP	384.05	342.56	384.05	342.56	-0.1645	860.89	76617	0.27931	0.39	0.61	0.78001	0.99935	FALSE
HGLibA_09532	CHRAC1	763.71	422.73	763.71	422.73	-0.85175	58131	152360	0.95309	0.17027	0.82973	0.34054	0.99935	FALSE
HGLibB_09522	CHRAC1	800.02	1073.2	800.02	1073.2	0.42339	37322	159600	0.68388	0.74726	0.25274	0.50548	0.99935	TRUE
HGLibB_09524	CHRAC1	345.54	241.43	345.54	241.43	-0.51544	5419.1	68933	0.58899	0.27793	0.72207	0.55587	0.99935	FALSE
HGLibA_09531	CHRAC1	1800.3	1587.1	1800.3	1587.1	-0.18178	22738	359150	0.35811	0.36013	0.63987	0.72026	0.99935	FALSE
HGLibA_09533	CHRAC1	910.06	772.58	910.06	772.58	-0.236	9450.8	181550	0.35028	0.36306	0.63694	0.72613	0.99935	FALSE
HGLibB_09523	CHRAC1	726.29	671.45	726.29	671.45	-0.1131	1503.6	144890	0.18514	0.42656	0.57344	0.85312	0.99935	FALSE
HGLibA_09707	CIITA	1185.2	669.63	1185.2	669.63	-0.82273	132890	236440	1.0887	0.13814	0.86186	0.27628	0.99935	FALSE
HGLibB_09696	CIITA	1050.9	712.45	1050.9	712.45	-0.56014	57281	209650	0.76736	0.22143	0.77857	0.44287	0.99935	FALSE
HGLibB_09697	CIITA	895.76	614.06	895.76	614.06	-0.544	39678	178700	0.70753	0.23962	0.76038	0.47924	0.99935	FALSE
HGLibB_09698	CIITA	610.74	781.69	610.74	781.69	0.35551	14611	121840	0.48974	0.67481	0.32519	0.65039	0.99935	TRUE
HGLibA_09706	CIITA	695.48	569.41	695.48	569.41	-0.28807	7946.1	138740	0.39257	0.34732	0.65268	0.69464	0.99935	FALSE
HGLibA_09705	CIITA	1162.1	1186.2	1162.1	1186.2	0.029635	291.32	231830	0.050133	0.51617	0.48383	0.96766	0.99935	TRUE
HGLibA_09721	CIRBP	341.14	200.43	341.14	200.43	-0.76427	9898.6	68055	0.77093	0.22037	0.77963	0.44075	0.99935	FALSE
HGLibA_09720	CIRBP	729.59	984.86	729.59	984.86	0.43231	32580	145550	0.66909	0.74105	0.25895	0.51789	0.99935	TRUE
HGLibB_09711	CIRBP	483.09	328.89	483.09	328.89	-0.55328	11889	96375	0.62568	0.26576	0.73424	0.53152	0.99935	FALSE
HGLibB_09712	CIRBP	861.64	642.3	861.64	642.3	-0.42328	24056	171890	0.56832	0.28491	0.71509	0.56982	0.99935	FALSE
HGLibA_09722	CIRBP	1083.9	949.33	1083.9	949.33	-0.19111	9059.5	216240	0.30551	0.37999	0.62001	0.75998	0.99935	FALSE
HGLibB_09713	CIRBP	1406.4	1490.5	1406.4	1490.5	0.083768	3539.4	280560	0.15884	0.56136	0.43864	0.87727	0.99935	TRUE
CLOCK_3	CLOCK	366.45	108.42	366.45	108.42	-1.7477	33290	73104	1.3395	0.090206	0.90979	0.18041	0.99935	FALSE
CLOCK_5	CLOCK	553.52	799	553.52	799	0.52876	30130	110420	0.73873	0.75839	0.24161	0.48321	0.99935	TRUE
CLOCK_2	CLOCK	700.98	455.53	700.98	455.53	-0.62072	30123	139840	0.73084	0.23244	0.76756	0.46488	0.99935	FALSE
CLOCK_4	CLOCK	919.97	693.32	919.97	693.32	-0.40755	25685	183530	0.56199	0.28706	0.71294	0.57412	0.99935	FALSE
CLOCK_1	CLOCK	769.21	668.72	769.21	668.72	-0.20169	5048.9	153450	0.29632	0.38349	0.61651	0.76698	0.99935	FALSE
HGLibA_10296	CNKSR1	703.18	350.76	703.18	350.76	-1.0014	62101	140280	1.0468	0.1476	0.8524	0.2952	0.99935	FALSE
HGLibB_10285	CNKSR1	627.25	356.23	627.25	356.23	-0.81451	36727	125130	0.87435	0.19097	0.80903	0.38193	0.99935	FALSE
HGLibA_10295	CNKSR1	870.45	713.36	870.45	713.36	-0.28676	12338	173650	0.40974	0.341	0.659	0.682	0.99935	FALSE
HGLibB_10286	CNKSR1	1474.6	1628.1	1474.6	1628.1	0.14276	11778	294170	0.28297	0.61012	0.38988	0.77975	0.99935	TRUE
HGLibA_10297	CNKSR1	1338.1	1236.3	1338.1	1236.3	-0.11409	5184.1	266950	0.20421	0.4191	0.5809	0.83819	0.99935	FALSE
HGLibB_10284	CNKSR1	822.03	826.33	822.03	826.33	0.0075258	9.2644	163990	0.01063	0.49351	0.50649	0.98702	0.99935	TRUE
HGLibB_10287	CNKSR2	608.54	968.46	608.54	968.46	0.66945	64770	121400	1.033	0.84285	0.15715	0.3143	0.99935	TRUE
HGLibA_10300	CNKSR2	607.44	358.05	607.44	358.05	-0.76095	31099	121180	0.8251	0.20466	0.79534	0.40931	0.99935	FALSE
HGLibB_10289	CNKSR2	1324.9	1669.1	1324.9	1669.1	0.3329	59215	264320	0.66937	0.74711	0.25289	0.50578	0.99935	TRUE
HGLibA_10299	CNKSR2	893.56	723.38	893.56	723.38	-0.30442	14480	178260	0.43442	0.33199	0.66801	0.66399	0.99935	FALSE
HGLibA_10298	CNKSR2	614.05	689.67	614.05	689.67	0.16731	2859.8	122500	0.21608	0.56841	0.43159	0.86317	0.99935	TRUE
HGLibB_10288	CNKSR2	650.36	619.52	650.36	619.52	-0.069973	475.49	129740	0.13519	0.44623	0.55377	0.89246	0.99935	FALSE
HGLibB_10292	CNKSR3	1213.8	614.06	1213.8	614.06	-0.98191	179840	242140	1.2516	0.10537	0.89463	0.21073	0.99935	FALSE
HGLibA_10303	CNKSR3	374.15	183.12	374.15	183.12	-1.0268	18245	74641	0.94852	0.17143	0.82857	0.34286	0.99935	FALSE
HGLibB_10291	CNKSR3	753.8	976.66	753.8	976.66	0.37323	24833	150380	0.57469	0.70971	0.29029	0.58057	0.99935	TRUE
HGLibB_10290	CNKSR3	763.71	831.8	763.71	831.8	0.12307	2318.4	152360	0.17445	0.55811	0.44189	0.88378	0.99935	TRUE
HGLibA_10301	CNKSR3	811.02	795.36	811.02	795.36	-0.028107	122.73	161800	0.067907	0.47293	0.52707	0.94586	0.99935	FALSE
HGLibA_10302	CNKSR3	540.32	544.82	540.32	544.82	0.011941	10.121	107790	0.013703	0.47949	0.52051	0.95898	0.99935	TRUE
HGLibB_10329	CNOT4	387.35	1138.8	387.35	1138.8	1.5534	282360	77275	2.7033	0.99626	0.0037384	0.0074769	0.99935	TRUE
HGLibA_10341	CNOT4	895.76	1912.3	895.76	1912.3	1.0933	516700	178700	2.4048	0.99177	0.0082318	0.016464	0.99935	TRUE
HGLibB_10331	CNOT4	614.05	840.91	614.05	840.91	0.45297	25734	122500	0.64819	0.73089	0.26911	0.53822	0.99935	TRUE
HGLibA_10340	CNOT4	672.37	808.11	672.37	808.11	0.26494	9213.1	134130	0.37064	0.63234	0.36766	0.73531	0.99935	TRUE
HGLibA_10342	CNOT4	1356.8	1458.6	1356.8	1458.6	0.10427	5178.3	270680	0.1956	0.57561	0.42439	0.84879	0.99935	TRUE
HGLibB_10330	CNOT4	537.01	582.17	537.01	582.17	0.11627	1019.4	107130	0.13795	0.53122	0.46878	0.93756	0.99935	TRUE
control-hEpi_104	control	1498.8	3298	1498.8	3298	1.1373	1618600	299000	3.2904	0.9995	0.00050171	0.0010034	0.31192	TRUE
control-hEpi_126	control	794.52	1865.9	794.52	1865.9	1.2306	573880	158500	2.691	0.99635	0.0036461	0.0072921	0.99935	TRUE
control-hEpi_97	control	704.28	1547	704.28	1547	1.1341	355070	140500	2.2482	0.98734	0.012663	0.025327	0.99935	TRUE
control-hEpi_98	control	747.2	1567	747.2	1567	1.0675	336060	149060	2.1234	0.98268	0.017317	0.034635	0.99935	TRUE
control-hEpi_19	control	773.61	1505.1	773.61	1505.1	0.95925	267520	154330	1.8619	0.96791	0.032091	0.064181	0.99935	TRUE
control-hEpi_25	control	600.84	1142.5	600.84	1142.5	0.92597	146680	119860	1.5644	0.93861	0.061395	0.12279	0.99935	TRUE
control-hEpi_106	control	850.64	1452.2	850.64	1452.2	0.77095	180960	169700	1.4604	0.92647	0.073525	0.14705	0.99935	TRUE
control-hEpi_50	control	539.22	967.55	539.22	967.55	0.84229	91734	107570	1.306	0.89917	0.10083	0.20166	0.99935	TRUE
control-hEpi_47	control	468.79	158.52	468.79	158.52	-1.5582	48131	93521	1.289	0.098695	0.9013	0.19739	0.99935	FALSE
control-hEpi_52	control	320.23	631.37	320.23	631.37	0.97716	48403	63884	1.231	0.87836	0.12164	0.24328	0.99935	TRUE
control-hEpi_115	control	1227	1827.6	1227	1827.6	0.57443	180360	244780	1.2139	0.88687	0.11313	0.22626	0.99935	TRUE
control-hEpi_54	control	612.95	254.19	612.95	254.19	-1.2666	64354	122280	1.1885	0.11731	0.88269	0.23463	0.99935	FALSE
control-hEpi_4	control	653.66	285.16	653.66	285.16	-1.1939	67896	130400	1.1604	0.12294	0.87706	0.24588	0.99935	FALSE
control-hEpi_130	control	826.43	1296.4	826.43	1296.4	0.64896	110460	164870	1.1575	0.87384	0.12616	0.25232	0.99935	TRUE
control-hEpi_93	control	982.69	1495.1	982.69	1495.1	0.60488	131260	196040	1.1572	0.87474	0.12526	0.25051	0.99935	TRUE
control-hEpi_103	control	1177.5	1711.9	1177.5	1711.9	0.53951	142800	234900	1.1026	0.86388	0.13612	0.27224	0.99935	TRUE
control-hEpi_38	control	1570.3	2185.6	1570.3	2185.6	0.47673	189300	313270	1.0993	0.86385	0.13615	0.2723	0.99935	TRUE
control-hEpi_91	control	696.58	1104.2	696.58	1104.2	0.66389	83081	138960	1.0935	0.85855	0.14145	0.2829	0.99935	TRUE
control-hEpi_83	control	1099.3	1604.4	1099.3	1604.4	0.54497	127530	219310	1.0784	0.85824	0.14176	0.28352	0.99935	TRUE
control-hEpi_33	control	544.72	261.47	544.72	261.47	-1.056	40113	108670	1.0218	0.15344	0.84656	0.30687	0.99935	FALSE
control-hEpi_122	control	521.61	251.45	521.61	251.45	-1.0497	36492	104060	1.0089	0.15651	0.84349	0.31301	0.99935	FALSE
control-hEpi_136	control	763.71	415.44	763.71	415.44	-0.87678	60643	152360	0.97372	0.1651	0.8349	0.33019	0.99935	FALSE
control-hEpi_26	control	452.28	222.3	452.28	222.3	-1.0214	26446	90228	0.96648	0.1669	0.8331	0.3338	0.99935	FALSE
control-hEpi_137	control	818.73	1205.3	818.73	1205.3	0.55741	74733	163330	0.95661	0.82692	0.17308	0.34617	0.99935	TRUE
control-hEpi_36	control	515.01	270.59	515.01	270.59	-0.92598	29871	102740	0.92126	0.17846	0.82154	0.35691	0.99935	FALSE
control-hEpi_94	control	1241.3	796.27	1241.3	796.27	-0.63987	99025	247630	0.9138	0.18041	0.81959	0.36082	0.99935	FALSE
control-hEpi_132	control	669.07	389.02	669.07	389.02	-0.78075	39212	133480	0.86076	0.19468	0.80532	0.38937	0.99935	FALSE
control-hEpi_118	control	1426.2	986.68	1426.2	986.68	-0.53104	96576	284510	0.83452	0.20199	0.79801	0.40399	0.99935	FALSE
control-hEpi_123	control	506.2	770.76	506.2	770.76	0.60559	34995	100980	0.83251	0.78552	0.21448	0.42897	0.99935	TRUE
control-hEpi_112	control	1644.1	1179.8	1644.1	1179.8	-0.47834	107760	327980	0.81627	0.20717	0.79283	0.41434	0.99935	FALSE
control-hEpi_117	control	656.96	952.06	656.96	952.06	0.53456	43541	131060	0.81513	0.78502	0.21498	0.42995	0.99935	TRUE
control-hEpi_135	control	675.67	412.71	675.67	412.71	-0.70983	34574	134790	0.80296	0.211	0.789	0.422	0.99935	FALSE
control-hEpi_6	control	422.57	243.25	422.57	243.25	-0.79422	16077	84300	0.80296	0.211	0.789	0.422	0.99935	FALSE
control-hEpi_74	control	667.97	952.06	667.97	952.06	0.51063	40354	133260	0.77825	0.77419	0.22581	0.45162	0.99935	TRUE
control-hEpi_79	control	735.09	1024.9	735.09	1024.9	0.47899	42007	146650	0.7569	0.7691	0.2309	0.46179	0.99935	TRUE
control-hEpi_128	control	1787.1	2238.5	1787.1	2238.5	0.32472	101870	356520	0.75594	0.77485	0.22515	0.45031	0.99935	TRUE
control-hEpi_90	control	586.53	844.55	586.53	844.55	0.52522	33287	117010	0.75429	0.76449	0.23551	0.47102	0.99935	TRUE
control-hEpi_82	control	927.67	636.83	927.67	636.83	-0.54199	42294	185070	0.71384	0.23766	0.76234	0.47533	0.99935	FALSE
control-hEpi_42	control	747.2	1020.4	747.2	1020.4	0.44904	37317	149060	0.70759	0.75388	0.24612	0.49223	0.99935	TRUE
control-hEpi_70	control	928.77	643.21	928.77	643.21	-0.52935	40773	185290	0.70052	0.2418	0.7582	0.4836	0.99935	FALSE
control-hEpi_149	control	798.92	1070.5	798.92	1070.5	0.4217	36877	159380	0.68026	0.74607	0.25393	0.50786	0.99935	TRUE
control-hEpi_121	control	711.98	481.95	711.98	481.95	-0.56199	26458	142040	0.6786	0.2487	0.7513	0.49739	0.99935	FALSE
control-hEpi_125	control	811.02	1077.8	811.02	1077.8	0.40981	35581	161800	0.66319	0.74072	0.25928	0.51855	0.99935	TRUE
control-hEpi_28	control	465.49	308.85	465.49	308.85	-0.59026	12267	92862	0.65402	0.25655	0.74345	0.5131	0.99935	FALSE
control-hEpi_71	control	947.48	678.74	947.48	678.74	-0.48063	36110	189020	0.6515	0.25736	0.74264	0.51473	0.99935	FALSE
control-hEpi_100	control	908.96	1181.6	908.96	1181.6	0.37814	37178	181330	0.64035	0.73468	0.26532	0.53064	0.99935	TRUE
control-hEpi_86	control	1729.9	1360.2	1729.9	1360.2	-0.34662	68330	345100	0.63292	0.26339	0.73661	0.52678	0.99935	FALSE
control-hEpi_44	control	829.73	1085.1	829.73	1085.1	0.38667	32600	165530	0.62761	0.72926	0.27074	0.54147	0.99935	TRUE
control-hEpi_32	control	687.77	481.95	687.77	481.95	-0.51215	21182	137210	0.62503	0.26598	0.73402	0.53195	0.99935	FALSE
control-hEpi_80	control	1334.8	1649	1334.8	1649	0.30474	49357	266290	0.60885	0.72737	0.27263	0.54527	0.99935	TRUE
control-hEpi_119	control	524.91	721.56	524.91	721.56	0.4583	19336	104720	0.6077	0.71328	0.28672	0.57343	0.99935	TRUE
control-hEpi_75	control	2284.5	1883.2	2284.5	1883.2	-0.27859	80540	455750	0.59528	0.27583	0.72417	0.55165	0.99935	FALSE
control-hEpi_76	control	960.68	719.74	960.68	719.74	-0.41609	29027	191650	0.5802	0.28089	0.71911	0.56178	0.99935	FALSE
control-hEpi_7	control	382.95	270.59	382.95	270.59	-0.49952	6313.3	76397	0.57493	0.28267	0.71733	0.56534	0.99935	FALSE
control-hEpi_77	control	662.46	481.04	662.46	481.04	-0.46087	16457	132160	0.56984	0.28439	0.71561	0.56878	0.99935	FALSE
control-hEpi_146	control	921.07	1156.1	921.07	1156.1	0.32761	27629	183750	0.54838	0.70359	0.29641	0.59281	0.99935	TRUE
control-hEpi_21	control	848.44	639.57	848.44	639.57	-0.40716	21814	169260	0.54767	0.29196	0.70804	0.58392	0.99935	FALSE
control-hEpi_15	control	738.4	553.01	738.4	553.01	-0.41642	17183	147310	0.5377	0.29539	0.70461	0.59078	0.99935	FALSE
control-hEpi_16	control	662.46	857.31	662.46	857.31	0.37148	18982	132160	0.53597	0.69353	0.30647	0.61295	0.99935	TRUE
control-hEpi_43	control	436.87	592.19	436.87	592.19	0.43798	12061	87154	0.5261	0.67824	0.32176	0.64351	0.99935	TRUE
control-hEpi_23	control	647.06	483.77	647.06	483.77	-0.41881	13331	129080	0.52546	0.29963	0.70037	0.59927	0.99935	FALSE
control-hEpi_144	control	655.86	840	655.86	840	0.35651	16953	130840	0.50906	0.6836	0.3164	0.6328	0.99935	TRUE
control-hEpi_51	control	798.92	1001.3	798.92	1001.3	0.32533	20470	159380	0.50683	0.68676	0.31324	0.62649	0.99935	TRUE
control-hEpi_99	control	1352.4	1094.2	1352.4	1094.2	-0.30546	33348	269810	0.50628	0.30633	0.69367	0.61266	0.99935	FALSE
control-hEpi_35	control	800.02	998.52	800.02	998.52	0.3194	19702	159600	0.49688	0.6832	0.3168	0.6336	0.99935	TRUE
control-hEpi_13	control	1294.1	1051.4	1294.1	1051.4	-0.29945	29464	258170	0.48828	0.31268	0.68732	0.62535	0.99935	FALSE
control-hEpi_68	control	1074	860.04	1074	860.04	-0.32022	22895	214260	0.4818	0.31498	0.68502	0.62995	0.99935	FALSE
control-hEpi_147	control	833.03	656.88	833.03	656.88	-0.34229	15516	166190	0.47088	0.31886	0.68114	0.63772	0.99935	FALSE
control-hEpi_113	control	694.38	541.17	694.38	541.17	-0.35905	11736	138520	0.47003	0.31917	0.68083	0.63833	0.99935	FALSE
control-hEpi_85	control	1146.7	930.19	1146.7	930.19	-0.30154	23428	228750	0.46824	0.31981	0.68019	0.63962	0.99935	FALSE
control-hEpi_30	control	801.12	983.95	801.12	983.95	0.29623	16713	159820	0.45732	0.66882	0.33118	0.66237	0.99935	TRUE
control-hEpi_55	control	1088.3	885.55	1088.3	885.55	-0.29717	20560	217120	0.45341	0.32513	0.67487	0.65026	0.99935	FALSE
control-hEpi_107	control	594.24	466.46	594.24	466.46	-0.34861	8163.1	118550	0.44853	0.32689	0.67311	0.65377	0.99935	FALSE
control-hEpi_58	control	743.9	590.37	743.9	590.37	-0.33299	11786	148400	0.44787	0.32712	0.67288	0.65425	0.99935	FALSE
control-hEpi_88	control	651.46	812.67	651.46	812.67	0.31855	12994	129960	0.44717	0.66062	0.33938	0.67876	0.99935	TRUE
control-hEpi_140	control	665.77	827.24	665.77	827.24	0.31288	13038	132820	0.44308	0.65962	0.34038	0.68076	0.99935	TRUE
control-hEpi_48	control	801.12	976.66	801.12	976.66	0.28551	15407	159820	0.43909	0.66209	0.33791	0.67583	0.99935	TRUE
control-hEpi_11	control	846.24	1025.9	846.24	1025.9	0.27739	16131	168820	0.43716	0.66234	0.33766	0.67532	0.99935	TRUE
control-hEpi_102	control	1116.9	919.26	1116.9	919.26	-0.28074	19540	222830	0.43528	0.33168	0.66832	0.66336	0.99935	FALSE
control-hEpi_105	control	1243.5	1033.1	1243.5	1033.1	-0.26713	22124	248070	0.43384	0.3322	0.6678	0.66441	0.99935	FALSE
control-hEpi_96	control	1108.1	923.82	1108.1	923.82	-0.26221	16988	221070	0.40851	0.34145	0.65855	0.6829	0.99935	FALSE
control-hEpi_29	control	1874	1626.2	1874	1626.2	-0.2045	30703	373860	0.40723	0.34192	0.65808	0.68384	0.99935	FALSE
control-hEpi_133	control	545.82	677.83	545.82	677.83	0.31199	8713.6	108890	0.40006	0.63767	0.36233	0.72466	0.99935	TRUE
control-hEpi_109	control	479.79	393.58	479.79	393.58	-0.2851	3716.3	95716	0.38261	0.351	0.649	0.70201	0.99935	FALSE
control-hEpi_24	control	442.38	363.51	442.38	363.51	-0.28256	3109.7	88252	0.38249	0.35105	0.64895	0.7021	0.99935	FALSE
control-hEpi_46	control	270.71	234.14	270.71	234.14	-0.20852	668.51	54005	0.36033	0.3593	0.6407	0.7186	0.99935	FALSE
control-hEpi_65	control	1375.5	1560.6	1375.5	1560.6	0.18201	17131	274420	0.35335	0.63651	0.36349	0.72697	0.99935	TRUE
control-hEpi_92	control	618.45	524.77	618.45	524.77	-0.23655	4387.6	123380	0.33132	0.3702	0.6298	0.7404	0.99935	FALSE
control-hEpi_111	control	677.87	578.52	677.87	578.52	-0.22827	4934.9	135230	0.32377	0.37306	0.62694	0.74611	0.99935	FALSE
control-hEpi_89	control	1233.6	1390.3	1233.6	1390.3	0.17238	12275	246100	0.31585	0.6215	0.3785	0.757	0.99935	TRUE
control-hEpi_141	control	572.23	498.35	572.23	498.35	-0.19906	2729	114160	0.29051	0.38571	0.61429	0.77143	0.99935	FALSE
control-hEpi_40	control	358.74	436.4	358.74	436.4	0.28198	3015.2	71568	0.29028	0.57606	0.42394	0.84788	0.99935	TRUE
control-hEpi_49	control	654.76	758	654.76	758	0.21093	5329.4	130620	0.28566	0.59837	0.40163	0.80327	0.99935	TRUE
control-hEpi_110	control	828.63	730.67	828.63	730.67	-0.18127	4798	165310	0.27365	0.39218	0.60782	0.78435	0.99935	FALSE
control-hEpi_116	control	1354.6	1217.2	1354.6	1217.2	-0.15425	9448	270240	0.27166	0.39294	0.60706	0.78589	0.99935	FALSE
control-hEpi_22	control	895.76	1010.4	895.76	1010.4	0.17352	6567.7	178700	0.27112	0.60003	0.39997	0.79994	0.99935	TRUE
control-hEpi_37	control	1781.6	1942.4	1781.6	1942.4	0.12458	12924	355420	0.26967	0.60574	0.39426	0.78852	0.99935	TRUE
control-hEpi_124	control	841.84	952.06	841.84	952.06	0.17731	6074.6	167940	0.26896	0.59799	0.40201	0.80402	0.99935	TRUE
control-hEpi_39	control	504	588.55	504	588.55	0.22332	3573.9	100550	0.26663	0.58171	0.41829	0.83659	0.99935	TRUE
control-hEpi_84	control	1590.1	1443.1	1590.1	1443.1	-0.13986	10807	317220	0.26475	0.3956	0.6044	0.7912	0.99935	FALSE
control-hEpi_81	control	847.34	751.63	847.34	751.63	-0.17271	4580.5	169040	0.26348	0.39609	0.60391	0.79218	0.99935	FALSE
control-hEpi_53	control	641.56	568.5	641.56	568.5	-0.17412	2668.4	127990	0.26082	0.39711	0.60289	0.79423	0.99935	FALSE
control-hEpi_27	control	904.56	1014	904.56	1014	0.16461	5989.7	180460	0.25765	0.59493	0.40507	0.81013	0.99935	TRUE
control-hEpi_143	control	725.19	645.94	725.19	645.94	-0.16671	3140	144670	0.252	0.40052	0.59948	0.80104	0.99935	FALSE
control-hEpi_12	control	959.58	1066.9	959.58	1066.9	0.15273	5753.4	191430	0.24517	0.59105	0.40895	0.81789	0.99935	TRUE
control-hEpi_62	control	609.64	692.41	609.64	692.41	0.18337	3424.9	121620	0.23732	0.57677	0.42323	0.84645	0.99935	TRUE
control-hEpi_101	control	487.49	561.21	487.49	561.21	0.20278	2717.3	97253	0.23639	0.56794	0.43206	0.86411	0.99935	TRUE
control-hEpi_129	control	1773.9	1636.3	1773.9	1636.3	-0.11646	9472.7	353890	0.23356	0.40766	0.59234	0.81533	0.99935	FALSE
control-hEpi_87	control	670.17	604.03	670.17	604.03	-0.14966	2186.8	133700	0.23148	0.40847	0.59153	0.81694	0.99935	FALSE
control-hEpi_45	control	830.83	924.73	830.83	924.73	0.1543	4408.2	165750	0.23063	0.58259	0.41741	0.83483	0.99935	TRUE
control-hEpi_10	control	997	904.68	997	904.68	-0.14003	4260.9	198900	0.22619	0.41053	0.58947	0.82105	0.99935	FALSE
control-hEpi_59	control	1159.9	1268.2	1159.9	1268.2	0.12872	5868.2	231390	0.22521	0.5858	0.4142	0.8284	0.99935	TRUE
control-hEpi_31	control	824.23	907.42	824.23	907.42	0.13856	3460.1	164430	0.20515	0.57227	0.42773	0.85546	0.99935	TRUE
control-hEpi_14	control	693.28	635.92	693.28	635.92	-0.1244	1644.9	138310	0.20018	0.42067	0.57933	0.84134	0.99935	FALSE
control-hEpi_41	control	1877.4	1764.7	1877.4	1764.7	-0.089204	6342	374520	0.18561	0.42638	0.57362	0.85275	0.99935	FALSE
control-hEpi_142	control	1436.1	1534.2	1436.1	1534.2	0.095319	4817.1	286490	0.18338	0.57119	0.42881	0.85763	0.99935	TRUE
control-hEpi_66	control	1231.4	1145.2	1231.4	1145.2	-0.1046	3714.1	245660	0.18336	0.42726	0.57274	0.85452	0.99935	FALSE
control-hEpi_138	control	984.89	1064.1	984.89	1064.1	0.11151	3138.4	196480	0.17874	0.56521	0.43479	0.86958	0.99935	TRUE
control-hEpi_20	control	910.06	844.55	910.06	844.55	-0.10765	2145.7	181550	0.17744	0.42958	0.57042	0.85916	0.99935	FALSE
control-hEpi_95	control	645.96	704.25	645.96	704.25	0.12446	1699	128870	0.16238	0.54825	0.45175	0.90351	0.99935	TRUE
control-hEpi_108	control	347.74	342.56	347.74	342.56	-0.021589	13.415	69372	0.15134	0.43985	0.56015	0.8797	0.99935	FALSE
control-hEpi_56	control	1010.2	1076	1010.2	1076	0.090896	2162.2	201530	0.14648	0.55277	0.44723	0.89446	0.99935	TRUE
control-hEpi_64	control	675.67	639.57	675.67	639.57	-0.079107	651.77	134790	0.1446	0.44251	0.55749	0.88503	0.99935	FALSE
control-hEpi_8	control	1776.1	1692.8	1776.1	1692.8	-0.06931	3474.2	354330	0.14204	0.44352	0.55648	0.88705	0.99935	FALSE
control-hEpi_17	control	520.51	502	520.51	502	-0.052145	171.37	103840	0.13134	0.44775	0.55225	0.89551	0.99935	FALSE
control-hEpi_72	control	612.95	588.55	612.95	588.55	-0.058505	297.66	122280	0.1249	0.4503	0.5497	0.9006	0.99935	FALSE
control-hEpi_61	control	490.8	529.33	490.8	529.33	0.10882	742.31	97911	0.12314	0.52104	0.47896	0.95792	0.99935	TRUE
control-hEpi_78	control	684.47	659.61	684.47	659.61	-0.053305	309.13	136550	0.11111	0.45577	0.54423	0.91153	0.99935	FALSE
control-hEpi_9	control	601.94	633.19	601.94	633.19	0.072895	488.2	120080	0.090172	0.51599	0.48401	0.96802	0.99935	TRUE
control-hEpi_131	control	954.08	923.82	954.08	923.82	-0.046456	457.97	190330	0.088722	0.46465	0.53535	0.9293	0.99935	FALSE
control-hEpi_63	control	844.04	819.04	844.04	819.04	-0.043313	312.32	168380	0.087593	0.4651	0.5349	0.9302	0.99935	FALSE
control-hEpi_57	control	853.94	829.07	853.94	829.07	-0.042599	309.38	170360	0.086155	0.46567	0.53433	0.93134	0.99935	FALSE
control-hEpi_148	control	782.41	815.4	782.41	815.4	0.059504	544.09	156090	0.083496	0.52188	0.47812	0.95624	0.99935	TRUE
control-hEpi_127	control	1323.8	1365.7	1323.8	1365.7	0.044871	875.82	264100	0.08144	0.53011	0.46989	0.93979	0.99935	TRUE
control-hEpi_139	control	1863	1909.6	1863	1909.6	0.035578	1083	371670	0.076341	0.5299	0.4701	0.9402	0.99935	TRUE
control-hEpi_114	control	659.16	650.5	659.16	650.5	-0.019062	37.544	131500	0.06966	0.47223	0.52777	0.94446	0.99935	FALSE
control-hEpi_60	control	1249	1220.8	1249	1220.8	-0.032892	396.95	249170	0.064595	0.47425	0.52575	0.9485	0.99935	FALSE
control-hEpi_120	control	1198.4	1174.4	1198.4	1174.4	-0.029187	288.49	239070	0.058485	0.47668	0.52332	0.95336	0.99935	FALSE
control-hEpi_18	control	1255.6	1236.3	1255.6	1236.3	-0.02232	186.07	250490	0.046425	0.48149	0.51851	0.96297	0.99935	FALSE
control-hEpi_73	control	1017.9	1038.6	1017.9	1038.6	0.029021	214.32	203070	0.045944	0.5125	0.4875	0.975	0.99935	TRUE
control-hEpi_67	control	1010.2	997.61	1010.2	997.61	-0.018077	79.268	201530	0.043903	0.48249	0.51751	0.96498	0.99935	FALSE
control-hEpi_134	control	803.32	818.13	803.32	818.13	0.026327	109.7	160260	0.037001	0.50364	0.49636	0.99271	0.99935	TRUE
control-hEpi_5	control	437.98	447.33	437.98	447.33	0.030426	43.77	87374	0.031653	0.47639	0.52361	0.95277	0.99935	TRUE
control-hEpi_1	control	551.32	560.3	551.32	560.3	0.023275	40.344	109990	0.027086	0.48602	0.51398	0.97204	0.99935	TRUE
control-hEpi_34	control	1028.9	1036.8	1028.9	1036.8	0.010992	31.024	205260	0.017386	0.50116	0.49884	0.99767	0.99935	TRUE
control-hEpi_3	control	2482.6	2494.5	2482.6	2494.5	0.0068932	70.745	495260	0.016902	0.50664	0.49336	0.98672	0.99935	TRUE
control-hEpi_145	control	1289.7	1297.4	1289.7	1297.4	0.0085106	29.158	257290	0.015055	0.50327	0.49673	0.99345	0.99935	TRUE
control-hEpi_69	control	939.78	943.86	939.78	943.86	0.00625	8.3413	187480	0.0094331	0.49621	0.50379	0.99243	0.99935	TRUE
control-hEpi_2	control	783.51	783.51	783.51	783.51	0	0	156310	0	0.48784	0.51216	0.97567	0.99935	FALSE
HGLibA_10918	CPEB1	801.12	1326.5	801.12	1326.5	0.72683	138020	159820	1.3142	0.90344	0.096565	0.19313	0.99935	TRUE
HGLibB_10906	CPEB1	2075.4	1424.9	2075.4	1424.9	-0.54223	211590	414040	1.0132	0.15548	0.84452	0.31096	0.99935	FALSE
HGLibA_10916	CPEB1	649.26	408.16	649.26	408.16	-0.66837	29066	129520	0.75939	0.22381	0.77619	0.44762	0.99935	FALSE
HGLibA_10917	CPEB1	1283.1	921.99	1283.1	921.99	-0.47638	65203	255970	0.72772	0.23339	0.76661	0.46678	0.99935	FALSE
HGLibB_10907	CPEB1	423.67	549.37	423.67	549.37	0.37406	7900.4	84520	0.43237	0.64125	0.35875	0.7175	0.99935	TRUE
HGLibB_10905	CPEB1	435.77	448.24	435.77	448.24	0.040607	77.729	86935	0.042287	0.48066	0.51934	0.96133	0.99935	TRUE
HGLibB_10910	CPEB2	916.67	1469.5	916.67	1469.5	0.68031	152840	182870	1.2929	0.90038	0.099625	0.19925	0.99935	TRUE
HGLibB_10908	CPEB2	796.72	1078.7	796.72	1078.7	0.43668	39756	158940	0.70729	0.75471	0.24529	0.49059	0.99935	TRUE
HGLibA_10921	CPEB2	985.99	779.87	985.99	779.87	-0.33796	21244	196700	0.49008	0.31204	0.68796	0.62408	0.99935	FALSE
HGLibA_10920	CPEB2	775.81	661.43	775.81	661.43	-0.22979	6541.3	154770	0.331	0.37032	0.62968	0.74064	0.99935	FALSE
HGLibA_10919	CPEB2	1151.1	1027.7	1151.1	1027.7	-0.16342	7611.6	229630	0.27031	0.39346	0.60654	0.78692	0.99935	FALSE
HGLibB_10909	CPEB2	917.77	1020.4	917.77	1020.4	0.15276	5265.7	183090	0.23983	0.58819	0.41181	0.82362	0.99935	TRUE
HGLibB_10913	CPEB3	643.76	395.4	643.76	395.4	-0.7018	30840	128430	0.78665	0.21574	0.78426	0.43149	0.99935	FALSE
HGLibB_10912	CPEB3	1402	1212.6	1402	1212.6	-0.20915	17924	279680	0.36491	0.35759	0.64241	0.71518	0.99935	FALSE
HGLibA_10923	CPEB3	410.46	388.11	410.46	388.11	-0.08058	249.8	81886	0.18822	0.42535	0.57465	0.85071	0.99935	FALSE
HGLibB_10911	CPEB3	989.3	952.06	989.3	952.06	-0.055293	693.25	197360	0.10147	0.45959	0.54041	0.91918	0.99935	FALSE
HGLibA_10922	CPEB3	796.72	796.27	796.72	796.27	-0.00081481	0.10144	158940	0.03045	0.48785	0.51215	0.97571	0.99935	FALSE
HGLibA_10924	CPEB3	929.87	936.57	929.87	936.57	0.010347	22.444	185500	0.015556	0.49847	0.50153	0.99694	0.99935	TRUE
HGLibB_10914	CPEB4	765.91	425.47	765.91	425.47	-0.84662	57950	152790	0.94965	0.17115	0.82885	0.34229	0.99935	FALSE
HGLibA_10926	CPEB4	1606.6	1953.3	1606.6	1953.3	0.28172	60092	320520	0.61234	0.72923	0.27077	0.54154	0.99935	TRUE
HGLibA_10927	CPEB4	1081.7	1317.4	1081.7	1317.4	0.28411	27769	215800	0.5073	0.69096	0.30904	0.61809	0.99935	TRUE
HGLibB_10916	CPEB4	700.98	545.73	700.98	545.73	-0.36061	12052	139840	0.47256	0.31826	0.68174	0.63653	0.99935	FALSE
HGLibB_10915	CPEB4	971.69	1081.4	971.69	1081.4	0.15422	6021.7	193850	0.24925	0.59286	0.40714	0.81429	0.99935	TRUE
HGLibA_10925	CPEB4	1053.1	1002.2	1053.1	1002.2	-0.071477	1298.1	210090	0.12615	0.44981	0.55019	0.89961	0.99935	FALSE
HGLibB_10993	CPSF4	607.44	65.596	607.44	65.596	-3.1916	146800	121180	2.0515	0.02011	0.97989	0.04022	0.99935	FALSE
HGLibA_11005	CPSF4	916.67	186.77	916.67	186.77	-2.289	266380	182870	1.9057	0.028348	0.97165	0.056696	0.99935	FALSE
HGLibB_10995	CPSF4	927.67	235.97	927.67	235.97	-1.9705	239230	185070	1.7623	0.039009	0.96099	0.078017	0.99935	FALSE
HGLibB_10994	CPSF4	386.25	254.19	386.25	254.19	-0.60173	8721	77056	0.65546	0.25609	0.74391	0.51217	0.99935	FALSE
HGLibA_11007	CPSF4	650.36	461	650.36	461	-0.49557	17929	129740	0.60146	0.27377	0.72623	0.54753	0.99935	FALSE
HGLibA_11006	CPSF4	499.6	605.86	499.6	605.86	0.2777	5645.2	99668	0.33657	0.60962	0.39038	0.78076	0.99935	TRUE
HGLibB_10998	CPSF4L	789.02	532.97	789.02	532.97	-0.56512	32779	157400	0.70108	0.24163	0.75837	0.48325	0.99935	FALSE
HGLibA_11009	CPSF4L	930.97	744.34	930.97	744.34	-0.32239	17416	185720	0.46195	0.32206	0.67794	0.64411	0.99935	FALSE
HGLibA_11008	CPSF4L	1111.4	1286.4	1111.4	1286.4	0.21075	15308	221730	0.37159	0.64163	0.35837	0.71674	0.99935	TRUE
HGLibB_10997	CPSF4L	627.25	574.88	627.25	574.88	-0.12557	1371.3	125130	0.20441	0.41902	0.58098	0.83804	0.99935	FALSE
HGLibB_10996	CPSF4L	973.89	899.22	973.89	899.22	-0.11496	2787.9	194290	0.18929	0.42493	0.57507	0.84987	0.99935	FALSE
HGLibA_11010	CPSF4L	956.28	957.53	956.28	957.53	0.0018732	0.77346	190770	0.0028476	0.49391	0.50609	0.98781	0.99935	TRUE
HGLibB_10999	CPSF6	587.63	84.729	587.63	84.729	-2.7795	126460	117230	1.8936	0.029141	0.97086	0.058281	0.99935	FALSE
HGLibA_11011	CPSF6	1083.9	307.03	1083.9	307.03	-1.8165	301790	216240	1.7758	0.037886	0.96211	0.075772	0.99935	FALSE
HGLibB_11000	CPSF6	661.36	268.76	661.36	268.76	-1.2959	77068	131940	1.2302	0.10931	0.89069	0.21863	0.99935	FALSE
HGLibA_11013	CPSF6	599.74	422.73	599.74	422.73	-0.50359	15666	119650	0.59979	0.27432	0.72568	0.54865	0.99935	FALSE
HGLibB_11001	CPSF6	850.64	786.25	850.64	786.25	-0.11343	2073.3	169700	0.1847	0.42673	0.57327	0.85347	0.99935	FALSE
HGLibA_11012	CPSF6	653.66	641.39	653.66	641.39	-0.027305	75.322	130400	0.08095	0.46774	0.53226	0.93548	0.99935	FALSE
HGLibB_11002	CPSF7	1485.6	1833.1	1485.6	1833.1	0.30303	60365	296370	0.63825	0.73751	0.26249	0.52498	0.99935	TRUE
HGLibA_11015	CPSF7	915.57	668.72	915.57	668.72	-0.45268	30467	182650	0.61272	0.27003	0.72997	0.54006	0.99935	FALSE
HGLibA_11016	CPSF7	216.79	185.86	216.79	185.86	-0.22098	478.33	43248	0.40349	0.34329	0.65671	0.68659	0.99935	FALSE
HGLibB_11004	CPSF7	1022.3	896.48	1022.3	896.48	-0.18928	7915.8	203950	0.29763	0.38299	0.61701	0.76598	0.99935	FALSE
HGLibA_11014	CPSF7	614.05	560.3	614.05	560.3	-0.13191	1444.1	122500	0.21265	0.4158	0.5842	0.8316	0.99935	FALSE
HGLibB_11003	CPSF7	1854.2	1896.8	1854.2	1896.8	0.032745	906.94	369910	0.070025	0.52737	0.47263	0.94526	0.99935	TRUE
HGLibA_11108	CREBBP	819.83	1973.4	819.83	1973.4	1.2662	665320	163550	2.8523	0.99778	0.0022172	0.0044343	0.85988	TRUE
HGLibB_11097	CREBBP	652.56	1392.1	652.56	1392.1	1.0919	273460	130180	2.0497	0.97906	0.020936	0.041872	0.99935	TRUE
HGLibB_11096	CREBBP	705.38	1198	705.38	1198	0.76337	121360	140720	1.3133	0.90254	0.097463	0.19493	0.99935	TRUE
HGLibB_11095	CREBBP	587.63	1035.9	587.63	1035.9	0.8168	100460	117230	1.3092	0.90048	0.099525	0.19905	0.99935	TRUE
HGLibA_11109	CREBBP	1525.2	2170.1	1525.2	2170.1	0.50851	207970	304270	1.1692	0.87849	0.12151	0.24302	0.99935	TRUE
HGLibA_11107	CREBBP	548.02	627.72	548.02	627.72	0.19557	3176.2	109330	0.24105	0.57451	0.42549	0.85097	0.99935	TRUE
HGLibA_11312	CSDC2	866.05	584.9	866.05	584.9	-0.56545	39521	172770	0.72192	0.23517	0.76483	0.47034	0.99935	FALSE
HGLibB_11301	CSDC2	1306.2	1089.6	1306.2	1089.6	-0.26134	23456	260580	0.43393	0.33217	0.66783	0.66434	0.99935	FALSE
HGLibB_11300	CSDC2	356.54	455.53	356.54	455.53	0.3526	4899.4	71128	0.37116	0.60933	0.39067	0.78133	0.99935	TRUE
HGLibB_11299	CSDC2	1946.7	1793.9	1946.7	1793.9	-0.11787	11674	388350	0.24657	0.40262	0.59738	0.80524	0.99935	FALSE
HGLibA_11311	CSDC2	1206.1	1101.5	1206.1	1101.5	-0.13078	5471.5	240610	0.22379	0.41146	0.58854	0.82292	0.99935	FALSE
HGLibA_11313	CSDC2	757.1	720.65	757.1	720.65	-0.071094	664.4	151040	0.12955	0.44846	0.55154	0.89692	0.99935	FALSE
HGLibB_11304	CSDE1	830.83	275.14	830.83	275.14	-1.5909	154400	165750	1.4994	0.06688	0.93312	0.13376	0.99935	FALSE
HGLibA_11316	CSDE1	612.95	184.95	612.95	184.95	-1.7232	91592	122280	1.4495	0.073601	0.9264	0.1472	0.99935	FALSE
HGLibB_11303	CSDE1	691.08	427.29	691.08	427.29	-0.69235	34792	137870	0.79237	0.21407	0.78593	0.42814	0.99935	FALSE
HGLibB_11302	CSDE1	837.43	1102.4	837.43	1102.4	0.39617	35099	167060	0.64822	0.73624	0.26376	0.52752	0.99935	TRUE
HGLibA_11315	CSDE1	999.2	805.38	999.2	805.38	-0.31076	18783	199340	0.45774	0.32357	0.67643	0.64714	0.99935	FALSE
HGLibA_11314	CSDE1	2239.4	2265.8	2239.4	2265.8	0.016911	348.89	446750	0.039521	0.51557	0.48443	0.96887	0.99935	TRUE
HGLibA_11439	CSRP2BP	789.02	256.01	789.02	256.01	-1.6201	142050	157400	1.4925	0.06778	0.93222	0.13556	0.99935	FALSE
HGLibA_11438	CSRP2BP	863.85	358.96	863.85	358.96	-1.2646	127460	172330	1.3105	0.095009	0.90499	0.19002	0.99935	FALSE
HGLibA_11437	CSRP2BP	726.29	415.44	726.29	415.44	-0.80441	48313	144890	0.89997	0.18407	0.81593	0.36813	0.99935	FALSE
HGLibB_11426	CSRP2BP	459.98	304.29	459.98	304.29	-0.59451	12120	91764	0.65674	0.25567	0.74433	0.51135	0.99935	FALSE
HGLibB_11427	CSRP2BP	538.12	447.33	538.12	447.33	-0.26603	4120.8	107350	0.36213	0.35863	0.64137	0.71725	0.99935	FALSE
HGLibB_11425	CSRP2BP	958.48	822.69	958.48	822.69	-0.22016	9220	191210	0.33419	0.36912	0.63088	0.73824	0.99935	FALSE
HGLibA_11487	CSTF2	694.38	307.94	694.38	307.94	-1.1705	74667	138520	1.1635	0.12232	0.87768	0.24464	0.99935	FALSE
HGLibB_11475	CSTF2	883.65	481.04	883.65	481.04	-0.87596	81048	176280	1.02	0.15386	0.84614	0.30771	0.99935	FALSE
HGLibA_11485	CSTF2	1507.6	1167.1	1507.6	1167.1	-0.36909	57981	300760	0.62763	0.26512	0.73488	0.53025	0.99935	FALSE
HGLibA_11486	CSTF2	539.22	663.25	539.22	663.25	0.2982	7692.7	107570	0.37819	0.62876	0.37124	0.74248	0.99935	TRUE
HGLibB_11474	CSTF2	616.25	556.66	616.25	556.66	-0.14646	1775.3	122940	0.22949	0.40924	0.59076	0.81849	0.99935	FALSE
HGLibB_11473	CSTF2	768.11	814.49	768.11	814.49	0.084482	1075.7	153230	0.11849	0.53561	0.46439	0.92878	0.99935	TRUE
HGLibA_11490	CSTF2T	1105.9	1708.2	1105.9	1708.2	0.62678	181380	220630	1.2823	0.89919	0.10081	0.20162	0.99935	TRUE
HGLibA_11489	CSTF2T	414.87	204.08	414.87	204.08	-1.0199	22216	82764	0.95451	0.16991	0.83009	0.33983	0.99935	FALSE
HGLibB_11478	CSTF2T	1265.5	1667.2	1265.5	1667.2	0.39748	80696	252460	0.79955	0.78676	0.21324	0.42649	0.99935	TRUE
HGLibA_11488	CSTF2T	1072.9	1246.3	1072.9	1246.3	0.21595	15034	214040	0.37481	0.64245	0.35755	0.71509	0.99935	TRUE
HGLibB_11476	CSTF2T	1140.1	1234.5	1140.1	1234.5	0.11471	4458.8	227440	0.19801	0.57491	0.42509	0.85019	0.99935	TRUE
HGLibB_11477	CSTF2T	638.26	661.43	638.26	661.43	0.051378	268.56	127330	0.064949	0.50776	0.49224	0.98448	0.99935	TRUE
CSTL1_4	CSTL1	587.63	313.41	587.63	313.41	-0.90475	37601	117230	0.93028	0.17611	0.82389	0.35223	0.99935	FALSE
CSTL1_3	CSTL1	1532.9	1084.2	1532.9	1084.2	-0.4993	100690	305810	0.81921	0.20633	0.79367	0.41267	0.99935	FALSE
CSTL1_5	CSTL1	951.88	1210.8	951.88	1210.8	0.34679	33520	189900	0.59417	0.71975	0.28025	0.56051	0.99935	TRUE
CSTL1_2	CSTL1	791.22	591.28	791.22	591.28	-0.41962	19987	157840	0.55065	0.29094	0.70906	0.58187	0.99935	FALSE
CSTL1_1	CSTL1	985.99	767.11	985.99	767.11	-0.36172	23954	196700	0.51959	0.30167	0.69833	0.60335	0.99935	FALSE
HGLibB_11573	CTBP1	795.62	1315.6	795.62	1315.6	0.72483	135180	158720	1.3051	0.90182	0.098177	0.19635	0.99935	TRUE
HGLibA_11585	CTBP1	907.86	1262.7	907.86	1262.7	0.47556	62966	181110	0.83386	0.79444	0.20556	0.41113	0.99935	TRUE
HGLibB_11571	CTBP1	698.78	975.75	698.78	975.75	0.48109	38356	139400	0.74181	0.76366	0.23634	0.47268	0.99935	TRUE
HGLibA_11583	CTBP1	1868.5	2243.9	1868.5	2243.9	0.26399	70462	372770	0.61486	0.73038	0.26962	0.53924	0.99935	TRUE
HGLibA_11584	CTBP1	1015.7	1250	1015.7	1250	0.29915	27441	202630	0.52044	0.69495	0.30505	0.61009	0.99935	TRUE
HGLibB_11572	CTBP1	1275.4	1409.4	1275.4	1409.4	0.14403	8978.4	254440	0.26566	0.60247	0.39753	0.79506	0.99935	TRUE
HGLibB_11575	CTBP2	1238	2024.4	1238	2024.4	0.70902	309200	246970	1.5824	0.94285	0.057146	0.11429	0.99935	TRUE
HGLibA_11586	CTBP2	1109.2	1471.4	1109.2	1471.4	0.40726	65566	221290	0.76979	0.77724	0.22276	0.44551	0.99935	TRUE
HGLibA_11588	CTBP2	1320.5	957.53	1320.5	957.53	-0.46332	65885	263440	0.7197	0.23585	0.76415	0.47171	0.99935	FALSE
HGLibB_11576	CTBP2	515.01	702.43	515.01	702.43	0.44702	17564	102740	0.58472	0.70467	0.29533	0.59066	0.99935	TRUE
HGLibB_11574	CTBP2	1053.1	796.27	1053.1	796.27	-0.4029	32987	210090	0.58332	0.27984	0.72016	0.55968	0.99935	FALSE
HGLibA_11587	CTBP2	1641.9	1853.1	1641.9	1853.1	0.17451	22312	327540	0.3691	0.64324	0.35676	0.71352	0.99935	TRUE
HGLibB_11585	CTCF	1198.4	342.56	1198.4	342.56	-1.8037	366210	239070	1.8365	0.033143	0.96686	0.066285	0.99935	FALSE
HGLibA_11596	CTCF	654.76	138.48	654.76	138.48	-2.2331	133270	130620	1.7162	0.043063	0.95694	0.086127	0.99935	FALSE
HGLibB_11584	CTCF	599.74	926.55	599.74	926.55	0.62668	53402	119650	0.94482	0.82017	0.17983	0.35967	0.99935	TRUE
HGLibA_11597	CTCF	1444.9	946.59	1444.9	946.59	-0.60961	124140	288250	0.9395	0.17374	0.82626	0.34747	0.99935	FALSE
HGLibA_11595	CTCF	840.74	932.93	840.74	932.93	0.14994	4249.6	167720	0.22511	0.58065	0.41935	0.8387	0.99935	TRUE
HGLibB_11583	CTCF	1130.2	1111.5	1130.2	1111.5	-0.023993	174.03	225460	0.050585	0.47983	0.52017	0.95966	0.99935	FALSE
HGLibA_11600	CTCFL	590.94	235.97	590.94	235.97	-1.3208	63002	117890	1.2118	0.11279	0.88721	0.22559	0.99935	FALSE
HGLibB_11587	CTCFL	1060.8	602.21	1060.8	602.21	-0.81581	105160	211630	1.0346	0.15044	0.84956	0.30087	0.99935	FALSE
HGLibA_11598	CTCFL	572.23	336.18	572.23	336.18	-0.76558	27859	114160	0.81844	0.20655	0.79345	0.41311	0.99935	FALSE
HGLibA_11599	CTCFL	1047.6	702.43	1047.6	702.43	-0.57601	59578	208990	0.78403	0.21651	0.78349	0.43302	0.99935	FALSE
HGLibB_11586	CTCFL	1261.1	1364.8	1261.1	1364.8	0.11388	5373.4	251580	0.20668	0.57936	0.42064	0.84128	0.99935	TRUE
HGLibB_11588	CTCFL	817.63	783.51	817.63	783.51	-0.061408	581.87	163110	0.11395	0.45464	0.54536	0.90928	0.99935	FALSE
HGLibA_11773	CUL1	950.78	265.12	950.78	265.12	-1.8386	235070	189680	1.7079	0.043824	0.95618	0.087649	0.99935	FALSE
HGLibA_11772	CUL1	886.95	284.25	886.95	284.25	-1.6383	181630	176940	1.5589	0.059506	0.94049	0.11901	0.99935	FALSE
HGLibB_11760	CUL1	789.02	255.1	789.02	255.1	-1.6252	142530	157400	1.4954	0.0674	0.9326	0.1348	0.99935	FALSE
HGLibA_11774	CUL1	1002.5	395.4	1002.5	395.4	-1.34	184290	199990	1.4342	0.075761	0.92424	0.15152	0.99935	FALSE
HGLibB_11762	CUL1	1375.5	879.17	1375.5	879.17	-0.6452	123190	274420	0.96177	0.16808	0.83192	0.33616	0.99935	FALSE
HGLibB_11761	CUL1	348.84	294.27	348.84	294.27	-0.24464	1488.7	69592	0.3628	0.35838	0.64162	0.71676	0.99935	FALSE
HGLibA_11776	CUL2	1079.5	184.95	1079.5	184.95	-2.5388	400140	215360	2.1174	0.017114	0.98289	0.034229	0.99935	FALSE
HGLibA_11777	CUL2	1360.1	667.81	1360.1	667.81	-1.0252	239660	271340	1.3545	0.087791	0.91221	0.17558	0.99935	FALSE
HGLibB_11765	CUL2	826.43	379	826.43	379	-1.1226	100100	164870	1.1912	0.11678	0.88322	0.23356	0.99935	FALSE
HGLibB_11764	CUL2	988.2	485.6	988.2	485.6	-1.0235	126300	197140	1.1884	0.11733	0.88267	0.23466	0.99935	FALSE
HGLibB_11763	CUL2	767.01	1220.8	767.01	1220.8	0.66984	102970	153010	1.1602	0.87386	0.12614	0.25228	0.99935	TRUE
HGLibA_11775	CUL2	455.58	390.85	455.58	390.85	-0.22059	2095.4	90886	0.32109	0.37407	0.62593	0.74814	0.99935	FALSE
HGLibB_11766	CUL3	733.99	419.09	733.99	419.09	-0.80704	49583	146430	0.9049	0.18276	0.81724	0.36552	0.99935	FALSE
HGLibA_11779	CUL3	440.18	236.88	440.18	236.88	-0.89114	20665	87813	0.87521	0.19073	0.80927	0.38146	0.99935	FALSE
HGLibB_11767	CUL3	543.62	301.56	543.62	301.56	-0.84801	29296	108450	0.87344	0.19121	0.80879	0.38242	0.99935	FALSE
HGLibA_11780	CUL3	633.85	764.38	633.85	764.38	0.26975	8518.7	126450	0.36706	0.62938	0.37062	0.74125	0.99935	TRUE
HGLibB_11768	CUL3	499.6	483.77	499.6	483.77	-0.046346	125.23	99668	0.12891	0.44871	0.55129	0.89743	0.99935	FALSE
HGLibA_11778	CUL3	694.38	677.83	694.38	677.83	-0.034746	136.91	138520	0.086131	0.46568	0.53432	0.93136	0.99935	FALSE
HGLibA_11782	CUL4A	450.08	770.76	450.08	770.76	0.77477	51417	89789	1.0702	0.84759	0.15241	0.30482	0.99935	TRUE
HGLibB_11770	CUL4A	420.37	196.79	420.37	196.79	-1.0911	24994	83861	1.0013	0.15834	0.84166	0.31668	0.99935	FALSE
HGLibB_11769	CUL4A	650.36	401.78	650.36	401.78	-0.69347	30896	129740	0.78142	0.21728	0.78272	0.43455	0.99935	FALSE
HGLibB_11771	CUL4A	1432.8	1111.5	1432.8	1111.5	-0.36602	51610	285830	0.60901	0.27126	0.72874	0.54252	0.99935	FALSE
HGLibA_11781	CUL4A	669.07	778.05	669.07	778.05	0.2174	5938.3	133480	0.29829	0.60398	0.39602	0.79203	0.99935	TRUE
HGLibA_11783	CUL4A	840.74	768.03	840.74	768.03	-0.13034	2643.4	167720	0.20734	0.41787	0.58213	0.83575	0.99935	FALSE
HGLibB_11772	CUL4B	947.48	531.15	947.48	531.15	-0.83379	86665	189020	1.0078	0.15677	0.84323	0.31355	0.99935	FALSE
HGLibA_11785	CUL4B	1380	986.68	1380	986.68	-0.48355	77331	275290	0.76059	0.22345	0.77655	0.4469	0.99935	FALSE
HGLibB_11773	CUL4B	813.23	682.39	813.23	682.39	-0.25273	8559.5	162230	0.36191	0.35871	0.64129	0.71742	0.99935	FALSE
HGLibB_11774	CUL4B	740.6	852.75	740.6	852.75	0.20319	6289.7	147750	0.29179	0.60409	0.39591	0.79183	0.99935	TRUE
HGLibA_11786	CUL4B	1298.5	1432.2	1298.5	1432.2	0.14125	8933.9	259050	0.26263	0.60144	0.39856	0.79711	0.99935	TRUE
HGLibA_11784	CUL4B	1159.9	1091.5	1159.9	1091.5	-0.087628	2340.1	231390	0.15352	0.43899	0.56101	0.87799	0.99935	FALSE
HGLibB_11775	CUL5	1124.6	780.78	1124.6	780.78	-0.52592	59123	224360	0.74832	0.22713	0.77287	0.45427	0.99935	FALSE
HGLibA_11787	CUL5	322.43	204.99	322.43	204.99	-0.65088	6896.1	64323	0.69103	0.24477	0.75523	0.48955	0.99935	FALSE
HGLibB_11777	CUL5	310.32	475.57	310.32	475.57	0.61428	13654	61908	0.66415	0.71662	0.28338	0.56676	0.99935	TRUE
HGLibA_11788	CUL5	400.56	263.3	400.56	263.3	-0.60346	9420.6	79910	0.65767	0.25537	0.74463	0.51075	0.99935	FALSE
HGLibB_11776	CUL5	303.72	201.34	303.72	201.34	-0.59068	5240.5	60591	0.64904	0.25816	0.74184	0.51631	0.99935	FALSE
HGLibA_11789	CUL5	1378.9	1257.3	1378.9	1257.3	-0.13308	7391.6	275070	0.23838	0.40579	0.59421	0.81159	0.99935	FALSE
HGLibA_11790	CUL7	868.25	1229	868.25	1229	0.50085	65079	173210	0.86686	0.80336	0.19664	0.39329	0.99935	TRUE
HGLibB_11779	CUL7	733.99	458.26	733.99	458.26	-0.67841	38013	146430	0.79284	0.21394	0.78606	0.42787	0.99935	FALSE
HGLibA_11791	CUL7	649.26	493.8	649.26	493.8	-0.39418	12085	129520	0.50083	0.30825	0.69175	0.61649	0.99935	FALSE
HGLibB_11780	CUL7	882.55	993.06	882.55	993.06	0.17001	6105.6	176060	0.26336	0.59672	0.40328	0.80657	0.99935	TRUE
HGLibA_11792	CUL7	780.21	832.71	780.21	832.71	0.093833	1378.1	155650	0.13307	0.54194	0.45806	0.91611	0.99935	TRUE
HGLibB_11778	CUL7	1410.8	1435.8	1410.8	1435.8	0.025394	314.24	281440	0.047256	0.51695	0.48305	0.96609	0.99935	TRUE
HGLibA_11794	CUL9	762.6	555.75	762.6	555.75	-0.4558	21395	152140	0.58365	0.27973	0.72027	0.55946	0.99935	FALSE
HGLibA_11795	CUL9	1147.8	1322.9	1147.8	1322.9	0.20468	15331	228970	0.36593	0.63983	0.36017	0.72034	0.99935	TRUE
HGLibB_11783	CUL9	1611	1438.6	1611	1438.6	-0.16326	14874	321400	0.3079	0.37908	0.62092	0.75816	0.99935	FALSE
HGLibB_11781	CUL9	1080.6	1031.3	1080.6	1031.3	-0.067317	1215.7	215580	0.11998	0.45225	0.54775	0.9045	0.99935	FALSE
HGLibA_11793	CUL9	1185.2	1216.3	1185.2	1216.3	0.037331	483.41	236440	0.063947	0.52196	0.47804	0.95608	0.99935	TRUE
HGLibB_11782	CUL9	997	1016.7	997	1016.7	0.028267	194.96	198900	0.044277	0.51146	0.48854	0.97708	0.99935	TRUE
HGLibA_11966	CXXC1	1564.8	588.55	1564.8	588.55	-1.4092	476560	312170	1.7764	0.037837	0.96216	0.075674	0.99935	FALSE
HGLibB_11952	CXXC1	728.49	372.62	728.49	372.62	-0.9653	63321	145330	1.0299	0.15152	0.84848	0.30304	0.99935	FALSE
HGLibA_11965	CXXC1	1254.5	760.74	1254.5	760.74	-0.7209	121900	250270	1.0081	0.1567	0.8433	0.31339	0.99935	FALSE
HGLibB_11953	CXXC1	562.32	340.74	562.32	340.74	-0.72108	24551	112180	0.78007	0.21767	0.78233	0.43535	0.99935	FALSE
HGLibB_11954	CXXC1	241	193.15	241	193.15	-0.31785	1144.9	48078	0.4637	0.32143	0.67857	0.64287	0.99935	FALSE
HGLibA_11964	CXXC1	753.8	635.01	753.8	635.01	-0.24705	7055.7	150380	0.35006	0.36315	0.63685	0.72629	0.99935	FALSE
DAXX_5	DAXX	747.2	457.35	747.2	457.35	-0.70696	42005	149060	0.82259	0.20537	0.79463	0.41074	0.99935	FALSE
DAXX_3	DAXX	705.38	450.98	705.38	450.98	-0.6442	32361	140720	0.75351	0.22557	0.77443	0.45114	0.99935	FALSE
DAXX_2	DAXX	768.11	535.7	768.11	535.7	-0.51906	27006	153230	0.64983	0.2579	0.7421	0.5158	0.99935	FALSE
DAXX_4	DAXX	998.1	737.96	998.1	737.96	-0.43513	33836	199120	0.61061	0.27073	0.72927	0.54146	0.99935	FALSE
DAXX_1	DAXX	1183	944.77	1183	944.77	-0.32407	28370	236000	0.50497	0.30679	0.69321	0.61358	0.99935	FALSE
HGLibA_12351	DAZ1	2986.6	2362.4	2986.6	2362.4	-0.33813	194820	595810	0.80883	0.20931	0.79069	0.41861	0.99935	FALSE
HGLibA_12353	DAZ1	2605.8	2108.2	2605.8	2108.2	-0.30561	123830	519850	0.69057	0.24492	0.75508	0.48984	0.99935	FALSE
HGLibB_12340	DAZ1	5515.4	6081.3	5515.4	6081.3	0.1409	160140	1100300	0.53952	0.70524	0.29476	0.58953	0.99935	TRUE
HGLibB_12339	DAZ1	2391.3	2084.5	2391.3	2084.5	-0.19797	47047	477040	0.44462	0.3283	0.6717	0.6566	0.99935	FALSE
HGLibB_12338	DAZ1	2140.4	1981.6	2140.4	1981.6	-0.11116	12608	426990	0.24383	0.40368	0.59632	0.80737	0.99935	FALSE
HGLibA_12352	DAZ1	3649.1	3785.5	3649.1	3785.5	0.052931	9302.9	727970	0.15987	0.5635	0.4365	0.87299	0.99935	TRUE
HGLibB_12350	DAZAP1	1110.3	1772.9	1110.3	1772.9	0.67464	219510	221510	1.4078	0.91967	0.080329	0.16066	0.99935	TRUE
HGLibA_12365	DAZAP1	546.92	250.54	546.92	250.54	-1.1232	43920	109110	1.0674	0.14289	0.85711	0.28578	0.99935	FALSE
HGLibB_12352	DAZAP1	355.44	206.81	355.44	206.81	-0.7784	11046	70909	0.78185	0.21715	0.78285	0.4343	0.99935	FALSE
HGLibA_12364	DAZAP1	896.86	1108.8	896.86	1108.8	0.30569	22452	178920	0.50097	0.68648	0.31352	0.62705	0.99935	TRUE
HGLibA_12363	DAZAP1	740.6	725.21	740.6	725.21	-0.030256	118.44	147750	0.076	0.46971	0.53029	0.93942	0.99935	FALSE
HGLibB_12351	DAZAP1	1055.3	1083.3	1055.3	1083.3	0.037651	390.06	210530	0.060873	0.51911	0.48089	0.96177	0.99935	TRUE
HGLibB_12357	DAZL	1161	698.78	1161	698.78	-0.73158	106810	231610	0.98711	0.16179	0.83821	0.32359	0.99935	FALSE
HGLibB_12356	DAZL	824.23	635.92	824.23	635.92	-0.37368	17730	164430	0.50553	0.30659	0.69341	0.61319	0.99935	FALSE
HGLibB_12358	DAZL	800.02	994.88	800.02	994.88	0.31413	18985	159600	0.48776	0.6799	0.3201	0.6402	0.99935	TRUE
HGLibA_12371	DAZL	395.06	317.96	395.06	317.96	-0.31233	2972	78812	0.4148	0.33914	0.66086	0.67829	0.99935	FALSE
HGLibA_12370	DAZL	1118	1092.4	1118	1092.4	-0.033498	329.83	223040	0.066224	0.4736	0.5264	0.9472	0.99935	FALSE
HGLibA_12369	DAZL	311.42	312.49	311.42	312.49	0.0049313	0.57216	62128	0.0042917	0.44278	0.55722	0.88557	0.99935	TRUE
HGLibA_12605	DDHD2	565.63	355.31	565.63	355.31	-0.66925	22116	112840	0.73841	0.23013	0.76987	0.46027	0.99935	FALSE
HGLibA_12607	DDHD2	313.63	199.52	313.63	199.52	-0.64987	6509.7	62567	0.69068	0.24488	0.75512	0.48977	0.99935	FALSE
HGLibA_12606	DDHD2	1356.8	1598	1356.8	1598	0.23586	29079	270680	0.46353	0.67704	0.32296	0.64593	0.99935	TRUE
HGLibB_12591	DDHD2	546.92	428.2	546.92	428.2	-0.35231	7047.2	109110	0.44896	0.32673	0.67327	0.65346	0.99935	FALSE
HGLibB_12592	DDHD2	621.75	529.33	621.75	529.33	-0.23177	4270.9	124040	0.32611	0.37217	0.62783	0.74434	0.99935	FALSE
HGLibB_12593	DDHD2	336.73	395.4	336.73	395.4	0.23107	1720.9	67177	0.22635	0.54547	0.45453	0.90905	0.99935	TRUE
HGLibB_12703	DDX43	463.29	858.22	463.29	858.22	0.88802	77987	92423	1.2991	0.89644	0.10356	0.20712	0.99935	TRUE
HGLibA_12717	DDX43	1429.5	1799.3	1429.5	1799.3	0.33178	68404	285170	0.69263	0.75482	0.24518	0.49036	0.99935	TRUE
HGLibB_12704	DDX43	806.62	1029.5	806.62	1029.5	0.35159	24837	160920	0.5556	0.7042	0.2958	0.5916	0.99935	TRUE
HGLibB_12702	DDX43	769.21	900.13	769.21	900.13	0.22649	8570.2	153450	0.33421	0.62151	0.37849	0.75698	0.99935	TRUE
HGLibA_12716	DDX43	715.29	622.26	715.29	622.26	-0.20071	4327.4	142700	0.29288	0.38481	0.61519	0.76961	0.99935	FALSE
HGLibA_12718	DDX43	718.59	674.19	718.59	674.19	-0.091885	985.75	143350	0.15838	0.43708	0.56292	0.87416	0.99935	FALSE
HGLibB_12728	DDX53	481.99	728.85	481.99	728.85	0.5956	30469	96155	0.79608	0.7734	0.2266	0.4532	0.99935	TRUE
HGLibA_12740	DDX53	742.8	980.3	742.8	980.3	0.39979	28204	148180	0.61698	0.72397	0.27603	0.55206	0.99935	TRUE
HGLibB_12726	DDX53	604.14	477.4	604.14	477.4	-0.33907	8032.2	120520	0.43959	0.33012	0.66988	0.66024	0.99935	FALSE
HGLibA_12741	DDX53	1196.2	1090.5	1196.2	1090.5	-0.13327	5579.6	238630	0.22711	0.41017	0.58983	0.82034	0.99935	FALSE
HGLibA_12742	DDX53	552.42	586.72	552.42	586.72	0.086761	588.35	110210	0.10333	0.51799	0.48201	0.96402	0.99935	TRUE
HGLibB_12727	DDX53	1188.5	1152.5	1188.5	1152.5	-0.044315	647.35	237090	0.083723	0.46664	0.53336	0.93328	0.99935	FALSE
DGCR8_2	DGCR8	916.67	34.62	916.67	34.62	-4.6872	389000	182870	2.6876	0.0035987	0.9964	0.0071974	0.99935	FALSE
DGCR8_1	DGCR8	947.48	193.15	947.48	193.15	-2.2885	284510	189020	1.9251	0.027109	0.97289	0.054217	0.99935	FALSE
DGCR8_5	DGCR8	291.62	36.442	291.62	36.442	-2.9663	32557	58176	1.802	0.035769	0.96423	0.071538	0.99935	FALSE
DGCR8_3	DGCR8	607.44	112.97	607.44	112.97	-2.4164	122250	121180	1.7646	0.038817	0.96118	0.077633	0.99935	FALSE
DGCR8_4	DGCR8	516.11	618.61	516.11	618.61	0.2609	5253.6	102960	0.31945	0.60397	0.39603	0.79205	0.99935	TRUE
HGLibA_13063	DGKD	1284.2	1629.9	1284.2	1629.9	0.34365	59746	256190	0.68294	0.75129	0.24871	0.49742	0.99935	TRUE
HGLibA_13064	DGKD	1375.5	1646.3	1375.5	1646.3	0.25904	36650	274420	0.51683	0.69605	0.30395	0.6079	0.99935	TRUE
HGLibB_13047	DGKD	875.95	992.15	875.95	992.15	0.17951	6750.8	174750	0.27796	0.60229	0.39771	0.79541	0.99935	TRUE
HGLibA_13065	DGKD	587.63	531.15	587.63	531.15	-0.14554	1595.3	117230	0.23002	0.40904	0.59096	0.81807	0.99935	FALSE
HGLibB_13045	DGKD	951.88	887.37	951.88	887.37	-0.10113	2080.5	189900	0.16885	0.43296	0.56704	0.86591	0.99935	FALSE
HGLibB_13046	DGKD	1190.7	1245.4	1190.7	1245.4	0.0648	1498.5	237530	0.11233	0.54138	0.45862	0.91724	0.99935	TRUE
HGLibA_13073	DGKH	1501	965.73	1501	965.73	-0.63571	143260	299440	0.98856	0.16144	0.83856	0.32288	0.99935	FALSE
HGLibA_13074	DGKH	801.12	480.13	801.12	480.13	-0.73739	51518	159820	0.86757	0.19281	0.80719	0.38563	0.99935	FALSE
HGLibB_13055	DGKH	420.37	316.14	420.37	316.14	-0.40997	5431.9	83861	0.49931	0.30878	0.69122	0.61756	0.99935	FALSE
HGLibA_13072	DGKH	800.02	655.96	800.02	655.96	-0.28602	10376	159600	0.40054	0.34438	0.65562	0.68876	0.99935	FALSE
HGLibB_13054	DGKH	962.88	1060.5	962.88	1060.5	0.13914	4762	192090	0.22267	0.58225	0.41775	0.8355	0.99935	TRUE
HGLibB_13056	DGKH	537.01	492.88	537.01	492.88	-0.12347	973.74	107130	0.20965	0.41697	0.58303	0.83394	0.99935	FALSE
HGLibA_13083	DGKQ	1616.5	1227.2	1616.5	1227.2	-0.39726	75795	322490	0.69091	0.24481	0.75519	0.48962	0.99935	FALSE
HGLibB_13064	DGKQ	1082.8	847.29	1082.8	847.29	-0.35352	27741	216020	0.52668	0.29921	0.70079	0.59841	0.99935	FALSE
HGLibB_13063	DGKQ	923.27	767.11	923.27	767.11	-0.26699	12192	184190	0.39147	0.34773	0.65227	0.69545	0.99935	FALSE
HGLibA_13082	DGKQ	1517.5	1653.6	1517.5	1653.6	0.12381	9257.6	302740	0.24731	0.59649	0.40351	0.80702	0.99935	TRUE
HGLibA_13081	DGKQ	903.46	810.85	903.46	810.85	-0.15585	4288.9	180240	0.24374	0.40372	0.59628	0.80743	0.99935	FALSE
HGLibB_13065	DGKQ	2174.5	2044.4	2174.5	2044.4	-0.088928	8456	433800	0.19816	0.42146	0.57854	0.84292	0.99935	FALSE
HGLibA_13203	DHX57	963.99	1536.1	963.99	1536.1	0.67159	163630	192310	1.3045	0.90261	0.097392	0.19478	0.99935	TRUE
HGLibA_13202	DHX57	769.21	1072.3	769.21	1072.3	0.47876	45939	153450	0.77378	0.77489	0.22511	0.45022	0.99935	TRUE
HGLibB_13185	DHX57	937.57	1241.8	937.57	1241.8	0.40502	46270	187040	0.70339	0.7554	0.2446	0.48919	0.99935	TRUE
HGLibB_13184	DHX57	500.7	325.25	500.7	325.25	-0.62085	15392	99887	0.68462	0.24679	0.75321	0.49358	0.99935	FALSE
HGLibB_13183	DHX57	936.47	688.76	936.47	688.76	-0.44268	30681	186820	0.60594	0.27228	0.72772	0.54455	0.99935	FALSE
HGLibA_13201	DHX57	1257.8	979.39	1257.8	979.39	-0.36062	38756	250930	0.56843	0.28487	0.71513	0.56974	0.99935	FALSE
HGLibB_13190	DHX8	653.66	131.19	653.66	131.19	-2.3081	136490	130400	1.7478	0.040249	0.95975	0.080498	0.99935	FALSE
HGLibB_13189	DHX8	570.03	172.19	570.03	172.19	-1.7212	79137	113720	1.425	0.077076	0.92292	0.15415	0.99935	FALSE
HGLibA_13207	DHX8	818.73	541.17	818.73	541.17	-0.5964	38519	163330	0.74006	0.22963	0.77037	0.45927	0.99935	FALSE
HGLibA_13209	DHX8	425.87	268.76	425.87	268.76	-0.6621	12341	84959	0.70552	0.24024	0.75976	0.48048	0.99935	FALSE
HGLibB_13191	DHX8	359.84	246.9	359.84	246.9	-0.54163	6378.4	71787	0.60867	0.27137	0.72863	0.54274	0.99935	FALSE
HGLibA_13208	DHX8	570.03	637.74	570.03	637.74	0.16168	2292.7	113720	0.2008	0.55954	0.44046	0.88091	0.99935	TRUE
HGLibA_13226	DICER1	877.05	133.02	877.05	133.02	-2.7119	276790	174970	2.0539	0.019992	0.98001	0.039985	0.99935	FALSE
HGLibA_13227	DICER1	796.72	121.17	796.72	121.17	-2.707	228180	158940	1.9996	0.022771	0.97723	0.045542	0.99935	FALSE
HGLibB_13209	DICER1	803.32	441.87	803.32	441.87	-0.8609	65325	160260	0.97581	0.16458	0.83542	0.32916	0.99935	FALSE
HGLibB_13208	DICER1	459.98	720.65	459.98	720.65	0.64658	33973	91764	0.86049	0.79182	0.20818	0.41635	0.99935	TRUE
HGLibA_13225	DICER1	962.88	1226.3	962.88	1226.3	0.34854	34691	192090	0.60099	0.72219	0.27781	0.55563	0.99935	TRUE
HGLibB_13207	DICER1	2071	1723.7	2071	1723.7	-0.26467	60308	413160	0.54162	0.29404	0.70596	0.58808	0.99935	FALSE
DIDO1_5	DIDO1	423.67	83.818	423.67	83.818	-2.3239	57750	84520	1.6211	0.052494	0.94751	0.10499	0.99935	FALSE
DIDO1_2	DIDO1	856.14	391.76	856.14	391.76	-1.1259	107830	170800	1.2076	0.1136	0.8864	0.2272	0.99935	FALSE
DIDO1_4	DIDO1	495.2	366.25	495.2	366.25	-0.43417	8314.2	98790	0.52286	0.30054	0.69946	0.60107	0.99935	FALSE
DIDO1_1	DIDO1	830.83	990.32	830.83	990.32	0.25306	12719	165750	0.39176	0.64506	0.35494	0.70989	0.99935	TRUE
DIDO1_3	DIDO1	791.22	733.4	791.22	733.4	-0.10932	1671.1	157840	0.17918	0.4289	0.5711	0.85779	0.99935	FALSE
HGLibB_13218	DIMT1	1370	289.72	1370	289.72	-2.2376	583560	273320	2.1682	0.015071	0.98493	0.030142	0.99935	FALSE
HGLibA_13235	DIMT1	932.07	172.19	932.07	172.19	-2.4296	288710	185940	1.9763	0.024059	0.97594	0.048118	0.99935	FALSE
HGLibA_13234	DIMT1	641.56	124.82	641.56	124.82	-2.3525	133510	127990	1.7591	0.039282	0.96072	0.078563	0.99935	FALSE
HGLibB_13217	DIMT1	636.05	282.43	636.05	282.43	-1.1684	62525	126890	1.1355	0.12809	0.87191	0.25618	0.99935	FALSE
HGLibA_13236	DIMT1	1521.9	990.32	1521.9	990.32	-0.6194	141290	303610	0.97436	0.16494	0.83506	0.32988	0.99935	FALSE
HGLibB_13216	DIMT1	493	755.27	493	755.27	0.6144	34394	98350	0.83631	0.78611	0.21389	0.42778	0.99935	TRUE
HGLibA_13291	DKC1	802.22	143.95	802.22	143.95	-2.4703	216660	160040	1.9095	0.028101	0.9719	0.056203	0.99935	FALSE
HGLibB_13272	DKC1	775.81	204.99	775.81	204.99	-1.915	162920	154770	1.6418	0.050314	0.94969	0.10063	0.99935	FALSE
HGLibB_13273	DKC1	1112.5	616.79	1112.5	616.79	-0.84997	122890	221950	1.0871	0.13849	0.86151	0.27698	0.99935	FALSE
HGLibA_13290	DKC1	725.19	406.33	725.19	406.33	-0.83414	50835	144670	0.92429	0.17767	0.82233	0.35534	0.99935	FALSE
HGLibA_13292	DKC1	913.37	1158	913.37	1158	0.34199	29913	182210	0.57301	0.71202	0.28798	0.57597	0.99935	TRUE
HGLibB_13274	DKC1	700.98	766.2	700.98	766.2	0.12818	2127	139840	0.17441	0.55571	0.44429	0.88858	0.99935	TRUE
HGLibB_13293	DLC1	1162.1	1425.8	1162.1	1425.8	0.29486	34781	231830	0.54778	0.70575	0.29425	0.58849	0.99935	TRUE
HGLibA_13312	DLC1	1305.1	1079.6	1305.1	1079.6	-0.27345	25428	260370	0.4518	0.32571	0.67429	0.65142	0.99935	FALSE
HGLibB_13295	DLC1	418.17	380.82	418.17	380.82	-0.13462	697.26	83422	0.24145	0.4046	0.5954	0.8092	0.99935	FALSE
HGLibA_13313	DLC1	1111.4	1222.6	1111.4	1222.6	0.13745	6182.8	221730	0.23616	0.5896	0.4104	0.8208	0.99935	TRUE
HGLibA_13311	DLC1	2053.4	2146.5	2053.4	2146.5	0.063901	4328.3	409650	0.14537	0.55749	0.44251	0.88501	0.99935	TRUE
HGLibB_13294	DLC1	1396.5	1342.9	1396.5	1342.9	-0.056374	1434	278590	0.10704	0.45738	0.54262	0.91476	0.99935	FALSE
HGLibB_13371	DMAP1	857.24	237.79	857.24	237.79	-1.8457	191860	171020	1.6554	0.04892	0.95108	0.09784	0.99935	FALSE
HGLibA_13390	DMAP1	1001.4	322.52	1001.4	322.52	-1.6316	230440	199770	1.6209	0.052523	0.94748	0.10505	0.99935	FALSE
HGLibA_13391	DMAP1	785.71	230.5	785.71	230.5	-1.7648	154130	156750	1.5702	0.058179	0.94182	0.11636	0.99935	FALSE
HGLibB_13372	DMAP1	610.74	206.81	610.74	206.81	-1.5577	81581	121840	1.3595	0.086995	0.91301	0.17399	0.99935	FALSE
HGLibB_13370	DMAP1	837.43	469.2	837.43	469.2	-0.83443	67800	167060	0.96627	0.16696	0.83304	0.33391	0.99935	FALSE
HGLibA_13389	DMAP1	993.7	811.76	993.7	811.76	-0.29143	16551	198240	0.43204	0.33285	0.66715	0.66571	0.99935	FALSE
HGLibB_13567	DNAJC17	1230.3	246.9	1230.3	246.9	-2.3124	483530	245440	2.1159	0.017177	0.98282	0.034354	0.99935	FALSE
HGLibB_13566	DNAJC17	414.87	125.73	414.87	125.73	-1.7144	41801	82764	1.344	0.089474	0.91053	0.17895	0.99935	FALSE
HGLibA_13584	DNAJC17	928.77	430.02	928.77	430.02	-1.1091	124380	185290	1.2291	0.10951	0.89049	0.21903	0.99935	FALSE
HGLibB_13565	DNAJC17	363.15	229.59	363.15	229.59	-0.6592	8918.8	72446	0.69747	0.24275	0.75725	0.48551	0.99935	FALSE
HGLibA_13585	DNAJC17	467.69	327.07	467.69	327.07	-0.51462	9886.4	93301	0.59121	0.27719	0.72281	0.55438	0.99935	FALSE
HGLibA_13586	DNAJC17	1639.7	1658.1	1639.7	1658.1	0.016157	170.7	327100	0.032307	0.51187	0.48813	0.97625	0.99935	TRUE
HGLibB_13651	DND1	796.72	399.05	796.72	399.05	-0.99572	79072	158940	1.082	0.13962	0.86038	0.27923	0.99935	FALSE
HGLibA_13672	DND1	1221.5	722.47	1221.5	722.47	-0.75681	124510	243680	1.0349	0.15037	0.84963	0.30073	0.99935	FALSE
HGLibB_13652	DND1	846.24	555.75	846.24	555.75	-0.60574	42192	168820	0.75711	0.22449	0.77551	0.44898	0.99935	FALSE
HGLibA_13671	DND1	1026.7	1272.8	1026.7	1272.8	0.30965	30269	204820	0.54365	0.7032	0.2968	0.59359	0.99935	TRUE
HGLibA_13670	DND1	1958.8	1625.3	1958.8	1625.3	-0.26907	55594	390770	0.53518	0.29626	0.70374	0.59253	0.99935	FALSE
HGLibB_13650	DND1	997	1051.4	997	1051.4	0.076526	1477.9	198900	0.1219	0.54271	0.45729	0.91458	0.99935	TRUE
HGLibB_13677	DNMT1	1392.1	2087.2	1392.1	2087.2	0.58404	241640	277710	1.3192	0.90606	0.093941	0.18788	0.99935	TRUE
HGLibA_13698	DNMT1	910.06	388.11	910.06	388.11	-1.2274	136220	181550	1.3076	0.095507	0.90449	0.19101	0.99935	FALSE
HGLibB_13678	DNMT1	360.94	130.28	360.94	130.28	-1.4631	26603	72007	1.1948	0.11608	0.88392	0.23215	0.99935	FALSE
HGLibA_13699	DNMT1	630.55	364.42	630.55	364.42	-0.78933	35412	125790	0.85524	0.19621	0.80379	0.39242	0.99935	FALSE
HGLibB_13679	DNMT1	450.08	342.56	450.08	342.56	-0.39282	5780.3	89789	0.4839	0.31423	0.68577	0.62846	0.99935	FALSE
HGLibA_13697	DNMT1	967.29	778.96	967.29	778.96	-0.31204	17734	192970	0.45453	0.32472	0.67528	0.64944	0.99935	FALSE
HGLibB_13680	DNMT3A	1328.2	675.1	1328.2	675.1	-0.97529	213290	264980	1.2942	0.0978	0.9022	0.1956	0.99935	FALSE
HGLibA_13700	DNMT3A	1333.7	1956	1333.7	1956	0.55213	193640	266070	1.2065	0.88562	0.11438	0.22875	0.99935	TRUE
HGLibB_13681	DNMT3A	380.75	167.64	380.75	167.64	-1.1787	22709	75958	1.0427	0.14853	0.85147	0.29707	0.99935	FALSE
HGLibB_13682	DNMT3A	522.71	645.94	522.71	645.94	0.30487	7593.3	104280	0.38162	0.62906	0.37094	0.74188	0.99935	TRUE
HGLibA_13702	DNMT3A	565.63	501.08	565.63	501.08	-0.17447	2082.8	112840	0.2638	0.39597	0.60403	0.79193	0.99935	FALSE
HGLibA_13701	DNMT3A	425.87	390.85	425.87	390.85	-0.12351	613.36	84959	0.22838	0.40968	0.59032	0.81935	0.99935	FALSE
HGLibA_13705	DNMT3B	989.3	343.47	989.3	343.47	-1.5235	208550	197360	1.5479	0.060821	0.93918	0.12164	0.99935	FALSE
HGLibB_13683	DNMT3B	1203.9	744.34	1203.9	744.34	-0.69293	105590	240170	0.96065	0.16836	0.83164	0.33673	0.99935	FALSE
HGLibA_13703	DNMT3B	961.78	577.61	961.78	577.61	-0.73461	73794	191870	0.92038	0.17869	0.82131	0.35737	0.99935	FALSE
HGLibA_13704	DNMT3B	574.43	337.09	574.43	337.09	-0.76722	28164	114600	0.82037	0.206	0.794	0.412	0.99935	FALSE
HGLibB_13685	DNMT3B	1079.5	1420.3	1079.5	1420.3	0.39552	58077	215360	0.7344	0.76631	0.23369	0.46738	0.99935	TRUE
HGLibB_13684	DNMT3B	589.84	491.97	589.84	491.97	-0.26125	4788.5	117670	0.3575	0.36036	0.63964	0.72072	0.99935	FALSE
HGLibB_13688	DNMT3L	669.07	1254.5	669.07	1254.5	0.90592	171380	133480	1.6025	0.94359	0.056413	0.11283	0.99935	TRUE
HGLibB_13687	DNMT3L	2248.2	1677.3	2248.2	1677.3	-0.42244	162980	448500	0.85366	0.19665	0.80335	0.39329	0.99935	FALSE
HGLibA_13707	DNMT3L	804.42	591.28	804.42	591.28	-0.44347	22715	160480	0.57898	0.2813	0.7187	0.5626	0.99935	FALSE
HGLibA_13706	DNMT3L	1141.2	1392.1	1141.2	1392.1	0.28654	31487	227650	0.52595	0.69801	0.30199	0.60399	0.99935	TRUE
HGLibB_13686	DNMT3L	1624.2	1485.9	1624.2	1485.9	-0.12831	9564.5	324030	0.24631	0.40272	0.59728	0.80544	0.99935	FALSE
HGLibA_13708	DNMT3L	1179.7	1164.3	1179.7	1164.3	-0.01886	117.57	235340	0.041344	0.48351	0.51649	0.96702	0.99935	FALSE
HGLibB_13784	DOT1L	1301.8	1873.1	1301.8	1873.1	0.52459	163200	259710	1.1211	0.86817	0.13183	0.26365	0.99935	TRUE
HGLibB_13785	DOT1L	498.5	809.93	498.5	809.93	0.6991	48496	99448	0.98757	0.82855	0.17145	0.3429	0.99935	TRUE
HGLibA_13805	DOT1L	1315	1742	1315	1742	0.40534	91132	262340	0.83352	0.79668	0.20332	0.40663	0.99935	TRUE
HGLibA_13806	DOT1L	358.74	256.01	358.74	256.01	-0.48515	5277.2	71568	0.56431	0.28627	0.71373	0.57254	0.99935	FALSE
HGLibA_13807	DOT1L	644.86	768.03	644.86	768.03	0.25181	7585.1	128650	0.3434	0.62066	0.37934	0.75868	0.99935	TRUE
HGLibB_13786	DOT1L	1041	1123.3	1041	1123.3	0.1097	3388.6	207680	0.18065	0.56684	0.43316	0.86633	0.99935	TRUE
DPF1_5	DPF1	787.92	366.25	787.92	366.25	-1.1031	88902	157190	1.1591	0.12321	0.87679	0.24642	0.99935	FALSE
DPF1_2	DPF1	1028.9	543.9	1028.9	543.9	-0.91845	117620	205260	1.1163	0.13215	0.86785	0.2643	0.99935	FALSE
DPF1_4	DPF1	599.74	295.18	599.74	295.18	-1.0202	46377	119650	1.0185	0.15422	0.84578	0.30845	0.99935	FALSE
DPF1_3	DPF1	658.06	334.36	658.06	334.36	-0.97471	52392	131280	1.0086	0.15658	0.84342	0.31316	0.99935	FALSE
DPF1_1	DPF1	775.81	676.92	775.81	676.92	-0.19645	4889.7	154770	0.29018	0.38584	0.61416	0.77168	0.99935	FALSE
DPF2_1	DPF2	859.44	1431.3	859.44	1431.3	0.73516	163500	171450	1.381	0.91474	0.085255	0.17051	0.99935	TRUE
DPF2_2	DPF2	259.7	560.3	259.7	560.3	1.1064	45180	51810	1.3206	0.89312	0.10688	0.21376	0.99935	TRUE
DPF2_4	DPF2	583.23	353.49	583.23	353.49	-0.72079	26390	116350	0.78546	0.21609	0.78391	0.43218	0.99935	FALSE
DPF2_5	DPF2	796.72	911.06	796.72	911.06	0.19325	6537.2	158940	0.28681	0.60382	0.39618	0.79235	0.99935	TRUE
DPF2_3	DPF2	853.94	927.46	853.94	927.46	0.11902	2702.6	170360	0.17812	0.56225	0.43775	0.8755	0.99935	TRUE
DPF3_3	DPF3	705.38	425.47	705.38	425.47	-0.72802	39177	140720	0.82788	0.20387	0.79613	0.40774	0.99935	FALSE
DPF3_5	DPF3	900.16	626.81	900.16	626.81	-0.52145	37360	179580	0.68468	0.24677	0.75323	0.49355	0.99935	FALSE
DPF3_1	DPF3	800.02	594.92	800.02	594.92	-0.42671	21032	159600	0.56001	0.28774	0.71226	0.57547	0.99935	FALSE
DPF3_4	DPF3	369.75	315.23	369.75	315.23	-0.22948	1486.2	73763	0.34396	0.36544	0.63456	0.73088	0.99935	FALSE
DPF3_2	DPF3	819.83	917.44	819.83	917.44	0.1621	4764	163550	0.24136	0.58655	0.41345	0.8269	0.99935	TRUE
HGLibB_13876	DPPA5	510.6	772.58	510.6	772.58	0.59652	34316	101860	0.82083	0.78219	0.21781	0.43562	0.99935	TRUE
HGLibB_13875	DPPA5	1096	750.72	1096	750.72	-0.54536	59624	218650	0.76314	0.22269	0.77731	0.44538	0.99935	FALSE
HGLibA_13895	DPPA5	1313.9	1143.4	1313.9	1143.4	-0.20041	14542	262120	0.34175	0.36627	0.63373	0.73254	0.99935	FALSE
HGLibA_13896	DPPA5	908.96	865.51	908.96	865.51	-0.070594	944.15	181330	0.12479	0.45035	0.54965	0.90069	0.99935	FALSE
HGLibB_13874	DPPA5	894.66	935.66	894.66	935.66	0.064579	840.62	178480	0.097056	0.53063	0.46937	0.93874	0.99935	TRUE
HGLibA_13897	DPPA5	1542.8	1572.5	1542.8	1572.5	0.027469	440.33	307780	0.053491	0.52003	0.47997	0.95994	0.99935	TRUE
DPY30_2	DPY30	841.84	140.3	841.84	140.3	-2.5765	246070	167940	1.978	0.023963	0.97604	0.047926	0.99935	FALSE
DPY30_3	DPY30	545.82	245.08	545.82	245.08	-1.152	45223	108890	1.0857	0.1388	0.8612	0.2776	0.99935	FALSE
DPY30_4	DPY30	527.11	251.45	527.11	251.45	-1.0648	37994	105160	1.0211	0.15361	0.84639	0.30721	0.99935	FALSE
DPY30_1	DPY30	667.97	499.26	667.97	499.26	-0.41925	14231	133260	0.52905	0.29839	0.70161	0.59677	0.99935	FALSE
DPY30_5	DPY30	907.86	717.92	907.86	717.92	-0.33824	18040	181110	0.47769	0.31643	0.68357	0.63287	0.99935	FALSE
DROSHA_5	DROSHA	1133.5	85.64	1133.5	85.64	-3.7108	548960	226120	2.5588	0.0052524	0.99475	0.010505	0.99935	FALSE
DROSHA_3	DROSHA	431.37	87.462	431.37	87.462	-2.2891	59137	86057	1.6109	0.053606	0.94639	0.10721	0.99935	FALSE
DROSHA_1	DROSHA	698.78	231.41	698.78	231.41	-1.5902	109220	139400	1.4252	0.077054	0.92295	0.15411	0.99935	FALSE
DROSHA_4	DROSHA	472.09	147.59	472.09	147.59	-1.6708	52649	94179	1.3489	0.08868	0.91132	0.17736	0.99935	FALSE
DROSHA_2	DROSHA	520.51	615.88	520.51	615.88	0.2423	4547.7	103840	0.29596	0.59485	0.40515	0.81031	0.99935	TRUE
HGLibB_14100	DUS3L	871.55	346.2	871.55	346.2	-1.3295	137990	173870	1.3585	0.087148	0.91285	0.1743	0.99935	FALSE
HGLibB_14098	DUS3L	957.38	630.45	957.38	630.45	-0.60192	53441	190990	0.78561	0.21605	0.78395	0.43209	0.99935	FALSE
HGLibB_14099	DUS3L	900.16	717.01	900.16	717.01	-0.32779	16773	179580	0.46385	0.32138	0.67862	0.64275	0.99935	FALSE
HGLibA_14121	DUS3L	955.18	835.44	955.18	835.44	-0.19302	7168.6	190550	0.29738	0.38309	0.61691	0.76618	0.99935	FALSE
HGLibA_14122	DUS3L	675.67	597.66	675.67	597.66	-0.17672	3043.1	134790	0.26367	0.39602	0.60398	0.79203	0.99935	FALSE
HGLibA_14120	DUS3L	1628.7	1605.3	1628.7	1605.3	-0.02083	272.85	324910	0.043756	0.48255	0.51745	0.9651	0.99935	FALSE
HGLibA_14304	DZIP3	1156.6	1694.6	1156.6	1694.6	0.55068	144730	230730	1.1201	0.86759	0.13241	0.26481	0.99935	TRUE
HGLibB_14281	DZIP3	489.7	829.98	489.7	829.98	0.75998	57896	97692	1.0887	0.85326	0.14674	0.29348	0.99935	TRUE
HGLibA_14303	DZIP3	791.22	521.13	791.22	521.13	-0.60149	36474	157840	0.73738	0.23045	0.76955	0.46089	0.99935	FALSE
HGLibA_14305	DZIP3	984.89	721.56	984.89	721.56	-0.44831	34672	196480	0.62316	0.26659	0.73341	0.53318	0.99935	FALSE
HGLibB_14283	DZIP3	270.71	223.21	270.71	223.21	-0.27721	1128	54005	0.41718	0.33827	0.66173	0.67655	0.99935	FALSE
HGLibB_14282	DZIP3	1389.9	1207.2	1389.9	1207.2	-0.20316	16689	277270	0.35403	0.36166	0.63834	0.72332	0.99935	FALSE
HGLibB_14300	E2F6	557.92	850.93	557.92	850.93	0.60809	42927	111300	0.87827	0.80069	0.19931	0.39862	0.99935	TRUE
HGLibA_14321	E2F6	663.57	862.78	663.57	862.78	0.37825	19842	132380	0.54753	0.69768	0.30232	0.60463	0.99935	TRUE
HGLibA_14322	E2F6	991.5	837.27	991.5	837.27	-0.24365	11894	197800	0.36897	0.35607	0.64393	0.71215	0.99935	FALSE
HGLibB_14299	E2F6	827.53	919.26	827.53	919.26	0.15149	4207.3	165090	0.22576	0.58057	0.41943	0.83887	0.99935	TRUE
HGLibB_14301	E2F6	1088.3	1149.8	1088.3	1149.8	0.079139	1886.5	217120	0.13183	0.54803	0.45197	0.90394	0.99935	TRUE
HGLibA_14323	E2F6	767.01	782.6	767.01	782.6	0.029003	121.61	153010	0.039869	0.50351	0.49649	0.99297	0.99935	TRUE
HGLibA_14463	EDF1	709.78	1247.2	709.78	1247.2	0.81242	144430	141600	1.4283	0.92106	0.078943	0.15789	0.99935	TRUE
HGLibB_14440	EDF1	764.81	516.57	764.81	516.57	-0.56522	30810	152570	0.69493	0.24355	0.75645	0.4871	0.99935	FALSE
HGLibA_14464	EDF1	674.57	533.88	674.57	533.88	-0.33688	9896.5	134570	0.44396	0.32853	0.67147	0.65707	0.99935	FALSE
HGLibB_14442	EDF1	1017.9	879.17	1017.9	879.17	-0.21116	9623.3	203070	0.32766	0.37159	0.62841	0.74317	0.99935	FALSE
HGLibB_14441	EDF1	404.96	365.34	404.96	365.34	-0.14818	785.11	80788	0.25814	0.39815	0.60185	0.7963	0.99935	FALSE
HGLibA_14462	EDF1	625.05	564.86	625.05	564.86	-0.14584	1811.5	124690	0.22836	0.40968	0.59032	0.81937	0.99935	FALSE
HGLibB_14466	EED	470.99	3254.3	470.99	3254.3	2.786	3873400	93960	9.0801	1	5.7811e-20	1.1562e-19	2.5159e-16	TRUE
HGLibA_14488	EED	476.49	1931.5	476.49	1931.5	2.0169	1058500	95057	4.7191	1	1.2616e-06	2.5232e-06	0.0014974	TRUE
HGLibB_14465	EED	403.86	1312.8	403.86	1312.8	1.6983	413120	80568	3.2024	0.99926	0.00073868	0.0014774	0.40184	TRUE
HGLibB_14464	EED	663.57	1646.3	663.57	1646.3	1.3096	482870	132380	2.701	0.99642	0.0035786	0.0071573	0.99935	TRUE
HGLibA_14486	EED	1036.6	2188.4	1036.6	2188.4	1.0772	663270	206800	2.5327	0.99428	0.005724	0.011448	0.99935	TRUE
HGLibA_14487	EED	456.68	527.5	456.68	527.5	0.20757	2507.9	91106	0.23464	0.56438	0.43562	0.87124	0.99935	TRUE
HGLibB_14484	EEF1G	746.1	305.21	746.1	305.21	-1.2868	97193	148840	1.2662	0.10273	0.89727	0.20545	0.99935	FALSE
HGLibB_14482	EEF1G	772.51	326.16	772.51	326.16	-1.2414	99614	154110	1.249	0.10582	0.89418	0.21165	0.99935	FALSE
HGLibB_14483	EEF1G	555.72	242.34	555.72	242.34	-1.194	49103	110860	1.1169	0.13203	0.86797	0.26405	0.99935	FALSE
HGLibA_14504	EEF1G	1027.8	743.43	1027.8	743.43	-0.46678	40437	205040	0.65462	0.25636	0.74364	0.51272	0.99935	FALSE
HGLibA_14505	EEF1G	885.85	742.52	885.85	742.52	-0.25433	10273	176720	0.37119	0.35525	0.64475	0.7105	0.99935	FALSE
HGLibA_14506	EEF1G	1178.6	1275.5	1178.6	1275.5	0.11392	4696.3	235120	0.19987	0.57601	0.42399	0.84797	0.99935	TRUE
HGLibA_14639	EGLN1	1080.6	525.68	1080.6	525.68	-1.0382	153980	215580	1.2421	0.1071	0.8929	0.21419	0.99935	FALSE
HGLibB_14618	EGLN1	1235.8	1659	1235.8	1659	0.42462	89570	246530	0.85243	0.80174	0.19826	0.39652	0.99935	TRUE
HGLibB_14616	EGLN1	470.99	601.3	470.99	601.3	0.35173	8490.7	93960	0.42512	0.64238	0.35762	0.71524	0.99935	TRUE
HGLibA_14640	EGLN1	979.39	1141.6	979.39	1141.6	0.22084	13149	195380	0.36688	0.63832	0.36168	0.72337	0.99935	TRUE
HGLibA_14638	EGLN1	725.19	607.68	725.19	607.68	-0.25467	6904.5	144670	0.35687	0.36059	0.63941	0.72119	0.99935	FALSE
HGLibB_14617	EGLN1	560.12	541.17	560.12	541.17	-0.049572	179.61	111740	0.12144	0.45167	0.54833	0.90335	0.99935	FALSE
HGLibB_14620	EGLN2	1636.4	936.57	1636.4	936.57	-0.80437	244850	326440	1.2347	0.10846	0.89154	0.21693	0.99935	FALSE
HGLibA_14641	EGLN2	1553.8	1985.2	1553.8	1985.2	0.35327	93046	309980	0.77481	0.7802	0.2198	0.43961	0.99935	TRUE
HGLibA_14642	EGLN2	1185.2	838.18	1185.2	838.18	-0.49927	60203	236440	0.73211	0.23205	0.76795	0.4641	0.99935	FALSE
HGLibB_14619	EGLN2	1925.8	1554.3	1925.8	1554.3	-0.30902	69005	384180	0.60142	0.27378	0.72622	0.54756	0.99935	FALSE
HGLibA_14643	EGLN2	506.2	695.14	506.2	695.14	0.45682	17849	100980	0.59455	0.70768	0.29232	0.58464	0.99935	TRUE
HGLibB_14621	EGLN2	1165.4	1065.9	1165.4	1065.9	-0.12854	4942.5	232480	0.21796	0.41373	0.58627	0.82746	0.99935	FALSE
HGLibB_14622	EGLN3	1161	797.18	1161	797.18	-0.54178	66170	231610	0.77673	0.21866	0.78134	0.43732	0.99935	FALSE
HGLibB_14624	EGLN3	1284.2	962.99	1284.2	962.99	-0.41491	51591	256190	0.64738	0.25869	0.74131	0.51739	0.99935	FALSE
HGLibA_14644	EGLN3	1008	799.91	1008	799.91	-0.33321	21651	201090	0.48775	0.31286	0.68714	0.62572	0.99935	FALSE
HGLibA_14646	EGLN3	900.16	744.34	900.16	744.34	-0.27389	12140	179580	0.39741	0.34553	0.65447	0.69107	0.99935	FALSE
HGLibB_14623	EGLN3	1537.3	1342	1537.3	1342	-0.1959	19075	306690	0.35739	0.3604	0.6396	0.7208	0.99935	FALSE
HGLibA_14645	EGLN3	735.09	665.08	735.09	665.08	-0.1442	2451.3	146650	0.22421	0.4113	0.5887	0.8226	0.99935	FALSE
HGLibA_14684	EHMT1	1772.8	820.87	1772.8	820.87	-1.1099	453100	353670	1.6131	0.05336	0.94664	0.10672	0.99935	FALSE
HGLibB_14662	EHMT1	818.73	277.87	818.73	277.87	-1.5555	146260	163330	1.4719	0.070522	0.92948	0.14104	0.99935	FALSE
HGLibB_14661	EHMT1	1019	428.2	1019	428.2	-1.2489	174530	203290	1.3778	0.08413	0.91587	0.16826	0.99935	FALSE
HGLibA_14685	EHMT1	751.6	412.71	751.6	412.71	-0.86326	57423	149940	0.95802	0.16903	0.83097	0.33805	0.99935	FALSE
HGLibA_14683	EHMT1	845.14	480.13	845.14	480.13	-0.81447	66616	168600	0.95176	0.17061	0.82939	0.34122	0.99935	FALSE
HGLibB_14663	EHMT1	1524.1	1072.3	1524.1	1072.3	-0.50683	102060	304050	0.82733	0.20403	0.79597	0.40805	0.99935	FALSE
HGLibA_14687	EHMT2	1050.9	437.31	1050.9	437.31	-1.263	188260	209650	1.4043	0.080113	0.91989	0.16023	0.99935	FALSE
HGLibB_14664	EHMT2	407.16	613.14	407.16	613.14	0.58943	21214	81227	0.72273	0.7456	0.2544	0.50879	0.99935	TRUE
HGLibA_14686	EHMT2	452.28	293.36	452.28	293.36	-0.62281	12628	90228	0.67845	0.24874	0.75126	0.49749	0.99935	FALSE
HGLibB_14665	EHMT2	981.59	818.13	981.59	818.13	-0.26249	13359	195820	0.39273	0.34726	0.65274	0.69452	0.99935	FALSE
HGLibB_14666	EHMT2	1843.2	1650.8	1843.2	1650.8	-0.15895	18507	367720	0.31922	0.37478	0.62522	0.74956	0.99935	FALSE
HGLibA_14688	EHMT2	763.71	675.1	763.71	675.1	-0.17767	3925.7	152360	0.26641	0.39496	0.60504	0.78992	0.99935	FALSE
HGLibB_14730	EIF2S1	315.83	54.664	315.83	54.664	-2.5089	34103	63006	1.6436	0.050132	0.94987	0.10026	0.99935	FALSE
HGLibA_14754	EIF2S1	587.63	139.39	587.63	139.39	-2.0679	100460	117230	1.6024	0.054532	0.94547	0.10906	0.99935	FALSE
HGLibA_14753	EIF2S1	1139	464.64	1139	464.64	-1.2917	227350	227220	1.4702	0.070747	0.92925	0.14149	0.99935	FALSE
HGLibA_14752	EIF2S1	419.27	202.26	419.27	202.26	-1.048	23547	83642	0.97374	0.16509	0.83491	0.33019	0.99935	FALSE
HGLibB_14731	EIF2S1	1245.7	1043.2	1245.7	1043.2	-0.25576	20510	248510	0.41753	0.33815	0.66185	0.67629	0.99935	FALSE
HGLibB_14732	EIF2S1	1020.1	1057.7	1020.1	1057.7	0.052217	708.2	203510	0.083426	0.52764	0.47236	0.94473	0.99935	TRUE
HGLibB_14744	EIF3B	1307.3	155.79	1307.3	155.79	-3.0608	663010	260800	2.4639	0.0068723	0.99313	0.013745	0.99935	FALSE
HGLibA_14764	EIF3B	696.58	141.21	696.58	141.21	-2.2943	154210	138960	1.7685	0.038487	0.96151	0.076975	0.99935	FALSE
HGLibB_14743	EIF3B	578.83	136.66	578.83	136.66	-2.0745	97758	115470	1.6003	0.054767	0.94523	0.10953	0.99935	FALSE
HGLibB_14742	EIF3B	688.88	181.3	688.88	181.3	-1.92	128820	137430	1.5923	0.055661	0.94434	0.11132	0.99935	FALSE
HGLibA_14766	EIF3B	244.3	151.24	244.3	151.24	-0.68822	4330.2	48736	0.72628	0.23383	0.76617	0.46767	0.99935	FALSE
HGLibA_14765	EIF3B	781.31	654.14	781.31	654.14	-0.25594	8086.1	155870	0.36289	0.35834	0.64166	0.71669	0.99935	FALSE
HGLibA_14784	EIF3G	948.58	357.14	948.58	357.14	-1.4068	174900	189240	1.4506	0.073444	0.92656	0.14689	0.99935	FALSE
HGLibB_14762	EIF3G	820.93	321.6	820.93	321.6	-1.3492	124660	163770	1.3452	0.089274	0.91073	0.17855	0.99935	FALSE
HGLibA_14782	EIF3G	948.58	558.48	948.58	558.48	-0.7632	76088	189240	0.94299	0.17284	0.82716	0.34569	0.99935	FALSE
HGLibB_14760	EIF3G	548.02	471.93	548.02	471.93	-0.21523	2894.8	109330	0.30881	0.37873	0.62127	0.75746	0.99935	FALSE
HGLibA_14783	EIF3G	855.04	756.18	855.04	756.18	-0.17704	4886.7	170580	0.26952	0.39376	0.60624	0.78753	0.99935	FALSE
HGLibB_14761	EIF3G	1201.7	1194.4	1201.7	1194.4	-0.0087573	26.487	239730	0.023881	0.49047	0.50953	0.98095	0.99935	FALSE
HGLibA_14813	EIF4B	974.99	275.14	974.99	275.14	-1.8215	244890	194510	1.7133	0.043331	0.95667	0.086662	0.99935	FALSE
HGLibB_14791	EIF4B	279.51	50.108	279.51	50.108	-2.4564	26313	55761	1.6096	0.053741	0.94626	0.10748	0.99935	FALSE
HGLibA_14814	EIF4B	800.02	302.47	800.02	302.47	-1.4003	123780	159600	1.367	0.085816	0.91418	0.17163	0.99935	FALSE
HGLibB_14792	EIF4B	818.73	529.33	818.73	529.33	-0.62826	41876	163330	0.77121	0.22029	0.77971	0.44058	0.99935	FALSE
HGLibB_14790	EIF4B	959.58	660.52	959.58	660.52	-0.53813	44720	191430	0.71815	0.23633	0.76367	0.47267	0.99935	FALSE
HGLibA_14812	EIF4B	642.66	656.88	642.66	656.88	0.031523	101.09	128210	0.03971	0.49758	0.50242	0.99516	0.99935	TRUE
HGLibB_14828	EIF4H	1476.8	755.27	1476.8	755.27	-0.96647	260300	294610	1.3475	0.088908	0.91109	0.17782	0.99935	FALSE
HGLibB_14826	EIF4H	1125.8	522.04	1125.8	522.04	-1.1072	182230	224580	1.3201	0.093402	0.9066	0.1868	0.99935	FALSE
HGLibA_14849	EIF4H	1578	1100.6	1578	1100.6	-0.51949	113990	314810	0.85812	0.19541	0.80459	0.39082	0.99935	FALSE
HGLibB_14827	EIF4H	892.46	604.03	892.46	604.03	-0.56238	41594	178040	0.72592	0.23394	0.76606	0.46789	0.99935	FALSE
HGLibA_14848	EIF4H	544.72	770.76	544.72	770.76	0.49999	25547	108670	0.6857	0.74079	0.25921	0.51842	0.99935	TRUE
HGLibA_14850	EIF4H	1514.2	1566.1	1514.2	1566.1	0.048598	1347.3	302080	0.094448	0.53626	0.46374	0.92747	0.99935	TRUE
HGLibA_14880	ELAVL1	1561.5	350.76	1561.5	350.76	-2.1512	732980	311520	2.2417	0.012489	0.98751	0.024978	0.99935	FALSE
HGLibA_14878	ELAVL1	1134.6	249.63	1134.6	249.63	-2.1798	391540	226340	1.9937	0.023091	0.97691	0.046182	0.99935	FALSE
HGLibA_14879	ELAVL1	1152.2	317.05	1152.2	317.05	-1.8583	348710	229850	1.8397	0.032905	0.9671	0.06581	0.99935	FALSE
HGLibB_14858	ELAVL1	1407.5	567.59	1407.5	567.59	-1.3087	352690	280780	1.6188	0.05274	0.94726	0.10548	0.99935	FALSE
HGLibB_14857	ELAVL1	877.05	381.73	877.05	381.73	-1.198	122670	174970	1.2702	0.10201	0.89799	0.20401	0.99935	FALSE
HGLibB_14856	ELAVL1	724.09	358.96	724.09	358.96	-1.0103	66660	144450	1.0623	0.14406	0.85594	0.28812	0.99935	FALSE
HGLibB_14859	ELAVL2	1388.8	1865.9	1388.8	1865.9	0.42578	113810	277050	0.90642	0.81688	0.18312	0.36624	0.99935	TRUE
HGLibA_14882	ELAVL2	1207.2	806.29	1207.2	806.29	-0.58168	80358	240830	0.83649	0.20144	0.79856	0.40288	0.99935	FALSE
HGLibB_14861	ELAVL2	845.14	555.75	845.14	555.75	-0.60387	41873	168600	0.75493	0.22514	0.77486	0.45029	0.99935	FALSE
HGLibA_14883	ELAVL2	998.1	740.69	998.1	740.69	-0.4298	33129	199120	0.60431	0.27282	0.72718	0.54564	0.99935	FALSE
HGLibA_14881	ELAVL2	751.6	645.94	751.6	645.94	-0.21825	5581.8	149940	0.31553	0.37618	0.62382	0.75236	0.99935	FALSE
HGLibB_14860	ELAVL2	852.84	932.02	852.84	932.02	0.12793	3134.4	170140	0.19195	0.56775	0.43225	0.8645	0.99935	TRUE
HGLibB_14863	ELAVL3	1294.1	788.98	1294.1	788.98	-0.7132	127580	258170	1.0132	0.15548	0.84452	0.31097	0.99935	FALSE
HGLibA_14885	ELAVL3	947.48	550.28	947.48	550.28	-0.78283	78883	189020	0.961	0.16828	0.83172	0.33655	0.99935	FALSE
HGLibB_14862	ELAVL3	1483.4	993.06	1483.4	993.06	-0.57847	120210	295930	0.91126	0.18108	0.81892	0.36216	0.99935	FALSE
HGLibA_14886	ELAVL3	857.24	630.45	857.24	630.45	-0.44271	25716	171020	0.58902	0.27792	0.72208	0.55585	0.99935	FALSE
HGLibB_14864	ELAVL3	2139.3	2339.6	2139.3	2339.6	0.1291	20070	426770	0.30669	0.62026	0.37974	0.75948	0.99935	TRUE
HGLibA_14884	ELAVL3	1232.5	1127	1232.5	1127	-0.129	5566.1	245880	0.22254	0.41195	0.58805	0.82389	0.99935	FALSE
HGLibB_14866	ELAVL4	977.19	633.19	977.19	633.19	-0.62521	59169	194940	0.81583	0.2073	0.7927	0.4146	0.99935	FALSE
HGLibB_14867	ELAVL4	845.14	1171.6	845.14	1171.6	0.47078	53297	168600	0.79513	0.78243	0.21757	0.43515	0.99935	TRUE
HGLibA_14888	ELAVL4	924.37	624.99	924.37	624.99	-0.56389	44815	184410	0.73624	0.23079	0.76921	0.46158	0.99935	FALSE
HGLibB_14865	ELAVL4	825.33	613.14	825.33	613.14	-0.42814	22511	164650	0.5665	0.28553	0.71447	0.57106	0.99935	FALSE
HGLibA_14889	ELAVL4	527.11	414.53	527.11	414.53	-0.34588	6336.9	105160	0.44174	0.32934	0.67066	0.65868	0.99935	FALSE
HGLibA_14887	ELAVL4	651.46	788.07	651.46	788.07	0.27426	9330.9	129960	0.37894	0.63471	0.36529	0.73058	0.99935	TRUE
HGLibB_14960	ELP3	1150	322.52	1150	322.52	-1.8309	342330	229410	1.8232	0.034136	0.96586	0.068272	0.99935	FALSE
HGLibA_14982	ELP3	579.93	107.51	579.93	107.51	-2.4206	111590	115690	1.7496	0.040098	0.9599	0.080195	0.99935	FALSE
HGLibA_14980	ELP3	553.52	107.51	553.52	107.51	-2.3535	99465	110420	1.7062	0.043987	0.95601	0.087974	0.99935	FALSE
HGLibB_14959	ELP3	711.98	276.96	711.98	276.96	-1.359	94622	142040	1.2952	0.097632	0.90237	0.19526	0.99935	FALSE
HGLibA_14981	ELP3	1689.2	954.79	1689.2	954.79	-0.8224	269660	336980	1.2742	0.1013	0.8987	0.20259	0.99935	FALSE
HGLibB_14958	ELP3	565.63	503.82	565.63	503.82	-0.16664	1910.2	112840	0.25513	0.39931	0.60069	0.79862	0.99935	FALSE
ELP4_1	ELP4	981.59	261.47	981.59	261.47	-1.9044	259280	195820	1.7614	0.039083	0.96092	0.078166	0.99935	FALSE
ELP4_3	ELP4	1245.7	478.31	1245.7	478.31	-1.3791	294440	248510	1.5895	0.055975	0.94402	0.11195	0.99935	FALSE
ELP4_4	ELP4	641.56	209.54	641.56	209.54	-1.6097	93317	127990	1.4047	0.080063	0.91994	0.16013	0.99935	FALSE
ELP4_5	ELP4	1490	868.24	1490	868.24	-0.77845	193290	297250	1.1537	0.12431	0.87569	0.24862	0.99935	FALSE
ELP4_2	ELP4	581.03	255.1	581.03	255.1	-1.1844	53117	115910	1.1216	0.13101	0.86899	0.26202	0.99935	FALSE
HGLibB_15136	ENOX1	792.32	1119.7	792.32	1119.7	0.49842	53588	158060	0.82344	0.79001	0.20999	0.41997	0.99935	TRUE
HGLibB_15137	ENOX1	1364.5	1096.9	1364.5	1096.9	-0.31471	35812	272220	0.52187	0.30088	0.69912	0.60176	0.99935	FALSE
HGLibB_15135	ENOX1	750.5	925.64	750.5	925.64	0.30223	15337	149720	0.45263	0.66583	0.33417	0.66834	0.99935	TRUE
HGLibA_15157	ENOX1	1194	1060.5	1194	1060.5	-0.17091	8911.3	238190	0.28505	0.3878	0.6122	0.77561	0.99935	FALSE
HGLibA_15158	ENOX1	705.38	665.08	705.38	665.08	-0.084764	812.32	140720	0.14992	0.44041	0.55959	0.88083	0.99935	FALSE
HGLibA_15159	ENOX1	606.34	593.1	606.34	593.1	-0.031801	87.663	120960	0.092891	0.463	0.537	0.92599	0.99935	FALSE
HGLibB_15139	ENOX2	663.57	261.47	663.57	261.47	-1.3402	80838	132380	1.2591	0.104	0.896	0.20801	0.99935	FALSE
HGLibA_15161	ENOX2	478.69	830.89	478.69	830.89	0.79428	62021	95497	1.1397	0.86458	0.13542	0.27085	0.99935	TRUE
HGLibA_15162	ENOX2	825.33	716.09	825.33	716.09	-0.20455	5966.2	164650	0.30312	0.3809	0.6191	0.7618	0.99935	FALSE
HGLibA_15160	ENOX2	1035.5	1100.6	1035.5	1100.6	0.087812	2115.7	206580	0.14312	0.55181	0.44819	0.89637	0.99935	TRUE
HGLibB_15140	ENOX2	512.81	535.7	512.81	535.7	0.062907	262.19	102300	0.071595	0.5014	0.4986	0.99721	0.99935	TRUE
HGLibB_15138	ENOX2	878.15	875.53	878.15	875.53	-0.0043068	3.4337	175190	0.029287	0.48832	0.51168	0.97664	0.99935	FALSE
HGLibA_15230	EP300	925.47	1492.3	925.47	1492.3	0.68871	160660	184630	1.3192	0.90497	0.095031	0.19006	0.99935	TRUE
HGLibB_15207	EP300	812.12	450.98	812.12	450.98	-0.84723	65214	162010	0.96763	0.16662	0.83338	0.33323	0.99935	FALSE
[truncated: 5,051 more rows]

## Sheet: SKNMC_in vitro
sgrna	Gene	control_count	treatment_count	control_mean	treat_mean	LFC	control_var	adj_var	score	p.low	p.high	p.twosided	FDR	high_in_treatment
[truncated: 6,528 more rows]

[truncated: 1 more sheets: SKNMC_in vivo]
