# Supplementary material for: CRISPR-Cas9 knockout screening identifies KIAA1429 as an essential gene in Ewing sarcoma
Source: J Exp Clin Cancer Res. 2023 Sep 28;42:250. doi: 10.1186/s13046-023-02828-5 (PMC10537923; doi:10.1186/s13046-023-02828-5)
Supplement: Supplementary file 2 — Additional file 2. [file 13046_2023_2828_MOESM2_ESM.xlsx]

## Sheet: A673_in vitro
id	num	neg|score	neg|p-value	neg|fdr	neg|rank	neg|goodsgrna	neg|lfc	pos|score	pos|p-value	pos|fdr	pos|rank	pos|goodsgrna	pos|lfc
RPA3	5	4.0849e-10	4.4841e-06	2e-05	1	5	-2.9101	1	1	1	1103	0	-2.9101
CDK9	5	6.7006e-10	4.4841e-06	2e-05	2	5	-2.9285	1	1	1	1102	0	-2.9285
UBE2I	5	4.9185e-08	4.4841e-06	2e-05	3	5	-2.7978	1	1	1	1101	0	-2.7978
BRCA1	5	4.4621e-07	4.4841e-06	2e-05	4	5	-1.9506	1	1	1	1100	0	-1.9506
XRCC5	5	4.8304e-07	4.4841e-06	2e-05	5	5	-2.7662	1	1	1	1098	0	-2.7662
MED30	6	5.6473e-07	4.4841e-06	2e-05	6	6	-1.5741	1	1	1	1099	0	-1.5741
HCFC1	5	7.7581e-07	4.4841e-06	2e-05	7	5	-2.268	1	1	1	1097	0	-2.268
MCM7	5	8.2664e-07	4.4841e-06	2e-05	8	5	-2.2519	1	1	1	1096	0	-2.2519
KIAA1429	5	1.4637e-06	4.4841e-06	2e-05	9	5	-1.7188	1	1	1	1095	0	-1.7188
CDK12	5	1.824e-06	4.4841e-06	2e-05	10	5	-1.83	1	1	1	1094	0	-1.83
RPA1	5	2.5195e-06	4.4841e-06	2e-05	11	5	-2.6213	1	1	1	1093	0	-2.6213
SNRPD1	6	2.7037e-06	4.4841e-06	2e-05	12	6	-1.5725	1	1	1	1092	0	-1.5725
MYC	5	2.8397e-06	4.4841e-06	2e-05	13	5	-1.6985	1	1	1	1091	0	-1.6985
LSM7	6	2.8599e-06	4.4841e-06	2e-05	14	6	-1.8455	0.99985	1	1	1065	0	-1.8455
GAPDH	6	3.3215e-06	4.4841e-06	2e-05	15	5	-1.8981	0.9989	1	1	1050	0	-1.8981
RBM39	6	3.857e-06	4.4841e-06	2e-05	16	6	-1.01	1	1	1	1090	0	-1.01
SUPT16H	5	4.5428e-06	4.4841e-06	2e-05	17	5	-2.0884	1	1	1	1089	0	-2.0884
WDR82	5	5.6569e-06	4.4841e-06	2e-05	18	5	-1.9951	0.99999	1	1	1088	0	-1.9951
RNF113A	6	5.8191e-06	4.4841e-06	2e-05	19	6	-1.488	0.99999	1	1	1087	0	-1.488
XRCC6	5	6.0671e-06	4.4841e-06	2e-05	20	5	-2.6662	0.99994	1	1	1073	0	-2.6662
SNRPF	6	6.9115e-06	4.4841e-06	2e-05	21	5	-1.9953	0.88451	0.99895	1	853	0	-1.9953
RBMX	6	9.6496e-06	4.4841e-06	2e-05	22	6	-1.6938	0.99999	1	1	1086	0	-1.6938
GTF3C4	6	9.8648e-06	4.4841e-06	2e-05	23	6	-1.8694	0.99996	1	1	1080	0	-1.8694
MED14	6	9.9575e-06	4.4841e-06	2e-05	24	6	-1.3513	0.99999	1	1	1085	0	-1.3513
DGCR8	5	1.1543e-05	4.4841e-06	2e-05	25	5	-1.8816	0.99993	1	1	1072	0	-1.8816
POLE3	6	1.4767e-05	4.4841e-06	2e-05	26	6	-1.3733	0.99999	1	1	1084	0	-1.3733
RPA2	5	1.6607e-05	4.4841e-06	2e-05	27	5	-1.49	0.99998	1	1	1083	0	-1.49
NIP7	6	1.7267e-05	4.4841e-06	2e-05	28	6	-1.3935	0.99998	1	1	1082	0	-1.3935
LSM2	6	1.8569e-05	4.4841e-06	2e-05	29	5	-1.6778	0.99692	1	1	1029	0	-1.6778
LSM11	6	3.0113e-05	4.4841e-06	2e-05	30	5	-1.6522	0.40997	0.88881	1	400	0	-1.6522
NPM1	5	3.2667e-05	4.4841e-06	2e-05	31	4	-1.6934	0.99808	1	1	1039	0	-1.6934
RBM8A	6	3.515e-05	4.4841e-06	2e-05	32	6	-1.2883	0.99996	1	1	1081	0	-1.2883
RAD51	5	3.9321e-05	4.4841e-06	2e-05	33	4	-1.9676	0.8956	0.99908	1	864	0	-1.9676
PRPF3	6	4.2086e-05	4.4841e-06	2e-05	34	6	-1.1034	0.99996	1	1	1079	0	-1.1034
PABPN1	6	4.2192e-05	4.4841e-06	2e-05	35	5	-1.8216	0.88542	0.99895	1	854	0	-1.8216
HINFP	6	4.3987e-05	4.4841e-06	2e-05	36	6	-1.4441	0.99996	1	1	1078	0	-1.4441
HNRNPK	6	4.6633e-05	4.4841e-06	2e-05	37	6	-1.1038	0.99995	1	1	1077	0	-1.1038
SART3	6	4.8578e-05	4.4841e-06	2e-05	38	5	-1.599	0.99703	1	1	1030	0	-1.599
VPS72	5	5.135e-05	4.4841e-06	2e-05	39	5	-1.4939	0.99995	1	1	1076	0	-1.4939
CHAF1B	6	5.4861e-05	4.4841e-06	2e-05	40	6	-1.6294	0.99995	1	1	1075	0	-1.6294
SMN1	5	5.6755e-05	4.4841e-06	2e-05	41	5	-1.7399	0.99883	1	1	1048	0	-1.7399
SNRPD2	6	6.1654e-05	4.4841e-06	2e-05	42	6	-1.0731	0.99994	1	1	1074	0	-1.0731
ZRSR2	6	6.6474e-05	4.4841e-06	2e-05	43	5	-1.2496	0.4738	0.90684	1	458	0	-1.2496
MCM3AP	6	7.4524e-05	4.4841e-06	2e-05	44	5	-1.145	0.90795	0.99957	1	874	0	-1.145
PAF1	5	7.4896e-05	4.4841e-06	2e-05	45	5	-1.0021	0.99993	1	1	1071	0	-1.0021
SFPQ	6	7.5312e-05	4.4841e-06	2e-05	46	6	-1.8018	0.99992	1	1	1070	0	-1.8018
SF1	6	7.8279e-05	4.4841e-06	2e-05	47	5	-1.8613	0.57943	0.95365	1	567	0	-1.8613
TONSL	5	8.8698e-05	4.4841e-06	2e-05	48	3	-0.88636	0.7469	0.99309	1	717	0	-0.88636
CDK7	5	0.00010776	4.4841e-06	2e-05	49	4	-1.4079	0.29483	0.80776	1	285	0	-1.4079
GTF2B	5	0.00010925	4.4841e-06	2e-05	50	4	-2.1407	0.86626	0.99841	1	830	0	-2.1407
MED8	6	0.00011213	4.4841e-06	2e-05	51	6	-1.3937	0.99989	1	1	1069	0	-1.3937
HNRNPH1	6	0.0001126	4.4841e-06	2e-05	52	6	-1.0597	0.99989	1	1	1068	0	-1.0597
DROSHA	5	0.00012366	4.4841e-06	2e-05	53	5	-1.1172	0.99988	1	1	1067	0	-1.1172
ELP3	6	0.00013199	4.4841e-06	2e-05	54	5	-1.2856	0.95315	0.9999	1	939	0	-1.2856
NAA38	6	0.00013788	4.4841e-06	2e-05	55	5	-1.8211	0.27347	0.76327	1	266	0	-1.8211
HNRNPC	6	0.00014689	4.4841e-06	2e-05	56	6	-1.0888	0.99985	1	1	1066	0	-1.0888
WDR5	5	0.00015343	4.4841e-06	2e-05	57	4	-1.8288	0.99761	1	1	1033	0	-1.8288
ASH2L	6	0.00016159	4.4841e-06	2e-05	58	5	-1.501	0.99068	1	1	1004	0	-1.501
ORC1	5	0.00020599	4.4841e-06	2e-05	59	5	-1.4355	0.99979	1	1	1064	0	-1.4355
SNRNP35	6	0.00021561	4.4841e-06	2e-05	60	5	-1.6321	0.91239	0.99964	1	879	0	-1.6321
SMC6	6	0.00021765	4.4841e-06	2e-05	61	4	-1.6148	0.74409	0.99334	1	713	0	-1.6148
PRKDC	5	0.00022015	4.4841e-06	2e-05	62	5	-1.1686	0.99978	1	1	1063	0	-1.1686
U2AF1	6	0.00022178	4.4841e-06	2e-05	63	4	-1.528	0.82836	0.99791	1	789	0	-1.528
PPRC1	6	0.00022715	4.4841e-06	2e-05	64	6	-1.0722	0.99977	1	1	1062	0	-1.0722
GTF2H1	5	0.00023245	4.4841e-06	2e-05	65	4	-1.7302	0.99637	1	1	1022	0	-1.7302
TARDBP	6	0.00023836	4.4841e-06	2e-05	66	6	-1.323	0.99976	1	1	1061	0	-1.323
DIMT1	6	0.00024575	4.4841e-06	2e-05	67	5	-1.2698	0.98921	1	1	999	0	-1.2698
MED4	6	0.00026668	4.4841e-06	2e-05	68	5	-1.2791	0.7679	0.99503	1	733	0	-1.2791
SMC3	6	0.00026867	4.4841e-06	2e-05	69	5	-1.4992	0.96819	0.99996	1	959	0	-1.4992
PPIL4	6	0.00026957	4.4841e-06	2e-05	70	5	-1.2882	0.36035	0.8755	1	342	0	-1.2882
SMC2	6	0.00029339	4.4841e-06	2e-05	71	5	-1.5377	0.98596	1	1	995	0	-1.5377
ERCC6L	6	0.00029362	4.4841e-06	2e-05	72	5	-1.0348	0.65595	0.97582	1	639	0	-1.0348
SMARCB1	6	0.00030052	4.4841e-06	2e-05	73	6	-0.89036	0.9997	1	1	1060	0	-0.89036
DHX8	6	0.00030306	4.4841e-06	2e-05	74	5	-1.281	0.26782	0.76326	1	258	0	-1.281
SF3B4	6	0.00030787	4.4841e-06	2e-05	75	5	-1.5545	0.97506	0.99999	1	972	0	-1.5545
MED26	6	0.00031703	4.4841e-06	2e-05	76	4	-1.4772	0.24629	0.7509	1	233	0	-1.4772
MCM6	5	0.00032831	4.4841e-06	2e-05	77	3	-2.0091	0.063067	0.26669	1	63	0	-2.0091
HSPA8	5	0.00034907	4.4841e-06	2e-05	78	5	-1.2985	0.99965	1	1	1059	0	-1.2985
MCM2	5	0.00037614	4.4841e-06	2e-05	79	5	-1.0428	0.99962	1	1	1058	0	-1.0428
SMNDC1	5	0.00038672	4.4841e-06	2e-05	80	5	-1.8628	0.99887	1	1	1049	0	-1.8628
PABPC1	6	0.00039003	4.4841e-06	2e-05	81	5	-1.4403	0.99864	1	1	1044	0	-1.4403
CUL2	6	0.00041332	4.4841e-06	2e-05	82	5	-1.1185	0.5552	0.93973	1	542	0	-1.1185
UPF1	6	0.00045781	4.4841e-06	2e-05	83	5	-1.2333	0.59352	0.96201	1	578	0	-1.2333
DKC1	6	0.00050361	4.4841e-06	2e-05	84	5	-1.0346	0.93023	0.99968	1	900	0	-1.0346
LSM6	6	0.00058083	4.4841e-06	2e-05	85	4	-1.5853	0.67943	0.98284	1	657	0	-1.5853
CENPA	6	0.00061986	4.4841e-06	2e-05	86	5	-1.2388	0.97988	0.99999	1	983	0	-1.2388
RAD21	6	0.00075295	4.4841e-06	2e-05	87	5	-1.3002	0.99211	1	1	1011	0	-1.3002
KAT8	6	0.00076735	4.4841e-06	2e-05	88	5	-1.3606	0.99408	1	1	1018	0	-1.3606
SUPT6H	6	0.0008644	4.4841e-06	2e-05	89	5	-1.275	0.93279	0.99974	1	903	0	-1.275
HNRNPL	6	0.00089287	4.4841e-06	2e-05	90	4	-1.3201	0.51088	0.91751	1	499	0	-1.3201
ELP4	5	0.00098106	4.4841e-06	2e-05	91	5	-1.1239	0.99902	1	1	1051	0	-1.1239
U2AF2	6	0.00098547	4.4841e-06	2e-05	92	5	-1.0552	0.99783	1	1	1038	0	-1.0552
RBBP4	6	0.0010136	4.4841e-06	2e-05	93	5	-1.358	0.99671	1	1	1026	0	-1.358
KAT7	6	0.0011122	4.4841e-06	2e-05	94	5	-0.90344	0.57427	0.9468	1	562	0	-0.90344
SNRPE	6	0.001139	4.4841e-06	2e-05	95	5	-1.1517	0.87813	0.99877	1	845	0	-1.1517
RNPS1	6	0.0011604	4.4841e-06	2e-05	96	4	-1.183	0.90385	0.99952	1	870	0	-1.183
SNRPC	4	0.0011707	4.4841e-06	2e-05	97	4	-1.5506	0.99883	1	1	1047	0	-1.5506
TAF3	5	0.0012717	4.4841e-06	2e-05	98	5	-0.61547	0.99873	1	1	1046	0	-0.61547
PCBP2	6	0.0013411	4.4841e-06	2e-05	99	5	-0.87606	0.99948	1	1	1056	0	-0.87606
SMC1A	6	0.0013908	4.4841e-06	2e-05	100	5	-1.4527	0.35463	0.8755	1	337	0	-1.4527
CPSF4	6	0.0013988	4.4841e-06	2e-05	101	4	-1.1813	0.59827	0.96202	1	584	0	-1.1813
CCAR1	6	0.0014555	4.4841e-06	2e-05	102	5	-1.2484	0.97667	0.99999	1	978	0	-1.2484
RBM18	6	0.0015075	4.4841e-06	2e-05	103	5	-0.87148	0.99762	1	1	1034	0	-0.87148
UHRF1	6	0.0015357	4.4841e-06	2e-05	104	5	-1.0767	0.59525	0.96202	1	581	0	-1.0767
MCM4	5	0.0015947	4.4841e-06	2e-05	105	4	-0.83085	0.9682	0.99999	1	960	0	-0.83085
METTL14	6	0.0016171	4.4841e-06	2e-05	106	5	-1.0474	0.99955	1	1	1057	0	-1.0474
EIF3B	6	0.001635	4.4841e-06	2e-05	107	5	-0.8399	0.85298	0.99876	1	818	0	-0.8399
SNRPG	6	0.0016893	4.4841e-06	2e-05	108	4	-1.3999	0.9751	0.99999	1	973	0	-1.3999
DPY30	5	0.0017317	4.4841e-06	2e-05	109	4	-1.0713	0.97826	1	1	981	0	-1.0713
POLR2B	5	0.0017836	4.4841e-06	2e-05	110	3	-1.5875	0.1478	0.56963	1	141	0	-1.5875
ATR	5	0.0017984	4.4841e-06	2e-05	111	4	-1.5194	0.99825	1	1	1041	0	-1.5194
SSRP1	6	0.0018354	4.4841e-06	2e-05	112	5	-1.1231	0.95148	0.99989	1	938	0	-1.1231
RBM17	6	0.0019404	4.4841e-06	2e-05	113	4	-1.3263	0.9077	0.99957	1	873	0	-1.3263
PUF60	6	0.0019494	4.4841e-06	2e-05	114	5	-1.0614	0.99946	1	1	1055	0	-1.0614
HTATSF1	6	0.0019631	4.4841e-06	2e-05	115	5	-0.75603	0.94983	0.99989	1	934	0	-0.75603
TUT1	6	0.001971	4.4841e-06	2e-05	116	4	-1.3992	0.50681	0.91751	1	492	0	-1.3992
RBM14	6	0.0020019	4.4841e-06	2e-05	117	4	-1.3055	0.17853	0.63263	1	173	0	-1.3055
SNRPD3	6	0.0020904	4.4841e-06	2e-05	118	5	-1.2204	0.99418	1	1	1019	0	-1.2204
MED7	6	0.0021565	4.4841e-06	2e-05	119	5	-1.144	0.42462	0.89523	1	415	0	-1.144
PHF5A	6	0.0021926	4.4841e-06	2e-05	120	4	-1.1949	0.8592	0.99876	1	825	0	-1.1949
KDM8	5	0.0022214	4.4841e-06	2e-05	121	4	-1.0376	0.81354	0.99626	1	777	0	-1.0376
MKI67IP	6	0.0022956	4.4841e-06	2e-05	122	3	-0.86281	0.8023	0.99724	1	759	0	-0.86281
HNRNPM	6	0.0023417	4.4841e-06	2e-05	123	4	-1.1465	0.84846	0.99876	1	816	0	-1.1465
5-Mar	5	0.0024393	4.4841e-06	2e-05	124	4	-1.2869	0.99294	1	1	1014	0	-1.2869
PDCD11	6	0.0024477	4.4841e-06	2e-05	125	4	-0.95493	0.47595	0.90684	1	461	0	-0.95493
FANCD2	5	0.0025345	4.4841e-06	2e-05	126	4	-1.0828	0.94672	0.9999	1	929	0	-1.0828
H2AFZ	6	0.0025875	4.4841e-06	2e-05	127	5	-0.73295	0.31807	0.83597	1	307	0	-0.73295
MED20	6	0.0026068	4.4841e-06	2e-05	128	4	-1.1569	0.97119	0.99997	1	964	0	-1.1569
AURKB	6	0.00267	4.4841e-06	2e-05	129	4	-1.0271	0.71827	0.98821	1	689	0	-1.0271
TOE1	6	0.0026828	4.4841e-06	2e-05	130	4	-1.1339	0.91962	0.99967	1	887	0	-1.1339
MED10	6	0.0027472	4.4841e-06	2e-05	131	4	-0.99154	0.12403	0.51434	1	119	0	-0.99154
PRMT5	6	0.0028054	4.4841e-06	2e-05	132	3	-0.91129	0.68298	0.98406	1	659	0	-0.91129
SMC4	6	0.0028359	4.4841e-06	2e-05	133	5	-1.0759	0.96069	0.99991	1	947	0	-1.0759
MED17	6	0.0030051	4.4841e-06	2e-05	134	5	-0.89438	0.99909	1	1	1053	0	-0.89438
SMC5	6	0.0030155	4.4841e-06	2e-05	135	5	-1.2169	0.99829	1	1	1042	0	-1.2169
PHF23	5	0.003052	4.4841e-06	2e-05	136	4	-0.86857	0.99684	1	1	1028	0	-0.86857
SNRNP70	6	0.0030632	4.4841e-06	2e-05	137	5	-0.86936	0.95043	0.99989	1	935	0	-0.86936
EWSR1	6	0.0031321	4.4841e-06	2e-05	138	5	-0.89333	0.96186	0.99993	1	950	0	-0.89333
SF3B3	6	0.0032593	4.4841e-06	2e-05	139	4	-1.1098	0.94937	0.99989	1	933	0	-1.1098
SNRPB	6	0.0034239	4.4841e-06	2e-05	140	4	-1.0594	0.95736	0.9999	1	945	0	-1.0594
EIF2S1	6	0.0034545	4.4841e-06	2e-05	141	4	-1.0205	0.4188	0.89523	1	410	0	-1.0205
DMAP1	6	0.0035473	4.4841e-06	2e-05	142	5	-1.0964	0.90807	0.99957	1	875	0	-1.0964
MED1	6	0.0038311	4.4841e-06	2e-05	143	5	-1.0698	0.92582	0.99968	1	893	0	-1.0698
KANSL1	5	0.0038609	4.4841e-06	2e-05	144	4	-0.91162	0.96215	0.99998	1	951	0	-0.91162
RBM27	6	0.0039366	4.4841e-06	2e-05	145	4	-0.76195	0.34823	0.8755	1	331	0	-0.76195
MED27	6	0.0039534	4.4841e-06	2e-05	146	4	-1.2091	0.97171	0.99998	1	966	0	-1.2091
MED11	6	0.0039724	4.4841e-06	2e-05	147	5	-0.94614	0.75138	0.99452	1	721	0	-0.94614
HDAC3	6	0.0042836	4.4841e-06	2e-05	148	4	-1.0338	0.99871	1	1	1045	0	-1.0338
MED22	6	0.0044076	4.4841e-06	2e-05	149	5	-0.84975	0.99766	1	1	1035	0	-0.84975
H3F3A	6	0.0044466	4.4841e-06	2e-05	150	5	-0.9466	0.75022	0.99452	1	720	0	-0.9466
WTAP	5	0.0045291	4.4841e-06	2e-05	151	4	-0.9146	0.54102	0.93879	1	526	0	-0.9146
MED12	6	0.0047268	4.4841e-06	2e-05	152	5	-0.75192	0.99063	1	1	1003	0	-0.75192
SNRPA	6	0.004865	4.4841e-06	2e-05	153	5	-0.82785	0.99553	1	1	1021	0	-0.82785
NCL	6	0.0052982	4.4841e-06	2e-05	154	5	-0.71235	0.98889	1	1	998	0	-0.71235
CUL1	6	0.0054553	4.4841e-06	2e-05	155	4	-1.1199	0.99032	1	1	1001	0	-1.1199
HJURP	5	0.0056834	4.4841e-06	2e-05	156	4	-0.82476	0.38639	0.84849	1	372	0	-0.82476
USP17L5	5	0.005743	4.4841e-06	2e-05	157	3	-1.321	0.99264	1	1	1013	0	-1.321
PRMT1	6	0.0059313	4.4841e-06	2e-05	158	4	-1.0499	0.99183	1	1	1009	0	-1.0499
PPP1R10	6	0.0063423	4.4841e-06	2e-05	159	3	-0.80296	0.7953	0.9963	1	753	0	-0.80296
SSB	6	0.0065925	4.4841e-06	2e-05	160	4	-0.85939	0.65444	0.97582	1	637	0	-0.85939
MED9	6	0.0066902	4.4841e-06	2e-05	161	4	-1.0092	0.93461	0.99982	1	908	0	-1.0092
MED15	6	0.0071167	4.4841e-06	2e-05	162	4	-1.0286	0.99779	1	1	1036	0	-1.0286
ACTL6A	6	0.0076804	4.4841e-06	2e-05	163	4	-1.0196	0.39622	0.88254	1	383	0	-1.0196
ANP32E	5	0.0077727	4.4841e-06	2e-05	164	4	-0.78093	0.99125	1	1	1007	0	-0.78093
TRA2B	6	0.0078331	4.4841e-06	2e-05	165	4	-0.81338	0.98116	0.99999	1	985	0	-0.81338
SLTM	3	0.0084665	4.4841e-06	2e-05	166	3	-0.64082	0.99153	1	1	1008	0	-0.64082
CCDC101	5	0.008609	4.4841e-06	2e-05	167	4	-0.72	0.99824	1	1	1040	0	-0.72
MED21	6	0.0086161	4.4841e-06	2e-05	168	3	-0.96464	0.99326	1	1	1015	0	-0.96464
GTF2F1	5	0.009041	4.4841e-06	2e-05	169	3	-1.204	0.92568	0.99942	1	892	0	-1.204
AURKA	6	0.0090465	4.4841e-06	2e-05	170	4	-0.91832	0.90995	0.99962	1	877	0	-0.91832
CTCF	6	0.010019	4.4841e-06	2e-05	171	3	-0.89796	0.81255	0.99774	1	773	0	-0.89796
PNO1	6	0.010023	4.4841e-06	2e-05	172	4	-0.83769	0.62703	0.97186	1	613	0	-0.83769
OGT	6	0.010154	4.4841e-06	2e-05	173	4	-0.85256	0.070016	0.28242	1	72	0	-0.85256
MED28	6	0.010286	4.4841e-06	2e-05	174	4	-0.79585	0.93592	0.99982	1	911	0	-0.79585
METTL16	6	0.01031	4.4841e-06	2e-05	175	4	-0.94327	0.94444	0.99983	1	925	0	-0.94327
H2AFX	6	0.010521	4.4841e-06	2e-05	176	4	-0.66015	0.92624	0.99968	1	894	0	-0.66015
SRRT	6	0.010828	4.4841e-06	2e-05	177	4	-0.82764	0.97887	0.99999	1	982	0	-0.82764
PPIE	6	0.011106	4.4841e-06	2e-05	178	4	-0.68904	0.63623	0.97581	1	624	0	-0.68904
METTL3	6	0.011722	4.4841e-06	2e-05	179	4	-0.98256	0.98539	0.99999	1	992	0	-0.98256
NASP	5	0.012004	4.4841e-06	2e-05	180	4	-0.54841	0.99657	1	1	1025	0	-0.54841
DAXX	5	0.012365	4.4841e-06	2e-05	181	4	-0.74787	0.99114	1	1	1006	0	-0.74787
LSM5	6	0.012519	4.4841e-06	2e-05	182	3	-0.83096	0.43155	0.89523	1	421	0	-0.83096
GTF3A	6	0.012752	4.4841e-06	2e-05	183	3	-0.79367	0.91081	0.99964	1	878	0	-0.79367
BTAF1	6	0.012988	4.4841e-06	2e-05	184	3	-0.75226	0.85685	0.99876	1	821	0	-0.75226
PHF12	5	0.013397	4.4841e-06	2e-05	185	4	-0.58727	0.92711	0.99942	1	897	0	-0.58727
CPSF6	6	0.013796	4.4841e-06	2e-05	186	4	-0.84116	0.88283	0.99894	1	850	0	-0.84116
G3BP1	6	0.014208	4.4841e-06	2e-05	187	4	-0.7616	0.99914	1	1	1054	0	-0.7616
SET	5	0.015287	4.4841e-06	2e-05	188	4	-0.88976	0.86914	0.99855	1	834	0	-0.88976
BOP1	5	0.015347	4.4841e-06	2e-05	189	3	-0.4804	0.96119	0.99998	1	948	0	-0.4804
HNRNPA1	6	0.015495	4.4841e-06	2e-05	190	4	-0.76502	0.96299	0.99994	1	954	0	-0.76502
RBM42	6	0.01583	4.4841e-06	2e-05	191	4	-0.90879	0.89349	0.99945	1	860	0	-0.90879
LARP4	6	0.015942	4.4841e-06	2e-05	192	4	-0.76621	0.16597	0.63262	1	160	0	-0.76621
RBM22	6	0.015977	4.4841e-06	2e-05	193	3	-0.53662	0.87096	0.99877	1	837	0	-0.53662
LSM3	6	0.016729	4.4841e-06	2e-05	194	3	-0.47995	0.56814	0.94331	1	555	0	-0.47995
DIDO1	5	0.017434	4.4841e-06	2e-05	195	3	-0.98923	0.97476	0.99999	1	970	0	-0.98923
NOL8	6	0.0177	4.4841e-06	2e-05	196	4	-0.82162	0.48869	0.91751	1	472	0	-0.82162
EEF1G	6	0.018279	4.4841e-06	2e-05	197	4	-0.86771	0.25281	0.7509	1	242	0	-0.86771
ARID4A	5	0.018426	4.4841e-06	2e-05	198	4	-0.68984	0.992	1	1	1010	0	-0.68984
HMGB1	6	0.018943	4.4841e-06	2e-05	199	3	-0.68469	0.80206	0.99724	1	758	0	-0.68469
YBX1	6	0.019114	4.4841e-06	2e-05	200	4	-0.73982	0.98979	1	1	1000	0	-0.73982
YTHDC1	6	0.019165	4.4841e-06	2e-05	201	4	-0.93485	0.67188	0.97952	1	651	0	-0.93485
BRD2	6	0.019319	4.4841e-06	2e-05	202	4	-0.71937	0.8681	0.99877	1	833	0	-0.71937
NUFIP1	6	0.019473	4.4841e-06	2e-05	203	2	-0.13935	0.16439	0.63262	1	157	0	-0.13935
TAF1	6	0.020627	4.4841e-06	2e-05	204	4	-0.75817	0.99645	1	1	1023	0	-0.75817
LSM4	6	0.021662	4.4841e-06	2e-05	205	3	-0.83706	0.77779	0.99629	1	743	0	-0.83706
KAT5	6	0.022727	4.4841e-06	2e-05	206	3	-0.85643	0.57539	0.94681	1	564	0	-0.85643
KIF24	6	0.023216	4.4841e-06	2e-05	207	4	-0.65227	0.84635	0.99876	1	809	0	-0.65227
BRD4	6	0.023909	4.4841e-06	2e-05	208	4	-0.74754	0.49653	0.91751	1	482	0	-0.74754
HMGA1	6	0.023983	4.4841e-06	2e-05	209	4	-0.68712	0.99842	1	1	1043	0	-0.68712
KDM2A	6	0.024464	4.4841e-06	2e-05	210	4	-0.46167	0.94599	0.99984	1	927	0	-0.46167
KRR1	6	0.025011	4.4841e-06	2e-05	211	3	-0.60575	0.9486	0.99989	1	932	0	-0.60575
RBMX2	6	0.025383	4.4841e-06	2e-05	212	4	-0.76521	0.80254	0.99725	1	760	0	-0.76521
SETD1A	6	0.026743	4.4841e-06	2e-05	213	3	-0.58334	0.49963	0.91751	1	485	0	-0.58334
YY1	6	0.029912	4.4841e-06	2e-05	214	4	-0.60633	0.99908	1	1	1052	0	-0.60633
NCBP2	6	0.029981	4.4841e-06	2e-05	215	4	-0.79069	0.93938	0.99982	1	918	0	-0.79069
MED6	6	0.030397	4.4841e-06	2e-05	216	4	-0.53251	0.64794	0.97582	1	632	0	-0.53251
EIF3G	6	0.032669	4.4841e-06	2e-05	217	3	-0.6939	0.37665	0.87551	1	358	0	-0.6939
RBM33	6	0.032772	4.4841e-06	2e-05	218	4	-0.64596	0.40879	0.8888	1	397	0	-0.64596
RRP7A	6	0.033186	4.4841e-06	2e-05	219	3	-0.71476	0.94285	0.99983	1	923	0	-0.71476
CXXC1	6	0.033589	4.4841e-06	2e-05	220	4	-0.60818	0.53808	0.9357	1	524	0	-0.60818
INO80	6	0.03442	4.4841e-06	2e-05	221	4	-0.46607	0.88097	0.99894	1	848	0	-0.46607
SF3A1	6	0.036165	4.4841e-06	2e-05	222	3	-0.70468	0.18243	0.63263	1	179	0	-0.70468
EP400	6	0.036712	4.4841e-06	2e-05	223	4	-0.71761	0.99743	1	1	1032	0	-0.71761
RBM25	6	0.037638	4.4841e-06	2e-05	224	4	-0.71674	0.72711	0.99006	1	697	0	-0.71674
ZMAT5	6	0.037962	4.4841e-06	2e-05	225	4	-0.68304	0.99053	1	1	1002	0	-0.68304
TARBP2	5	0.038166	4.4841e-06	2e-05	226	3	-0.77751	0.98817	1	1	997	0	-0.77751
SYNJ2	6	0.038432	4.4841e-06	2e-05	227	1	-0.28819	0.7039	0.98505	1	677	0	-0.28819
RNF20	6	0.040023	4.4841e-06	2e-05	228	3	-0.46128	0.94251	0.99983	1	922	0	-0.46128
METTL2B	6	0.040031	4.4841e-06	2e-05	229	4	-0.54274	0.9829	0.99999	1	987	0	-0.54274
HNRNPF	6	0.040369	4.4841e-06	2e-05	230	4	-0.64533	0.9978	1	1	1037	0	-0.64533
ZRANB2	6	0.04105	4.4841e-06	2e-05	231	4	-0.77154	0.97489	0.99999	1	971	0	-0.77154
HMGN2	6	0.042926	4.4841e-06	2e-05	232	3	-0.49172	0.57314	0.9468	1	560	0	-0.49172
MATR3	6	0.043406	4.4841e-06	2e-05	233	4	-0.50899	0.98739	1	1	996	0	-0.50899
ZNF408	6	0.043495	4.4841e-06	2e-05	234	4	-0.47335	0.98582	1	1	993	0	-0.47335
ZC3H8	6	0.044997	4.4841e-06	2e-05	235	3	-0.47955	0.92963	0.99968	1	899	0	-0.47955
KIN	6	0.045941	4.4841e-06	2e-05	236	4	-0.74641	0.48129	0.91751	1	464	0	-0.74641
SRRM1	6	0.052979	4.4841e-06	2e-05	237	3	-0.31267	0.93385	0.99982	1	907	0	-0.31267
LARP1	6	0.053968	4.4841e-06	2e-05	238	3	-0.57273	0.68684	0.98406	1	661	0	-0.57273
BRCA2	6	0.057615	4.4841e-06	2e-05	239	2	-0.13967	0.021406	0.12496	1	22	1	-0.13967
RBBP5	6	0.060454	4.4841e-06	2e-05	240	3	-0.62022	0.89363	0.99945	1	862	0	-0.62022
SRCAP	6	0.067496	4.4841e-06	2e-05	241	3	-0.65953	0.95471	0.9999	1	941	0	-0.65953
DICER1	6	0.068892	4.4841e-06	2e-05	242	3	-0.45405	0.13223	0.53596	1	128	0	-0.45405
CUL3	6	0.069205	4.4841e-06	2e-05	243	3	-0.48006	0.095671	0.34176	1	93	0	-0.48006
RNPC3	6	0.071639	4.4841e-06	2e-05	244	3	-0.42859	0.016884	0.093077	1	18	1	-0.42859
DAZAP1	6	0.07221	4.4841e-06	2e-05	245	3	-0.52218	0.8195	0.99775	1	783	0	-0.52218
POLR2G	6	0.076041	4.4841e-06	2e-05	246	3	-0.44648	0.32273	0.84467	1	311	0	-0.44648
MED31	6	0.079767	4.4841e-06	2e-05	248	3	-0.5556	0.69135	0.98407	1	665	0	-0.5556
CHD8	6	0.079935	4.4841e-06	2e-05	249	3	-0.55633	0.7348	0.99105	1	706	0	-0.55633
RPS3	6	0.082149	4.4841e-06	2e-05	252	2	-0.17336	0.54145	0.93571	1	527	0	-0.17336
SRRM2	6	0.082488	4.4841e-06	2e-05	253	3	-0.56148	0.9347	0.99982	1	909	0	-0.56148
CHERP	6	0.083693	4.4841e-06	2e-05	254	3	-0.57033	0.35527	0.8755	1	338	0	-0.57033
RBM15	6	0.086334	4.4841e-06	2e-05	256	2	-0.36906	0.63225	0.97581	1	618	0	-0.36906
PUM1	6	0.090395	4.4841e-06	2e-05	257	3	-0.61964	0.60041	0.96445	1	587	0	-0.61964
PCBP1	6	0.098485	1.3452e-05	5.7e-05	260	3	-0.50107	0.96622	0.99995	1	957	0	-0.50107
KDM6A	6	0.10673	1.3452e-05	5.7e-05	265	3	-0.584	0.30391	0.79744	1	293	0	-0.584
UPF3B	6	0.11227	1.3452e-05	5.7e-05	266	3	-0.62648	0.49079	0.91751	1	475	0	-0.62648
ELAVL1	6	0.11247	1.3452e-05	5.7e-05	267	3	-0.55053	0.83255	0.99814	1	793	0	-0.55053
CDK2	6	0.11469	1.3452e-05	5.7e-05	268	3	-0.54297	0.99741	1	1	1031	0	-0.54297
DNMT3A	6	0.11571	1.3452e-05	5.7e-05	269	3	-0.41585	0.23239	0.75089	1	219	0	-0.41585
DNAJC17	6	0.11673	1.3452e-05	5.7e-05	270	3	-0.50366	0.10493	0.3966	1	101	0	-0.50366
USP21	6	0.11713	1.3452e-05	5.7e-05	271	3	-0.43966	0.84067	0.9986	1	803	0	-0.43966
ZC3H18	6	0.11991	2.2421e-05	9.4e-05	273	3	-0.42244	0.98369	0.99999	1	989	0	-0.42244
MED18	6	0.13058	3.1389e-05	0.000128	275	3	-0.51402	0.70323	0.98505	1	676	0	-0.51402
ZCRB1	6	0.1306	3.1389e-05	0.000128	276	1	-0.040386	0.16518	0.63262	1	158	0	-0.040386
HNRNPA2B1	6	0.13166	3.1389e-05	0.000128	277	3	-0.56509	0.97536	0.99999	1	975	0	-0.56509
FTO	6	0.13296	3.1389e-05	0.000128	278	3	-0.4068	0.92272	0.99968	1	889	0	-0.4068
SNRPB2	6	0.13468	3.1389e-05	0.000128	279	2	-0.35039	0.58652	0.95941	1	571	0	-0.35039
H2AFB3	6	0.1358	3.1389e-05	0.000128	280	3	-0.60224	0.27277	0.76327	1	265	0	-0.60224
SETDB1	6	0.14157	3.1389e-05	0.000128	281	3	-0.55058	0.70089	0.98407	1	673	0	-0.55058
PHF8	6	0.14179	3.1389e-05	0.000128	282	3	-0.55827	0.95598	0.9999	1	943	0	-0.55827
BCL11A	5	0.079161	4.0357e-05	0.000163	247	3	-0.5976	0.91335	0.99924	1	880	0	-0.5976
MPHOSPH8	5	0.08085	4.0357e-05	0.000163	250	3	-0.5396	0.57101	0.95459	1	558	0	-0.5396
HDGFRP2	5	0.081987	4.0357e-05	0.000163	251	3	-0.54977	0.95146	0.99992	1	937	0	-0.54977
TLK2	5	0.084577	4.0357e-05	0.000163	255	3	-0.45301	0.99363	1	1	1017	0	-0.45301
TDRD6	5	0.090638	8.5199e-05	0.000334	258	3	-0.50439	0.91368	0.99931	1	881	0	-0.50439
EPC2	5	0.093065	8.5199e-05	0.000334	259	3	-0.40396	0.25818	0.72545	1	247	0	-0.40396
MUM1	5	0.10055	8.5199e-05	0.000334	261	3	-0.40931	0.93338	0.99952	1	906	0	-0.40931
REN	5	0.10263	8.5199e-05	0.000334	262	3	-0.55679	0.39207	0.84849	1	378	0	-0.55679
HDGF	5	0.10295	8.5199e-05	0.000334	263	3	-0.44537	0.98473	1	1	990	0	-0.44537
MLLT6	5	0.10408	8.5199e-05	0.000334	264	3	-0.46693	0.90101	0.99908	1	867	0	-0.46693
FKBP5	5	0.11919	8.5199e-05	0.000334	272	3	-0.30092	0.94767	0.9999	1	930	0	-0.30092
ZCWPW2	5	0.12086	8.5199e-05	0.000334	274	2	-0.21125	0.87707	0.99869	1	843	0	-0.21125
PSIP1	5	0.1835	9.4167e-05	0.000362	300	2	-0.35173	0.8573	0.99799	1	823	0	-0.35173
HSP90AB1	5	0.18612	9.4167e-05	0.000362	302	2	-0.27525	0.33224	0.82464	1	315	0	-0.27525
PHRF1	5	0.19344	9.4167e-05	0.000362	306	2	-0.51641	0.94464	0.99988	1	926	0	-0.51641
HSPBAP1	5	0.2104	9.4167e-05	0.000362	311	2	-0.37321	0.86425	0.9984	1	827	0	-0.37321
TCF20	5	0.21281	9.4167e-05	0.000362	313	2	-0.25632	0.60962	0.96244	1	601	0	-0.25632
PNPT1	6	0.14404	0.00013901	0.000489	283	3	-0.49076	0.30933	0.81798	1	299	0	-0.49076
NTMT1	6	0.14449	0.00013901	0.000489	284	3	-0.51145	0.92645	0.99968	1	895	0	-0.51145
RBM12	6	0.15042	0.00013901	0.000489	285	3	-0.49694	0.10828	0.39661	1	106	0	-0.49694
YTHDF2	6	0.15088	0.00013901	0.000489	286	3	-0.54268	0.58166	0.95366	1	568	0	-0.54268
RC3H2	6	0.15481	0.00013901	0.000489	287	3	-0.49204	0.92375	0.99968	1	890	0	-0.49204
ZC3H3	6	0.15575	0.00013901	0.000489	288	3	-0.47176	0.26427	0.76326	1	254	0	-0.47176
POLDIP3	6	0.15739	0.00013901	0.000489	289	3	-0.4296	0.78985	0.9963	1	751	0	-0.4296
MBD3	6	0.15833	0.00013901	0.000489	290	3	-0.48238	0.92851	0.99968	1	898	0	-0.48238
PCGF1	6	0.16211	0.00013901	0.000489	291	3	-0.48348	0.33525	0.85293	1	319	0	-0.48348
LIN28B	6	0.16283	0.00013901	0.000489	292	3	-0.48085	0.50195	0.91751	1	487	0	-0.48085
METTL1	6	0.1633	0.00013901	0.000489	293	3	-0.58072	0.083773	0.31234	1	82	0	-0.58072
H3F3B	6	0.16354	0.00013901	0.000489	294	3	-0.60073	0.95058	0.99989	1	936	0	-0.60073
RBM19	6	0.16597	0.00013901	0.000489	295	2	-0.35525	0.65101	0.97582	1	636	0	-0.35525
MTA2	6	0.1669	0.00013901	0.000489	296	3	-0.4674	0.90833	0.99961	1	876	0	-0.4674
TIPARP	6	0.17176	0.00013901	0.000489	297	2	-0.29391	0.74848	0.99395	1	719	0	-0.29391
DNMT1	6	0.17272	0.00013901	0.000489	298	3	-0.45567	0.93676	0.99982	1	912	0	-0.45567
KDM1A	6	0.17912	0.00013901	0.000489	299	3	-0.38992	0.71986	0.98822	1	691	0	-0.38992
SAFB	6	0.18487	0.00013901	0.000489	301	3	-0.26558	0.9654	0.99994	1	956	0	-0.26558
LSM10	6	0.18708	0.00013901	0.000489	303	1	-0.15581	0.73021	0.99105	1	700	0	-0.15581
HNRNPD	6	0.18815	0.00013901	0.000489	304	3	-0.49007	0.66786	0.97951	1	648	0	-0.49007
SMARCA4	6	0.19324	0.00013901	0.000489	305	3	-0.38537	0.72366	0.98919	1	696	0	-0.38537
METTL2A	6	0.19375	0.00013901	0.000489	307	3	-0.3422	0.83088	0.99792	1	792	0	-0.3422
RBM3	6	0.19381	0.00013901	0.000489	308	2	-0.37667	0.5448	0.93972	1	530	0	-0.37667
MEX3A	6	0.19907	0.00013901	0.000489	309	2	-0.58105	0.64948	0.97582	1	634	0	-0.58105
HMGB3	6	0.19937	0.00013901	0.000489	310	1	-0.015407	0.50118	0.91751	1	486	0	-0.015407
CSRP2BP	6	0.21181	0.00013901	0.000489	312	2	-0.29635	0.27699	0.77484	1	269	0	-0.29635
DUS3L	6	0.22219	0.00013901	0.000489	314	2	-0.47592	0.93731	0.99982	1	914	0	-0.47592
NCOR1	6	0.22573	0.00014798	0.000504	315	1	-0.30974	0.94088	0.99983	1	919	0	-0.30974
SLBP	6	0.23239	0.00014798	0.000504	316	1	-0.25254	0.75539	0.99452	1	723	0	-0.25254
ESCO2	6	0.24649	0.00014798	0.000504	320	2	-0.34474	0.14198	0.55655	1	136	0	-0.34474
HNRNPA1L2	6	0.24702	0.00014798	0.000504	321	1	0.087771	0.099047	0.34176	1	97	0	0.087771
LARP4B	6	0.25456	0.00014798	0.000504	322	2	-0.11197	0.28536	0.77485	1	275	0	-0.11197
KHSRP	6	0.2564	0.00014798	0.000504	323	2	-0.35158	0.84383	0.9986	1	807	0	-0.35158
MYSM1	6	0.27277	0.00014798	0.000504	326	1	-0.35059	0.84693	0.99876	1	811	0	-0.35059
SRBD1	6	0.28258	0.00014798	0.000504	328	2	-0.45866	0.33394	0.85293	1	318	0	-0.45866
MLL2	6	0.2827	0.00014798	0.000504	329	2	-0.52058	0.29983	0.78655	1	290	0	-0.52058
METTL17	6	0.28979	0.00014798	0.000504	330	2	-0.44609	0.92018	0.99967	1	888	0	-0.44609
KMT2B	5	0.23288	0.0004798	0.001615	317	2	-0.52285	0.97181	0.99999	1	967	0	-0.52285
CDK18	5	0.23873	0.0004798	0.001615	318	2	-0.38053	0.86687	0.99854	1	831	0	-0.38053
RAI1	5	0.23934	0.0004798	0.001615	319	2	-0.51767	0.99354	1	1	1016	0	-0.51767
DPF1	5	0.25893	0.0004798	0.001615	324	2	-0.43688	0.40026	0.85585	1	388	0	-0.43688
FBXL19	5	0.26143	0.00048877	0.001635	325	2	-0.31638	0.92673	0.99942	1	896	0	-0.31638
TDRD3	5	0.27845	0.00048877	0.001635	327	2	-0.4404	0.38171	0.84849	1	364	0	-0.4404
LARP6	6	0.30391	0.00074885	0.00239	332	1	-0.10024	0.039321	0.15737	1	41	1	-0.10024
RNF40	6	0.30625	0.00074885	0.00239	333	2	-0.31882	0.43269	0.89524	1	423	0	-0.31882
ING5	6	0.30738	0.00074885	0.00239	334	2	-0.039419	0.076916	0.31233	1	76	0	-0.039419
MED13L	6	0.31526	0.00074885	0.00239	336	2	-0.30094	0.1628	0.61469	1	155	0	-0.30094
CHD4	6	0.31807	0.00074885	0.00239	337	2	-0.3762	0.47272	0.90684	1	456	0	-0.3762
ZNF638	6	0.31827	0.00074885	0.00239	338	2	-0.37684	0.56723	0.94331	1	553	0	-0.37684
PRDM7	6	0.32879	0.00074885	0.00239	341	2	-0.38123	0.9384	0.99982	1	915	0	-0.38123
KDM5A	6	0.33105	0.00074885	0.00239	342	2	-0.19107	0.51139	0.91751	1	500	0	-0.19107
SMARCE1	6	0.33369	0.00074885	0.00239	343	2	-0.3981	0.97026	0.99997	1	963	0	-0.3981
METTL23	6	0.33519	0.00074885	0.00239	344	2	-0.32914	0.15004	0.59669	1	144	0	-0.32914
CBX5	6	0.33783	0.00074885	0.00239	346	2	-0.34258	0.6089	0.96446	1	599	0	-0.34258
METTL15	6	0.33971	0.00074885	0.00239	347	2	-0.27751	0.6034	0.96445	1	590	0	-0.27751
MSI2	6	0.35213	0.00075782	0.00239	349	2	-0.38983	0.80911	0.99754	1	769	0	-0.38983
MINA	6	0.35928	0.00075782	0.00239	353	2	-0.20691	0.6164	0.96695	1	606	0	-0.20691
METTL21D	6	0.36099	0.00075782	0.00239	354	2	-0.45432	0.98271	0.99999	1	986	0	-0.45432
TRA2A	6	0.36417	0.00075782	0.00239	356	2	-0.25296	0.56263	0.9433	1	547	0	-0.25296
SAMD4B	6	0.36718	0.00075782	0.00239	358	2	-0.3964	0.29914	0.78655	1	289	0	-0.3964
HAT1	6	0.36756	0.00075782	0.00239	359	2	-0.50835	0.67369	0.98118	1	653	0	-0.50835
UHMK1	6	0.37395	0.00075782	0.00239	361	2	-0.34997	0.12896	0.53595	1	124	0	-0.34997
LARP7	6	0.37733	0.00075782	0.00239	362	2	-0.27559	0.51993	0.91751	1	508	0	-0.27559
ATAD2B	5	0.29688	0.0016367	0.005132	331	2	-0.37932	0.49223	0.90378	1	476	0	-0.37932
SATB1	5	0.30743	0.0016367	0.005132	335	2	-0.37364	0.99472	1	1	1020	0	-0.37364
TDRD1	5	0.32444	0.0016457	0.005132	339	1	-0.30101	0.48371	0.90377	1	466	0	-0.30101
TP53BP1	5	0.32701	0.0016457	0.005132	340	2	-0.52966	0.93555	0.9997	1	910	0	-0.52966
LEMD3	4	0.41893	0.0022466	0.006986	387	1	-0.26404	0.0058084	0.035313	1	8	1	-0.26404
PTBP1	6	0.38108	0.0024259	0.007285	364	2	-0.47993	0.79184	0.9963	1	752	0	-0.47993
EPHB2	6	0.38296	0.0024259	0.007285	366	2	-0.13588	0.71473	0.98709	1	685	0	-0.13588
NUPL2	6	0.38745	0.0024259	0.007285	370	2	-0.35022	0.93043	0.99968	1	901	0	-0.35022
APTX	6	0.39008	0.0024259	0.007285	373	2	-0.14342	0.76241	0.99502	1	729	0	-0.14342
CBX1	6	0.39157	0.0024259	0.007285	375	2	-0.3895	0.40403	0.88255	1	394	0	-0.3895
MED25	6	0.39494	0.0024259	0.007285	377	2	-0.385	0.95365	0.9999	1	940	0	-0.385
METTL13	6	0.39943	0.0024259	0.007285	380	2	-0.37612	0.7299	0.99105	1	699	0	-0.37612
TTF2	6	0.40092	0.0024259	0.007285	381	2	-0.46616	0.93289	0.99974	1	904	0	-0.46616
SCML2	6	0.40317	0.0024349	0.007285	382	2	-0.15793	0.30527	0.79745	1	297	0	-0.15793
ZFR	6	0.40428	0.0024349	0.007285	383	2	-0.43015	0.90579	0.99957	1	871	0	-0.43015
SMYD1	6	0.40503	0.0024349	0.007285	384	2	-0.28932	0.62864	0.97186	1	615	0	-0.28932
PABPC1L	6	0.41137	0.0024349	0.007285	385	2	-0.3889	0.093133	0.34175	1	91	0	-0.3889
ZC3H4	6	0.41472	0.0024349	0.007285	386	2	-0.36518	0.64833	0.97582	1	633	0	-0.36518
HELLS	6	0.42141	0.0024349	0.007285	388	2	-0.4261	0.3267	0.84468	1	312	0	-0.4261
PRKAA1	5	0.33571	0.0037263	0.010207	345	2	-0.29492	0.97224	0.99999	1	968	0	-0.29492
MBTD1	5	0.3399	0.0037263	0.010207	348	2	-0.27714	0.87109	0.99855	1	838	0	-0.27714
PHF19	5	0.35378	0.0037263	0.010207	350	2	-0.32268	0.93914	0.99976	1	917	0	-0.32268
CABIN1	5	0.35701	0.0037263	0.010207	351	2	-0.55199	0.97633	1	1	977	0	-0.55199
DPF3	5	0.35863	0.0037263	0.010207	352	2	-0.49602	0.82293	0.99626	1	786	0	-0.49602
AGO1	5	0.36186	0.0037263	0.010207	355	2	-0.59078	0.98327	1	1	988	0	-0.59078
AFF4	5	0.3667	0.0037263	0.010207	357	2	-0.25815	0.4028	0.86274	1	391	0	-0.25815
FUBP1	5	0.37284	0.0037263	0.010207	360	2	-0.28863	0.41686	0.86275	1	407	0	-0.28863
IWS1	5	0.37866	0.0037263	0.010207	363	2	-0.48179	0.60745	0.96243	1	596	0	-0.48179
ERCC5	5	0.38124	0.0037263	0.010207	365	2	-0.10529	0.43115	0.87566	1	420	0	-0.10529
PYGO2	5	0.38447	0.0037263	0.010207	367	2	-0.55101	0.97163	0.99999	1	965	0	-0.55101
FKBP1A	5	0.38479	0.0037263	0.010207	368	2	-0.45192	0.97532	1	1	974	0	-0.45192
HDGFRP3	5	0.38512	0.0037263	0.010207	369	2	-0.3491	0.26957	0.75908	1	261	0	-0.3491
JADE2	5	0.38834	0.0037263	0.010207	371	2	-0.36999	0.80561	0.99626	1	766	0	-0.36999
BCL7C	5	0.38899	0.0037263	0.010207	372	2	-0.36431	0.19265	0.68897	1	190	0	-0.36431
PHF11	5	0.3906	0.0037263	0.010207	374	2	-0.35057	0.52477	0.93124	1	512	0	-0.35057
TDRD9	5	0.39189	0.0037263	0.010207	376	2	-0.38617	0.038828	0.13093	1	40	1	-0.38617
TLK1	5	0.3977	0.0037263	0.010207	378	2	-0.43796	0.86793	0.99854	1	832	0	-0.43796
UBN1	5	0.39899	0.0037263	0.010207	379	2	-0.43535	0.95704	0.99997	1	944	0	-0.43535
PYGO1	5	0.43794	0.0037263	0.010207	396	1	-0.056458	0.44276	0.87567	1	430	0	-0.056458
HSP90AA1	5	0.50545	0.0037353	0.010207	435	1	-0.20908	0.71279	0.98993	1	683	0	-0.20908
PRKAA2	5	0.52223	0.0037353	0.010207	438	1	-0.14321	0.61714	0.96696	1	608	0	-0.14321
UHRF2	5	0.54958	0.0037353	0.010207	448	1	-0.019306	0.44611	0.87567	1	434	0	-0.019306
JMJD7	5	0.55841	0.0037353	0.010207	451	1	-0.004623	0.00016346	0.0042465	1	1	2	-0.004623
AIRE	5	0.5596	0.0037353	0.010207	452	1	-0.32987	0.8616	0.99823	1	826	0	-0.32987
PAXIP1	5	0.56079	0.0037353	0.010207	453	1	-0.40135	0.87878	0.99869	1	847	0	-0.40135
SP140L	5	0.56475	0.0037353	0.010207	454	1	-0.35818	0.26897	0.75908	1	259	0	-0.35818
JADE3	5	0.5772	0.0037353	0.010207	457	1	-0.061547	0.91581	0.99941	1	884	0	-0.061547
RPH3A	5	0.59572	0.0037353	0.010207	460	1	-0.0597	0.55361	0.94562	1	539	0	-0.0597
PCMT1	5	0.5972	0.0037353	0.010207	461	1	-0.23239	0.85697	0.99799	1	822	0	-0.23239
PHIP	5	0.60015	0.0037353	0.010207	462	1	-0.04428	0.57566	0.95459	1	565	0	-0.04428
JMJD7-PLA2G4B	5	0.61178	0.0037353	0.010207	466	1	-0.31175	0.83632	0.99645	1	797	0	-0.31175
NAP1L1	5	0.61214	0.0037353	0.010207	467	1	-0.30814	0.87693	0.99869	1	842	0	-0.30814
INTS12	5	0.62033	0.0037353	0.010207	474	1	-0.2444	0.77211	0.99435	1	738	0	-0.2444
ASXL2	5	0.62244	0.0037353	0.010207	477	1	-0.20296	0.38535	0.84849	1	370	0	-0.20296
TRIM28	6	0.42326	0.0056724	0.012085	389	2	-0.42916	0.84007	0.99859	1	801	0	-0.42916
TDG	6	0.42511	0.0056724	0.012085	390	2	-0.19735	0.51693	0.91751	1	505	0	-0.19735
PRMT6	6	0.42586	0.0056724	0.012085	391	2	-0.48098	0.83026	0.99792	1	791	0	-0.48098
EHMT2	6	0.42919	0.0056724	0.012085	392	2	-0.22727	0.74585	0.99394	1	714	0	-0.22727
MLL3	6	0.43325	0.0056724	0.012085	393	2	-0.16147	0.63385	0.97581	1	621	0	-0.16147
ANKRD17	6	0.43436	0.0056724	0.012085	394	2	-0.27135	0.8703	0.99877	1	835	0	-0.27135
RBM23	6	0.43695	0.0056724	0.012085	395	2	-0.33398	0.96269	0.99994	1	952	0	-0.33398
JMJD6	6	0.43916	0.0056724	0.012085	397	2	-0.48027	0.94183	0.99983	1	921	0	-0.48027
RC3H1	6	0.44578	0.0056724	0.012085	398	2	-0.40929	0.11161	0.42132	1	110	0	-0.40929
RBM44	6	0.44872	0.0056724	0.012085	399	2	-0.23145	0.020503	0.12496	1	21	1	-0.23145
SYNCRIP	6	0.44911	0.0056724	0.012085	400	1	-0.11394	0.62905	0.97186	1	616	0	-0.11394
HIF1AN	6	0.45055	0.0056724	0.012085	401	2	-0.17605	0.81003	0.99754	1	771	0	-0.17605
RBM10	6	0.45165	0.0056724	0.012085	402	2	-0.49679	0.91723	0.99967	1	885	0	-0.49679
TDRD10	6	0.45238	0.0056724	0.012085	403	2	-0.43041	0.62256	0.97185	1	611	0	-0.43041
REST	6	0.45348	0.0056724	0.012085	404	2	-0.26771	0.35718	0.8755	1	340	0	-0.26771
CSDE1	6	0.45567	0.0056724	0.012085	405	2	-0.44514	0.5303	0.92248	1	519	0	-0.44514
RRNAD1	6	0.45823	0.0056724	0.012085	406	2	-0.40866	0.28606	0.77485	1	277	0	-0.40866
TDRKH	6	0.46042	0.0056724	0.012085	407	2	-0.17427	0.2564	0.7509	1	245	0	-0.17427
CHD2	6	0.46404	0.0056724	0.012085	408	1	-0.25686	0.55893	0.93973	1	544	0	-0.25686
RBM43	6	0.47386	0.0056724	0.012085	409	2	-0.16903	0.81526	0.99774	1	779	0	-0.16903
BRWD3	6	0.47422	0.0056724	0.012085	410	2	-0.20104	0.48448	0.91751	1	468	0	-0.20104
PHF3	6	0.47495	0.0056724	0.012085	411	2	-0.33951	0.51943	0.91751	1	507	0	-0.33951
CSTF2T	6	0.47531	0.0056724	0.012085	412	2	-0.36884	0.97548	0.99999	1	976	0	-0.36884
FUBP3	6	0.48	0.0056724	0.012085	413	2	-0.43181	0.978	0.99999	1	980	0	-0.43181
ZC3H13	6	0.48432	0.0056724	0.012085	414	2	-0.38107	0.44293	0.89524	1	431	0	-0.38107
KDM4B	6	0.48504	0.0056724	0.012085	415	2	-0.50798	0.98501	0.99999	1	991	0	-0.50798
DOT1L	6	0.48553	0.0056724	0.012085	416	1	-0.25231	0.047294	0.15738	1	48	1	-0.25231
BRDT	6	0.48648	0.0056724	0.012085	417	2	-0.11772	0.73113	0.99105	1	701	0	-0.11772
SMARCD1	6	0.4872	0.0056724	0.012085	418	2	-0.21309	0.34887	0.8755	1	332	0	-0.21309
ARID1A	6	0.49007	0.0056724	0.012085	420	2	-0.42923	0.73963	0.99254	1	711	0	-0.42923
HNRNPA0	6	0.494	0.0056724	0.012085	421	2	-0.27091	0.87766	0.99877	1	844	0	-0.27091
FXR2	6	0.49436	0.0056724	0.012085	422	2	-0.40406	0.97769	0.99999	1	979	0	-0.40406
RNF113B	6	0.49497	0.0056724	0.012085	423	1	-0.21508	0.029502	0.12497	1	29	1	-0.21508
C17orf49	6	0.49614	0.0056724	0.012085	424	2	-0.27678	0.51442	0.91751	1	502	0	-0.27678
ASH1L	6	0.4965	0.0056724	0.012085	425	2	-0.14921	0.0059594	0.061034	1	9	1	-0.14921
TRIM27	6	0.49653	0.0056724	0.012085	426	1	-0.32363	0.52588	0.92247	1	513	0	-0.32363
RBM6	6	0.49721	0.0056724	0.012085	427	2	-0.2892	0.55285	0.93973	1	536	0	-0.2892
METTL5	6	0.49757	0.0056724	0.012085	428	2	-0.3753	0.35654	0.8755	1	339	0	-0.3753
MED19	6	0.50118	0.0056724	0.012085	429	1	-0.26057	0.82016	0.99775	1	784	0	-0.26057
PARN	6	0.50255	0.0056724	0.012085	430	2	-0.2278	0.67297	0.98118	1	652	0	-0.2278
NCOR2	6	0.5029	0.0056724	0.012085	431	2	-0.20187	0.31539	0.827	1	304	0	-0.20187
ING4	6	0.50432	0.0056724	0.012085	432	2	0.0042561	0.34176	0.8609	1	327	0	0.0042561
METTL7B	6	0.50468	0.0056724	0.012085	433	2	-0.19145	0.13793	0.55654	1	132	0	-0.19145
RBM28	6	0.50503	0.0056724	0.012085	434	2	-0.46924	0.99221	1	1	1012	0	-0.46924
A1CF	6	0.51843	0.0056724	0.012085	436	1	-0.014676	0.084627	0.31234	1	83	0	-0.014676
MED23	6	0.51993	0.0056724	0.012085	437	1	-0.076504	0.61682	0.96695	1	607	0	-0.076504
LEPRE1	6	0.52291	0.0056724	0.012085	439	1	-0.30941	0.15644	0.5967	1	150	0	-0.30941
IGF2BP1	6	0.5303	0.0056724	0.012085	440	1	-0.32497	0.36288	0.8755	1	345	0	-0.32497
LRSAM1	6	0.53079	0.0056724	0.012085	441	1	-0.36364	0.98588	1	1	994	0	-0.36364
ALKBH7	6	0.53226	0.0056724	0.012085	442	1	-0.3783	0.80795	0.99754	1	768	0	-0.3783
E2F6	6	0.53372	0.0056724	0.012085	443	1	-0.269	0.56309	0.9433	1	548	0	-0.269
MYEF2	6	0.54193	0.0056724	0.012085	445	1	-0.21974	0.54337	0.93571	1	528	0	-0.21974
NCOA2	6	0.54433	0.0056724	0.012085	446	1	-0.15543	0.41997	0.89523	1	411	0	-0.15543
CUL5	6	0.5448	0.0056724	0.012085	447	1	-0.010972	0.036652	0.12497	1	38	1	-0.010972
CHAF1A	6	0.55238	0.0056724	0.012085	449	1	-0.32279	0.95873	0.9999	1	946	0	-0.32279
BAZ1B	6	0.5566	0.0056724	0.012085	450	1	-0.21799	0.91537	0.99967	1	883	0	-0.21799
ESCO1	6	0.56814	0.0056814	0.012085	455	1	-0.17406	0.40043	0.88255	1	389	0	-0.17406
CNKSR3	6	0.57539	0.0056814	0.012085	456	1	-0.31354	0.51542	0.91751	1	503	0	-0.31354
SETMAR	6	0.57809	0.0056814	0.012085	458	1	-0.29996	0.2235	0.75089	1	210	0	-0.29996
RBM41	6	0.58432	0.0056814	0.012085	459	1	-0.17787	0.40641	0.88255	1	396	0	-0.17787
TET1	6	0.60127	0.0056814	0.012085	463	1	-0.2534	0.24775	0.7509	1	235	0	-0.2534
SMARCC2	6	0.60467	0.0056814	0.012085	464	1	-0.32078	0.87113	0.99877	1	839	0	-0.32078
CIRBP	6	0.60594	0.0056814	0.012085	465	1	-0.28676	0.88944	0.99918	1	858	0	-0.28676
CCNO	6	0.6135	0.0056814	0.012085	469	1	-0.26568	0.7479	0.99395	1	718	0	-0.26568
EPHB4	6	0.61557	0.0056814	0.012085	470	1	-0.030931	0.17227	0.63262	1	165	0	-0.030931
KDM3A	6	0.61764	0.0056814	0.012085	471	1	-0.24443	0.78959	0.9963	1	750	0	-0.24443
ASF1B	6	0.61847	0.0056814	0.012085	472	1	-0.097236	0.47165	0.90684	1	455	0	-0.097236
ZCCHC17	6	0.62011	0.0056814	0.012085	473	1	-0.19462	0.64485	0.97582	1	629	0	-0.19462
CPSF7	6	0.62093	0.0056814	0.012085	475	1	-0.28346	0.71955	0.98822	1	690	0	-0.28346
HDAC8	6	0.62216	0.0056814	0.012085	476	1	-0.16914	0.012344	0.093068	1	14	1	-0.16914
ALKBH5	6	0.62297	0.0056814	0.012085	478	1	-0.37403	0.42113	0.89523	1	412	0	-0.37403
EPHA7	6	0.6246	0.0056814	0.012085	479	1	-0.15741	0.56631	0.94331	1	551	0	-0.15741
ARAP3	6	0.63065	0.0056814	0.012085	480	1	-0.20751	0.8708	0.99877	1	836	0	-0.20751
ING3	6	0.63185	0.0056814	0.012085	481	1	-0.14777	0.46185	0.90683	1	444	0	-0.14777
SNRPN	6	0.63741	0.0056814	0.012085	482	1	-0.065703	0.22499	0.75089	1	212	0	-0.065703
KDM5B	6	0.64134	0.0056814	0.012085	484	1	-0.14126	0.45689	0.90106	1	441	0	-0.14126
CHRAC1	6	0.64251	0.0056814	0.012085	486	1	-0.27181	0.86432	0.99877	1	828	0	-0.27181
FUS	6	0.64446	0.0056814	0.012085	488	1	-0.43944	0.88206	0.99894	1	849	0	-0.43944
METTL11B	6	0.6464	0.0056814	0.012085	489	1	-0.11113	0.34306	0.86091	1	328	0	-0.11113
SMARCC1	6	0.64755	0.0056814	0.012085	490	1	-0.15965	0.345	0.86091	1	330	0	-0.15965
RBMXL1	6	0.64833	0.0056814	0.012085	491	1	-0.081489	0.44687	0.89524	1	435	0	-0.081489
WHSC1	6	0.65101	0.0056814	0.012085	492	1	-0.18426	0.48922	0.91751	1	473	0	-0.18426
PPFIBP1	6	0.65406	0.0056814	0.012085	493	1	0.14811	0.049939	0.15738	1	51	1	0.14811
PRDM10	6	0.65482	0.0056814	0.012085	494	1	-0.10857	0.678	0.98283	1	656	0	-0.10857
ASZ1	6	0.65519	0.0056814	0.012085	495	1	-0.21562	0.5686	0.94331	1	556	0	-0.21562
NCOA3	6	0.6567	0.0056814	0.012085	496	1	-0.28858	0.88587	0.99895	1	855	0	-0.28858
SMARCAD1	6	0.65708	0.0056814	0.012085	497	1	-0.19683	0.042872	0.15737	1	44	1	-0.19683
MOV10L1	6	0.65783	0.0056814	0.012085	498	1	-0.3198	0.18398	0.63263	1	182	0	-0.3198
BRPF1	6	0.65896	0.0056814	0.012085	500	1	-0.25191	0.81459	0.99774	1	778	0	-0.25191
FBXO11	6	0.65971	0.0056814	0.012085	501	1	-0.1233	0.056087	0.2513	1	56	1	-0.1233
BICC1	6	0.66381	0.0056814	0.012085	502	1	-0.30554	0.31203	0.81798	1	302	0	-0.30554
MUTYH	6	0.66639	0.0056814	0.012085	503	1	-0.34558	0.70021	0.98407	1	672	0	-0.34558
PARP14	6	0.66676	0.0056814	0.012085	504	1	-0.047785	0.3127	0.81798	1	303	0	-0.047785
MCTS1	6	0.66786	0.0056814	0.012085	506	1	-0.31204	0.33329	0.85292	1	317	0	-0.31204
EP300	6	0.67006	0.0056814	0.012085	508	1	-0.42206	0.71731	0.98821	1	687	0	-0.42206
PHC2	6	0.67115	0.0056814	0.012085	509	1	-0.1669	0.56768	0.94331	1	554	0	-0.1669
TIAL1	6	0.67188	0.0056814	0.012085	510	1	-0.28552	0.043757	0.15737	1	45	1	-0.28552
SMARCA1	6	0.67477	0.0056814	0.012085	511	1	-0.24406	0.74644	0.99394	1	715	0	-0.24406
RBM26	6	0.67657	0.0056814	0.012085	512	1	-0.0021447	0.26142	0.7509	1	250	0	-0.0021447
TTC14	6	0.67693	0.0056814	0.012085	513	1	-0.37452	0.38343	0.87551	1	367	0	-0.37452
DNMT3B	6	0.678	0.0056814	0.012085	514	1	-0.33461	0.89905	0.99951	1	865	0	-0.33461
LEPREL2	6	0.67836	0.0056814	0.012085	515	1	-0.057349	0.44575	0.89524	1	433	0	-0.057349
RAVER2	6	0.67943	0.0056814	0.012085	516	1	-0.281	0.10911	0.39661	1	107	0	-0.281
RBMS1	6	0.68298	0.0056814	0.012085	519	1	-0.038376	0.17149	0.63262	1	164	0	-0.038376
HDAC6	6	0.68753	0.0056814	0.012085	520	1	-0.24066	0.5874	0.95941	1	572	0	-0.24066
IREB2	6	0.68962	0.0056814	0.012085	522	1	-0.39066	0.44743	0.89524	1	436	0	-0.39066
RBM7	6	0.69135	0.0056814	0.012085	523	1	0.051273	0.22425	0.75089	1	211	0	0.051273
TROVE2	6	0.69204	0.0056814	0.012085	524	1	-0.10102	0.48023	0.91213	1	463	0	-0.10102
BOLL	6	0.69513	0.0056814	0.012085	525	1	-0.30719	0.67115	0.97952	1	650	0	-0.30719
NEIL1	6	0.69581	0.0056814	0.012085	526	1	-0.12236	0.59395	0.96201	1	579	0	-0.12236
MED16	6	0.69615	0.0056814	0.012085	527	1	-0.22252	0.10157	0.36966	1	99	0	-0.22252
AKAP1	6	0.69649	0.0056814	0.012085	528	1	-0.2086	0.84998	0.99876	1	817	0	-0.2086
METTL9	6	0.70021	0.0056814	0.012085	530	1	-0.17269	0.19937	0.71137	1	194	0	-0.17269
KDM4C	6	0.70089	0.0056814	0.012085	531	1	-0.11487	0.56905	0.94331	1	557	0	-0.11487
PRDM13	6	0.70122	0.0056814	0.012085	532	1	-0.16609	0.7649	0.99502	1	732	0	-0.16609
ANKHD1-EIF4EBP3	4	0.6128	0.027833	0.059092	468	1	-0.25686	0.23782	0.72665	1	224	0	-0.25686
FBXO17	5	0.63799	0.034837	0.072585	483	1	-0.11197	0.33996	0.83304	1	325	0	-0.11197
DPF2	5	0.64205	0.034837	0.072585	485	1	-0.36597	0.38223	0.84849	1	365	0	-0.36597
PHF14	5	0.64407	0.034837	0.072585	487	1	-0.20786	0.67541	0.98218	1	655	0	-0.20786
USP27X	5	0.65825	0.034837	0.072585	499	1	-0.23971	0.10518	0.45522	1	102	0	-0.23971
CLOCK	5	0.66756	0.034837	0.072585	505	1	-0.40951	0.95477	0.99996	1	942	0	-0.40951
RNF217	5	0.66946	0.034846	0.072585	507	1	0.1199	0.24848	0.72544	1	237	0	0.1199
AFF1	5	0.68221	0.034846	0.072585	517	1	-0.050954	0.30519	0.82463	1	296	0	-0.050954
PARP1	5	0.68251	0.034846	0.072585	518	1	-0.3635	0.063794	0.26669	1	65	0	-0.3635
PARP2	5	0.68888	0.034846	0.072585	521	1	-0.44448	0.96824	0.99999	1	961	0	-0.44448
PRKCD	5	0.69752	0.034846	0.072585	529	1	-0.38132	0.59012	0.9546	1	575	0	-0.38132
RBMY1J	2	0.48944	0.040129	0.080003	419	0	0.04631	0.01936	0.093086	1	20	1	0.04631
TAF15	6	0.70357	0.041949	0.080003	533	1	-0.12733	0.42172	0.89523	1	413	0	-0.12733
KDM1B	6	0.71116	0.041949	0.080003	536	1	-0.34875	0.78834	0.9963	1	749	0	-0.34875
SAMHD1	6	0.71246	0.041949	0.080003	538	1	-0.33302	0.41821	0.89523	1	409	0	-0.33302
IDH1	6	0.71506	0.041949	0.080003	539	1	-0.16932	0.39077	0.88254	1	376	0	-0.16932
MBD5	6	0.7157	0.041949	0.080003	540	1	-0.15052	0.458	0.90106	1	443	0	-0.15052
L3MBTL1	6	0.71731	0.041949	0.080003	541	1	-0.47353	0.96714	0.99995	1	958	0	-0.47353
SCML1	6	0.71923	0.041949	0.080003	543	1	-0.16128	0.03576	0.12497	1	37	1	-0.16128
FMR1	6	0.72018	0.041949	0.080003	544	1	-0.16473	0.037542	0.12497	1	39	1	-0.16473
TRIM33	6	0.72145	0.041949	0.080003	546	1	-0.44394	0.91466	0.99967	1	882	0	-0.44394
BAZ2A	6	0.72177	0.041949	0.080003	547	1	-0.22153	0.80278	0.99725	1	761	0	-0.22153
BRD1	6	0.72398	0.041949	0.080003	548	1	-0.41576	0.84226	0.9986	1	805	0	-0.41576
CBX6	6	0.7246	0.041949	0.080003	549	1	-0.22883	0.73843	0.99178	1	709	0	-0.22883
HDAC7	6	0.72711	0.041949	0.080003	550	1	-0.19724	0.84166	0.9986	1	804	0	-0.19724
BRD8	6	0.72742	0.041949	0.080003	551	1	-0.0055918	0.34112	0.8609	1	326	0	-0.0055918
KAT2A	6	0.72866	0.041949	0.080003	553	1	-0.26344	0.044643	0.15738	1	46	1	-0.26344
SAMD12	6	0.73174	0.041949	0.080003	555	1	-0.18286	0.25927	0.7509	1	248	0	-0.18286
RCOR3	6	0.7348	0.041958	0.080003	556	1	-0.14714	0.2607	0.7509	1	249	0	-0.14714
SMC1B	6	0.73601	0.041958	0.080003	557	1	0.019464	0.24702	0.7509	1	234	0	0.019464
CARM1	6	0.73632	0.041958	0.080003	558	1	-0.23106	0.8893	0.99918	1	857	0	-0.23106
GRSF1	6	0.73783	0.041958	0.080003	559	1	-0.049296	0.11494	0.44672	1	114	0	-0.049296
HNRPLL	6	0.73843	0.041958	0.080003	560	1	-0.12103	0.68893	0.98406	1	662	0	-0.12103
PRR3	6	0.73903	0.041958	0.080003	561	1	-0.24247	0.12568	0.51434	1	120	0	-0.24247
SIRT5	6	0.73933	0.041958	0.080003	562	1	-0.18889	0.31001	0.81798	1	300	0	-0.18889
RAP1B	6	0.73993	0.041958	0.080003	563	1	-0.1498	0.25497	0.7509	1	244	0	-0.1498
HMGB4	6	0.74053	0.041958	0.080003	566	1	-0.10636	0.38282	0.87551	1	366	0	-0.10636
SASH1	6	0.74142	0.041958	0.080003	567	1	-0.24643	0.36854	0.8755	1	353	0	-0.24643
RAD54L2	6	0.74231	0.041958	0.080003	568	1	-0.26522	0.92401	0.99968	1	891	0	-0.26522
ACIN1	6	0.7432	0.041958	0.080003	569	1	-0.078605	0.29503	0.78654	1	286	0	-0.078605
CBX3	6	0.7435	0.041958	0.080003	570	1	-0.15053	0.22944	0.75089	1	216	0	-0.15053
PCGF6	6	0.74644	0.041958	0.080003	574	1	-0.044104	0.013253	0.093068	1	15	1	-0.044104
CASKIN1	6	0.74673	0.041958	0.080003	575	1	-0.10877	0.6017	0.96445	1	589	0	-0.10877
CHD1	6	0.74703	0.041958	0.080003	576	1	-0.4592	0.98054	0.99999	1	984	0	-0.4592
SIRT1	6	0.74877	0.041958	0.080003	577	1	-0.18056	0.13955	0.55654	1	133	0	-0.18056
PHC1	6	0.74965	0.041958	0.080003	578	1	-0.056479	0.29159	0.78654	1	281	0	-0.056479
ATF7IP	6	0.75022	0.041958	0.080003	579	1	-0.39463	0.72018	0.98822	1	692	0	-0.39463
PJA2	6	0.75224	0.041958	0.080003	580	1	-0.12656	0.41352	0.89523	1	404	0	-0.12656
EIF4H	6	0.75339	0.041958	0.080003	582	1	-0.043016	0.56401	0.9433	1	549	0	-0.043016
SAMD11	6	0.75425	0.041958	0.080003	583	1	-0.3071	0.36099	0.8755	1	343	0	-0.3071
ALKBH6	6	0.75482	0.041958	0.080003	584	1	-0.2595	0.88375	0.99895	1	851	0	-0.2595
MKRN3	6	0.7551	0.041958	0.080003	585	1	-0.032438	0.26498	0.76326	1	255	0	-0.032438
CTCFL	6	0.75709	0.041958	0.080003	586	1	-0.26733	0.59999	0.96445	1	585	0	-0.26733
ZC3H15	6	0.75878	0.041958	0.080003	587	1	0.0064017	0.026809	0.12496	1	27	1	0.0064017
PABPN1L	6	0.75934	0.041958	0.080003	588	1	-0.27377	0.88436	0.99895	1	852	0	-0.27377
RCOR2	6	0.76018	0.041958	0.080003	589	1	-0.33945	0.68368	0.98406	1	660	0	-0.33945
RAD54B	6	0.76074	0.041958	0.080003	591	1	-0.31558	0.23534	0.75089	1	221	0	-0.31558
PUM2	6	0.76158	0.041958	0.080003	592	1	-0.18878	0.30866	0.81798	1	298	0	-0.18878
C14orf169	6	0.76352	0.041958	0.080003	594	1	-0.24951	0.014162	0.093068	1	16	1	-0.24951
JMJD4	6	0.76379	0.041958	0.080003	595	1	-0.20101	0.19861	0.71137	1	193	0	-0.20101
FKBP2	5	0.70882	0.065168	0.122791	534	1	-0.33355	0.96148	0.99998	1	949	0	-0.33355
GADD45B	5	0.7111	0.065168	0.122791	535	1	-0.33538	0.85404	0.99798	1	819	0	-0.33538
FBXW9	5	0.71195	0.065168	0.122791	537	1	-0.43631	0.16584	0.61814	1	159	0	-0.43631
ATM	5	0.71895	0.065177	0.122791	542	1	-0.25759	0.81274	0.99626	1	774	0	-0.25759
UBR7	5	0.72061	0.065177	0.122791	545	1	-0.1259	0.82522	0.99626	1	787	0	-0.1259
BCL11B	5	0.72799	0.065177	0.122791	552	1	-0.49103	0.14712	0.56963	1	139	0	-0.49103
SND1	5	0.73041	0.065177	0.122791	554	1	-0.23768	0.1315	0.53409	1	127	0	-0.23768
RBMY1F	2	0.535	0.066971	0.125955	444	0	-0.31798	0.64628	0.95038	1	630	0	-0.31798
SAMD14	6	0.76544	0.07862	0.139786	596	1	-0.35459	0.50834	0.91751	1	494	0	-0.35459
P4HTM	6	0.76599	0.07862	0.139786	597	1	-0.32494	0.20166	0.71138	1	195	0	-0.32494
SETD8	6	0.76627	0.07862	0.139786	598	1	-0.35653	0.99074	1	1	1005	0	-0.35653
LEPREL1	6	0.76736	0.07862	0.139786	599	1	-0.19744	0.3654	0.8755	1	348	0	-0.19744
PCGF3	6	0.76763	0.07862	0.139786	600	1	-0.16789	0.48659	0.91751	1	470	0	-0.16789
PLOD2	6	0.76818	0.07862	0.139786	601	1	-0.092105	0.10995	0.39661	1	109	0	-0.092105
PSPC1	6	0.76953	0.07862	0.139786	602	1	-0.35929	0.35079	0.8755	1	334	0	-0.35929
SETD4	6	0.77007	0.07862	0.139786	603	1	-0.11667	0.26356	0.76326	1	252	0	-0.11667
SIN3A	6	0.77061	0.07862	0.139786	604	1	-0.15214	0.54528	0.93972	1	531	0	-0.15214
ERCC6	6	0.77196	0.07862	0.139786	605	1	-0.39356	0.79676	0.9963	1	754	0	-0.39356
SMYD3	6	0.77276	0.07862	0.139786	606	1	-0.12354	0.4252	0.89523	1	416	0	-0.12354
SETD2	6	0.77383	0.07862	0.139786	607	1	-0.17746	0.08035	0.31234	1	79	0	-0.17746
HNRNPR	6	0.77489	0.07862	0.139786	608	1	-0.06639	0.33851	0.8609	1	323	0	-0.06639
PABPC3	6	0.77621	0.07862	0.139786	609	1	-0.088793	0.25209	0.7509	1	241	0	-0.088793
MED24	6	0.77648	0.07862	0.139786	610	1	-0.22314	0.12978	0.53595	1	125	0	-0.22314
ANKS1B	6	0.77779	0.07862	0.139786	611	1	-0.22636	0.83787	0.99859	1	800	0	-0.22636
HDAC1	6	0.77832	0.07862	0.139786	613	1	-0.35965	0.77542	0.99593	1	742	0	-0.35965
TIA1	6	0.77936	0.07862	0.139786	614	1	-0.18258	0.4401	0.89524	1	429	0	-0.18258
PTBP2	6	0.78014	0.078629	0.139786	615	1	-0.051725	0.66602	0.97951	1	645	0	-0.051725
PCGF2	6	0.7804	0.078629	0.139786	617	1	-0.21459	0.52687	0.92247	1	515	0	-0.21459
JMJD8	6	0.78325	0.078629	0.139786	619	1	-0.15285	0.048176	0.15738	1	49	1	-0.15285
TRMT1	6	0.78478	0.078629	0.139786	621	1	-0.22916	0.6675	0.97951	1	647	0	-0.22916
ZBTB4	6	0.7858	0.078629	0.139786	622	1	-0.20224	0.43498	0.89524	1	425	0	-0.20224
METTL6	6	0.78631	0.078629	0.139786	623	1	-0.23252	0.43097	0.89523	1	419	0	-0.23252
ZNF74	6	0.78657	0.078629	0.139786	624	1	-0.36174	0.39983	0.88255	1	387	0	-0.36174
ZC3H12A	6	0.78758	0.078629	0.139786	625	1	-0.24216	0.3174	0.83597	1	306	0	-0.24216
METTL7A	6	0.78834	0.078629	0.139786	626	1	-0.10261	0.48606	0.91751	1	469	0	-0.10261
SFMBT1	6	0.78909	0.078629	0.139786	627	1	-0.10486	0.49808	0.91751	1	483	0	-0.10486
HMGA2	6	0.7906	0.078629	0.139786	629	1	-0.19871	0.77383	0.99557	1	740	0	-0.19871
BRD7	6	0.79134	0.078629	0.139786	630	1	-0.083357	0.45468	0.90105	1	440	0	-0.083357
NAB2	6	0.79159	0.078629	0.139786	631	1	-0.26372	0.41056	0.88881	1	401	0	-0.26372
DDX43	6	0.79234	0.078629	0.139786	632	1	-0.15663	0.0041289	0.029107	1	7	1	-0.15663
METTL21B	6	0.79357	0.078629	0.139786	634	1	-0.32837	0.65557	0.97582	1	638	0	-0.32837
SUV420H1	6	0.79407	0.078629	0.139786	636	1	-0.41202	0.89391	0.99945	1	863	0	-0.41202
TDRD12	5	0.73994	0.096109	0.165029	564	1	-0.29975	0.84235	0.99716	1	806	0	-0.29975
GADD45A	5	0.74046	0.096109	0.165029	565	1	-0.33198	0.97415	0.99999	1	969	0	-0.33198
ASXL3	5	0.7446	0.096109	0.165029	571	1	-0.26828	0.30462	0.82463	1	295	0	-0.26828
STK31	5	0.74485	0.096109	0.165029	572	1	-0.1641	0.36432	0.84848	1	346	0	-0.1641
CDK13	5	0.74588	0.096109	0.165029	573	1	-0.069739	0.8482	0.99777	1	814	0	-0.069739
SS18L1	5	0.75322	0.096109	0.165029	581	1	-0.27072	0.32163	0.82464	1	310	0	-0.27072
ZCWPW1	5	0.76063	0.096109	0.165029	590	1	-0.1726	0.55921	0.94868	1	545	0	-0.1726
RNF17	5	0.7616	0.096109	0.165029	593	1	-0.41245	0.99656	1	1	1024	0	-0.41245
PADI3	5	0.77792	0.096118	0.165029	612	1	-0.29525	0.61785	0.96696	1	609	0	-0.29525
MSL3	5	0.78021	0.096118	0.165029	616	1	-0.11926	0.47508	0.89874	1	460	0	-0.11926
PADI6	5	0.78135	0.096118	0.165029	618	1	-0.31726	0.26419	0.75907	1	253	0	-0.31726
PIWIL3	5	0.78383	0.096118	0.165029	620	1	-0.13018	0.17442	0.67567	1	167	0	-0.13018
NAP1L2	5	0.79006	0.096118	0.165029	628	0	-0.092611	0.2761	0.78946	1	267	0	-0.092611
PIWIL4	5	0.7929	0.096118	0.165029	633	0	-0.28246	0.12807	0.53408	1	122	0	-0.28246
PADI2	5	0.79398	0.096118	0.165029	635	0	-0.18711	0.60015	0.96	1	586	0	-0.18711
BRD9	5	0.79614	0.096118	0.165029	640	0	-0.23061	0.90608	0.99909	1	872	0	-0.23061
SP140	5	0.79678	0.096118	0.165029	641	0	-0.15927	0.84803	0.99777	1	813	0	-0.15927
NPM3	5	0.80685	0.096118	0.165029	655	0	-0.36183	0.96369	0.99998	1	955	0	-0.36183
PIWIL2	5	0.81193	0.096118	0.165029	659	0	-0.051921	0.28551	0.79869	1	276	0	-0.051921
TDRD7	5	0.81214	0.096118	0.165029	661	0	-0.30715	0.96271	0.99998	1	953	0	-0.30715
ARID4B	5	0.81234	0.096118	0.165029	663	0	-0.24595	0.59683	0.95726	1	583	0	-0.24595
PADI1	5	0.81493	0.096118	0.165029	665	0	-0.2334	0.89358	0.99879	1	861	0	-0.2334
KAT6A	6	0.79554	0.11509	0.171954	637	1	-0.2794	0.7817	0.99629	1	745	0	-0.2794
HDLBP	6	0.79579	0.11509	0.171954	638	1	-0.31105	0.54433	0.93972	1	529	0	-0.31105
SIRT7	6	0.79603	0.11509	0.171954	639	1	-0.26998	0.84616	0.99876	1	808	0	-0.26998
PHF20	6	0.79773	0.11509	0.171954	642	1	-0.33982	0.59265	0.96201	1	577	0	-0.33982
EDF1	6	0.79798	0.11509	0.171954	643	1	-0.14439	0.22573	0.75089	1	213	0	-0.14439
ZNF217	6	0.79919	0.11509	0.171954	644	1	-0.29123	0.69819	0.98407	1	670	0	-0.29123
DPPA5	6	0.79991	0.11509	0.171954	645	1	-0.15511	0.28328	0.77485	1	273	0	-0.15511
CBX2	6	0.80015	0.11509	0.171954	646	1	-0.38359	0.81728	0.99774	1	781	0	-0.38359
HELZ	6	0.80039	0.11509	0.171954	647	1	-0.5083	0.99678	1	1	1027	0	-0.5083
YTHDF3	6	0.80087	0.11509	0.171954	648	1	-0.028359	0.43555	0.89524	1	427	0	-0.028359
ANKS1A	6	0.80111	0.11509	0.171954	649	1	0.02939	0.20849	0.73845	1	199	0	0.02939
ZMYND8	6	0.80301	0.11509	0.171954	650	1	-0.20808	0.36792	0.8755	1	352	0	-0.20808
SUZ12	6	0.80467	0.11509	0.171954	651	1	-0.10467	0.41469	0.89523	1	405	0	-0.10467
ING2	6	0.80491	0.11509	0.171954	652	1	-0.024392	0.18165	0.63263	1	178	0	-0.024392
CSDC2	6	0.80631	0.11509	0.171954	653	1	-0.28365	0.71279	0.98709	1	682	0	-0.28365
LSMD1	6	0.80655	0.11509	0.171954	654	1	-0.44861	0.93103	0.99974	1	902	0	-0.44861
HIRA	6	0.80864	0.11509	0.171954	656	1	-0.2743	0.81186	0.99774	1	772	0	-0.2743
H1FNT	6	0.80887	0.11509	0.171954	657	1	-0.14346	0.54049	0.93571	1	525	0	-0.14346
USH1G	6	0.81186	0.11509	0.171954	658	1	-0.33401	0.93849	0.99982	1	916	0	-0.33401
SMYD5	6	0.81209	0.11509	0.171954	660	1	-0.22284	0.59178	0.96201	1	576	0	-0.22284
SIRT4	6	0.81232	0.11509	0.171954	662	1	-0.21797	0.46513	0.90683	1	449	0	-0.21797
DDX53	6	0.81414	0.11509	0.171954	664	1	-0.13927	0.36666	0.8755	1	350	0	-0.13927
MED29	6	0.81549	0.11509	0.171954	666	1	-0.32864	0.93694	0.99982	1	913	0	-0.32864
CBX7	6	0.8175	0.11509	0.171954	667	1	-0.30376	0.53323	0.92745	1	521	0	-0.30376
RBMS2	6	0.81906	0.11509	0.171954	669	1	-0.19255	0.60848	0.96446	1	598	0	-0.19255
DZIP3	6	0.81928	0.11509	0.171954	670	1	-0.073074	0.50987	0.91751	1	497	0	-0.073074
ZC3HAV1L	6	0.8195	0.11509	0.171954	671	1	-0.13654	0.13631	0.53596	1	131	0	-0.13654
MBD1	6	0.82038	0.11509	0.171954	673	1	-0.46823	0.64095	0.97581	1	625	0	-0.46823
NCOA1	6	0.82148	0.11509	0.171954	674	1	-0.26735	0.64368	0.97581	1	627	0	-0.26735
MBD6	6	0.82257	0.11509	0.171954	675	1	-0.20561	0.60679	0.96446	1	595	0	-0.20561
MBD4	6	0.82322	0.11509	0.171954	677	1	-0.050243	0.16991	0.63262	1	163	0	-0.050243
RALY	6	0.82365	0.11509	0.171954	678	1	-0.16203	0.17775	0.63263	1	172	0	-0.16203
EPHA4	6	0.82387	0.11509	0.171954	679	1	-0.23481	0.23092	0.75089	1	217	0	-0.23481
ARID2	6	0.82516	0.11509	0.171954	680	1	-0.1794	0.28814	0.77485	1	279	0	-0.1794
DGKH	6	0.82602	0.11509	0.171954	681	1	-0.059679	0.46622	0.90683	1	451	0	-0.059679
USP16	6	0.82623	0.11509	0.171954	682	1	-0.22223	0.36477	0.8755	1	347	0	-0.22223
PCGF5	6	0.82645	0.11509	0.171954	683	1	0.0082896	0.22796	0.75089	1	214	0	0.0082896
STARD13	6	0.82709	0.11509	0.171954	685	1	-0.22414	0.80467	0.99753	1	763	0	-0.22414
PRDM6	6	0.82783	0.11509	0.171954	687	1	-0.18766	0.62784	0.97186	1	614	0	-0.18766
ZC3H10	6	0.82815	0.11509	0.171954	689	1	-0.36083	0.50477	0.91751	1	491	0	-0.36083
WHSC1L1	6	0.82857	0.11509	0.171954	690	1	-0.24399	0.25136	0.7509	1	240	0	-0.24399
RCOR1	6	0.82899	0.11509	0.171954	691	1	-0.01771	0.20698	0.73844	1	198	0	-0.01771
CPEB4	6	0.82941	0.11509	0.171954	692	1	-0.15909	0.69954	0.98407	1	671	0	-0.15909
SHPRH	6	0.82984	0.11509	0.171954	693	1	-0.25468	0.26284	0.76326	1	251	0	-0.25468
RBM38	6	0.83067	0.11509	0.171954	694	1	-0.45039	0.94821	0.99989	1	931	0	-0.45039
SAMD4A	6	0.83172	0.11509	0.171954	695	1	-0.19824	0.3865	0.87551	1	373	0	-0.19824
KDM2B	6	0.83213	0.11509	0.171954	696	1	-0.23533	0.68962	0.98406	1	663	0	-0.23533
PHF2	6	0.83234	0.11509	0.171954	697	1	-0.28302	0.73933	0.99254	1	710	0	-0.28302
CBX4	6	0.83482	0.1151	0.171954	699	1	-0.36576	0.47002	0.90684	1	453	0	-0.36576
KDM5C	6	0.83543	0.1151	0.171954	700	1	-0.15619	0.83665	0.99837	1	798	0	-0.15619
MBNL2	6	0.83686	0.1151	0.171954	702	1	0.16752	0.060459	0.2513	1	59	0	0.16752
HMGN1	6	0.83706	0.1151	0.171954	703	1	-0.12285	0.57359	0.9468	1	561	0	-0.12285
PRDM11	6	0.83887	0.1151	0.171954	704	1	-0.31455	0.77007	0.99503	1	735	0	-0.31455
NCOA6	6	0.83907	0.1151	0.171954	705	1	-0.30793	0.74673	0.99394	1	716	0	-0.30793
PRDM4	6	0.83927	0.1151	0.171954	706	1	-0.14499	0.70556	0.98506	1	678	0	-0.14499
TP63	6	0.83987	0.1151	0.171954	707	1	-0.046495	0.40938	0.8888	1	398	0	-0.046495
RAVER1	6	0.84067	0.1151	0.171954	710	1	-0.1898	0.36729	0.8755	1	351	0	-0.1898
SIRT3	6	0.84107	0.1151	0.171954	712	1	-0.088487	0.58916	0.95942	1	573	0	-0.088487
ING1	6	0.84127	0.1151	0.171954	713	1	-0.13022	0.24847	0.7509	1	236	0	-0.13022
PRDM9	6	0.84265	0.1151	0.171954	714	1	-0.12286	0.77409	0.99557	1	741	0	-0.12286
PPFIA3	6	0.84285	0.1151	0.171954	715	1	-0.25948	0.28744	0.77485	1	278	0	-0.25948
ATF2	6	0.84344	0.1151	0.171954	716	1	-0.28455	0.5821	0.95366	1	569	0	-0.28455
JMJD1C	6	0.84363	0.1151	0.171954	717	1	-0.37949	0.33591	0.85293	1	320	0	-0.37949
TRMT2A	6	0.84461	0.1151	0.171954	718	0	-0.20736	0.33656	0.85293	1	321	0	-0.20736
RBM24	6	0.845	0.1151	0.171954	719	0	-0.21127	0.84732	0.99876	1	812	0	-0.21127
SAMSN1	6	0.84693	0.1151	0.171954	720	0	-0.16142	0.7585	0.99453	1	724	0	-0.16142
NSD1	6	0.84865	0.1151	0.171954	723	0	-0.38343	0.80725	0.99754	1	767	0	-0.38343
HR	6	0.85036	0.1151	0.171954	724	0	-0.11522	0.22201	0.75089	1	208	0	-0.11522
SYNJ1	6	0.85074	0.1151	0.171954	725	0	-0.075829	0.0032126	0.029107	1	6	1	-0.075829
PHF7	6	0.85102	0.1151	0.171954	726	0	0.008728	0.19094	0.66583	1	188	0	0.008728
CBX8	6	0.85102	0.1151	0.171954	727	0	-0.12019	0.46294	0.90683	1	446	0	-0.12019
SETD6	6	0.85149	0.1151	0.171954	728	0	0.022801	0.20242	0.71138	1	196	0	0.022801
IGF2BP2	6	0.85261	0.1151	0.171954	729	0	-0.35081	0.32007	0.83597	1	309	0	-0.35081
PHF13	6	0.85373	0.1151	0.171954	730	0	-0.26134	0.37042	0.87551	1	355	0	-0.26134
RBMXL2	6	0.8552	0.1151	0.171954	731	0	-0.25111	0.83767	0.99859	1	799	0	-0.25111
ENOX1	6	0.85612	0.1151	0.171954	732	0	-0.2848	0.62134	0.97185	1	610	0	-0.2848
PAPSS1	6	0.85721	0.1151	0.171954	734	0	-0.26299	0.94419	0.99983	1	924	0	-0.26299
ZFP36L1	6	0.85794	0.1151	0.171954	736	0	-0.13171	0.40343	0.88255	1	393	0	-0.13171
EPHA3	6	0.8583	0.1151	0.171954	737	0	-0.28673	0.28952	0.78654	1	280	0	-0.28673
PLOD1	6	0.85848	0.1151	0.171954	738	0	-0.15943	0.7029	0.98505	1	675	0	-0.15943
EPHA5	6	0.85866	0.1151	0.171954	739	0	-0.13845	0.58387	0.95366	1	570	0	-0.13845
CPSF4L	6	0.85902	0.1151	0.171954	740	0	-0.40295	0.25064	0.7509	1	239	0	-0.40295
YBX2	6	0.85938	0.1151	0.171954	741	0	-0.13639	0.60084	0.96445	1	588	0	-0.13639
HMGN3	6	0.85955	0.1151	0.171954	742	0	-0.085126	0.76269	0.99502	1	730	0	-0.085126
FBXW7	6	0.85973	0.1151	0.171954	743	0	-0.12792	0.53079	0.92248	1	520	0	-0.12792
RBM4	6	0.86257	0.1151	0.171954	746	0	-0.28133	0.86553	0.99877	1	829	0	-0.28133
PPARGC1A	6	0.86292	0.1151	0.171954	747	0	0.15441	0.077776	0.31233	1	77	0	0.15441
SAMD13	6	0.8631	0.1151	0.171954	748	0	0.063527	0.15084	0.59669	1	145	0	0.063527
CHD1L	6	0.86449	0.1151	0.171954	750	0	-0.44036	0.42288	0.89523	1	414	0	-0.44036
RFTN1	6	0.86467	0.1151	0.171954	751	0	-0.18988	0.2346	0.75089	1	220	0	-0.18988
SAFB2	6	0.86657	0.1151	0.171954	752	0	-0.24134	0.79749	0.9963	1	755	0	-0.24134
PARP10	6	0.86742	0.1151	0.171954	753	0	-0.24291	0.93298	0.99974	1	905	0	-0.24291
PRMT7	6	0.86827	0.1151	0.171954	754	0	-0.30436	0.88692	0.99895	1	856	0	-0.30436
CPEB3	6	0.86878	0.1151	0.171954	755	0	-0.16215	0.5124	0.91751	1	501	0	-0.16215
RDM1	6	0.86929	0.1151	0.171954	756	0	-0.28095	0.072609	0.31233	1	73	0	-0.28095
KDM6B	6	0.8703	0.1151	0.171954	758	0	-0.29621	0.84655	0.99876	1	810	0	-0.29621
USP51	5	0.82023	0.12818	0.188442	672	0	-0.21337	0.061612	0.26669	1	61	0	-0.21337
CHEK2	5	0.82313	0.12818	0.188442	676	0	-0.28536	0.96911	0.99999	1	962	0	-0.28536
G2E3	5	0.82655	0.12818	0.188442	684	0	-0.35309	0.40986	0.86275	1	399	0	-0.35309
TCEA1	5	0.82711	0.12818	0.188442	686	0	-0.3641	0.7111	0.98908	1	680	0	-0.3641
BCL7B	5	0.82805	0.12818	0.188442	688	0	-0.12713	0.61286	0.96485	1	604	0	-0.12713
LBR	5	0.8325	0.12818	0.188442	698	0	-0.29994	0.49534	0.90878	1	480	0	-0.29994
UBN2	5	0.8365	0.12819	0.188442	701	0	-0.11463	0.57527	0.95459	1	563	0	-0.11463
MTF2	5	0.83988	0.12819	0.188442	708	0	-0.17341	0.5772	0.95459	1	566	0	-0.17341
NPM2	5	0.84041	0.12819	0.188442	709	0	-0.16479	0.16385	0.61813	1	156	0	-0.16479
MSH6	5	0.84094	0.12819	0.188442	711	0	-0.17766	0.30405	0.82463	1	294	0	-0.17766
NAP1L3	5	0.84803	0.12819	0.188442	721	0	-0.16455	0.08895	0.34135	1	87	0	-0.16455
KDM4E	5	0.84854	0.12819	0.188442	722	0	-0.0082533	0.18357	0.68897	1	181	0	-0.0082533
MEX3C	6	0.87113	0.15022	0.206804	759	0	-0.18448	0.813	0.99774	1	775	0	-0.18448
NSUN6	6	0.87279	0.15022	0.206804	760	0	-0.078989	0.027708	0.12496	1	28	1	-0.078989
CHD5	6	0.87312	0.15022	0.206804	761	0	-0.16591	0.52736	0.92248	1	516	0	-0.16591
HLTF	6	0.87427	0.15022	0.206804	762	0	-0.15589	0.1066	0.3966	1	104	0	-0.15589
MECP2	6	0.87459	0.15022	0.206804	763	0	-0.2143	0.52883	0.92248	1	518	0	-0.2143
TEP1	6	0.87524	0.15022	0.206804	764	0	-0.20538	0.39923	0.88255	1	386	0	-0.20538
CECR2	6	0.8754	0.15022	0.206804	765	0	-0.28722	0.23165	0.75089	1	218	0	-0.28722
METTL12	6	0.87589	0.15022	0.206804	766	0	-0.21754	0.045527	0.15738	1	47	1	-0.21754
ZFP36L2	6	0.87621	0.15022	0.206804	767	0	-0.23679	0.064813	0.2513	1	67	0	-0.23679
EIF4B	6	0.87637	0.15022	0.206804	768	0	-0.24682	0.87262	0.99877	1	841	0	-0.24682
CNOT4	6	0.87797	0.15022	0.206804	769	0	-0.24585	0.56677	0.94331	1	552	0	-0.24585
PRMT2	6	0.87861	0.15022	0.206804	770	0	-0.24853	0.83604	0.99836	1	796	0	-0.24853
RNF2	6	0.87893	0.15022	0.206804	771	0	0.056594	0.3754	0.87551	1	357	0	0.056594
METTL21A	6	0.87924	0.15022	0.206804	772	0	-0.082631	0.28397	0.77485	1	274	0	-0.082631
KIAA0430	6	0.8794	0.15022	0.206804	773	0	-0.146	0.26711	0.76326	1	257	0	-0.146
CPEB2	6	0.88003	0.15022	0.206804	774	0	-0.15418	0.096516	0.34176	1	94	0	-0.15418
RBM5	6	0.88019	0.15022	0.206804	775	0	-0.32453	0.31606	0.82701	1	305	0	-0.32453
UTY	6	0.88097	0.15022	0.206804	776	0	0.06472	0.062202	0.2513	1	62	0	0.06472
BRPF3	6	0.88175	0.15022	0.206804	777	0	-0.14747	0.66046	0.97783	1	641	0	-0.14747
PRMT3	6	0.88221	0.15022	0.206804	779	0	-0.16115	0.22276	0.75089	1	209	0	-0.16115
METTL25	6	0.88329	0.15022	0.206804	780	0	-0.24728	0.16201	0.61469	1	154	0	-0.24728
CPEB1	6	0.8836	0.15022	0.206804	781	0	-0.037042	0.13141	0.53595	1	126	0	-0.037042
CNKSR1	6	0.88406	0.15022	0.206804	782	0	-0.058659	0.018695	0.12496	1	19	1	-0.058659
ZC3H12B	6	0.88436	0.15022	0.206804	783	0	-0.31186	0.46404	0.90683	1	447	0	-0.31186
HNRNPA3	6	0.88497	0.15023	0.206804	784	0	-0.22431	0.49236	0.91751	1	477	0	-0.22431
TET3	6	0.88557	0.15023	0.206804	785	0	-0.18964	0.065682	0.2513	1	68	0	-0.18964
BFAR	6	0.88603	0.15023	0.206804	786	0	-0.11538	0.50885	0.91751	1	495	0	-0.11538
PRDM12	6	0.88633	0.15023	0.206804	787	0	-0.26804	0.91894	0.99967	1	886	0	-0.26804
ALKBH3	6	0.88678	0.15023	0.206804	788	0	-0.2567	0.89918	0.99951	1	866	0	-0.2567
SHANK1	6	0.88782	0.15023	0.206804	789	0	-0.23652	0.46568	0.90683	1	450	0	-0.23652
METTL18	6	0.88826	0.15023	0.206804	790	0	-0.19023	0.6805	0.98406	1	658	0	-0.19023
RBM20	6	0.88871	0.15023	0.206804	791	0	-0.069786	0.21453	0.75089	1	202	0	-0.069786
ENOX2	6	0.88915	0.15023	0.206804	793	0	-0.19316	0.81346	0.99774	1	776	0	-0.19316
CHD3	6	0.89003	0.15023	0.206804	794	0	-0.18697	0.14844	0.59669	1	142	0	-0.18697
MTA1	6	0.89061	0.15023	0.206804	795	0	-0.10634	0.66566	0.97951	1	644	0	-0.10634
NEK6	6	0.89134	0.15023	0.206804	796	0	-0.30183	0.8292	0.99792	1	790	0	-0.30183
UBE2A	6	0.89148	0.15023	0.206804	797	0	-0.059983	0.65063	0.97582	1	635	0	-0.059983
LARP1B	6	0.89206	0.15023	0.206804	798	0	-0.12204	0.3932	0.88254	1	379	0	-0.12204
MBNL3	6	0.8922	0.15023	0.206804	799	0	-0.10983	0.81773	0.99774	1	782	0	-0.10983
PAPSS2	6	0.89334	0.15023	0.206804	800	0	-0.096553	0.39743	0.88254	1	384	0	-0.096553
HNRNPH2	6	0.89363	0.15023	0.206804	803	0	-0.34777	0.84047	0.99859	1	802	0	-0.34777
RBBP7	6	0.89391	0.15023	0.206804	804	0	-0.14929	0.34436	0.86091	1	329	0	-0.14929
HNRPDL	6	0.89419	0.15023	0.206804	805	0	-0.17327	0.17619	0.63263	1	170	0	-0.17327
DND1	6	0.89462	0.15023	0.206804	806	0	-0.1603	0.30323	0.79744	1	292	0	-0.1603
STIM1	6	0.89476	0.15023	0.206804	807	0	-0.21953	0.44462	0.89524	1	432	0	-0.21953
SIRT6	6	0.8963	0.15023	0.206804	808	0	-0.26202	0.239	0.7509	1	225	0	-0.26202
PHF6	6	0.89671	0.15023	0.206804	810	0	-0.21943	0.70788	0.98506	1	679	0	-0.21943
KHDRBS1	6	0.89727	0.15023	0.206804	811	0	-0.16656	0.60425	0.96445	1	591	0	-0.16656
ANKHD1	6	0.89741	0.15023	0.206804	812	0	0.028096	0.1265	0.51434	1	121	0	0.028096
BRMS1	6	0.89754	0.15023	0.206804	813	0	-0.16502	0.17541	0.63262	1	169	0	-0.16502
ALKBH1	6	0.89823	0.15023	0.206804	814	0	-0.39995	0.87877	0.99877	1	846	0	-0.39995
PIWIL1	5	0.85665	0.15793	0.216855	733	0	-0.28868	0.54836	0.94248	1	533	0	-0.28868
TDRD5	5	0.85778	0.15793	0.216855	735	0	-0.14456	0.43504	0.87566	1	426	0	-0.14456
SMARCD3	6	0.89905	0.18416	0.247651	816	0	-0.338	0.36225	0.8755	1	344	0	-0.338
HDAC2	6	0.89959	0.18416	0.247651	818	0	-0.10275	0.39441	0.88254	1	380	0	-0.10275
CUL9	6	0.89986	0.18416	0.247651	819	0	-0.28683	0.53566	0.93176	1	523	0	-0.28683
USP22	6	0.90054	0.18416	0.247651	820	0	-0.039139	0.41704	0.89523	1	408	0	-0.039139
EGLN1	6	0.90147	0.18416	0.247651	821	0	-0.19538	0.51793	0.91751	1	506	0	-0.19538
NEIL2	6	0.9016	0.18416	0.247651	822	0	-0.22314	0.54576	0.93972	1	532	0	-0.22314
MTA3	6	0.902	0.18416	0.247651	824	0	-0.15214	0.46458	0.90683	1	448	0	-0.15214
NAP1L4	6	0.90306	0.18417	0.247651	825	0	-0.044361	0.074334	0.31233	1	74	0	-0.044361
ZC3H7A	6	0.90319	0.18417	0.247651	827	0	-0.032167	0.61183	0.96694	1	603	0	-0.032167
TRIM24	6	0.90385	0.18417	0.247651	828	0	0.055983	0.063944	0.2513	1	66	0	0.055983
ZC3H11A	6	0.90424	0.18417	0.247651	829	0	-0.019812	0.032188	0.12497	1	32	1	-0.019812
LENG9	6	0.90476	0.18417	0.247651	830	0	-0.2735	0.11991	0.47044	1	118	0	-0.2735
MECOM	6	0.90514	0.18417	0.247651	831	0	-0.16202	0.64446	0.97581	1	628	0	-0.16202
ALKBH2	6	0.90553	0.18417	0.247651	832	0	-0.25993	0.71795	0.98821	1	688	0	-0.25993
SAMD5	6	0.90566	0.18417	0.247651	833	0	-0.028946	0.60932	0.96446	1	600	0	-0.028946
SUPT7L	6	0.90592	0.18417	0.247651	834	0	-0.17176	0.6941	0.98407	1	668	0	-0.17176
SMUG1	6	0.9063	0.18417	0.247651	835	0	-0.20641	0.73571	0.99177	1	707	0	-0.20641
RAG2	5	0.86144	0.18619	0.249163	745	0	0.026345	0.21625	0.68898	1	204	0	0.026345
HDGFL1	5	0.86332	0.18619	0.249163	749	0	-0.29431	0.60636	0.96243	1	593	0	-0.29431
PHF20L1	5	0.86989	0.18619	0.249163	757	0	-0.15069	0.23991	0.71426	1	226	0	-0.15069
IPO4	5	0.882	0.1862	0.249163	778	0	-0.23097	0.80039	0.99626	1	757	0	-0.23097
KDM7A	4	0.86093	0.19701	0.263317	744	0	0.10579	0.010072	0.059159	1	13	1	0.10579
CUL4A	6	0.90681	0.21722	0.277887	836	0	-0.13917	0.14441	0.57728	1	137	0	-0.13917
SAMD8	6	0.90706	0.21722	0.277887	837	0	-0.24157	0.62541	0.97186	1	612	0	-0.24157
PAK1	6	0.90782	0.21722	0.277887	838	0	-0.19935	0.23607	0.7509	1	222	0	-0.19935
SMARCAL1	6	0.9092	0.21722	0.277887	839	0	-0.34459	0.44911	0.89524	1	437	0	-0.34459
SIRT2	6	0.90957	0.21722	0.277887	840	0	-0.24185	0.23754	0.7509	1	223	0	-0.24185
RSF1	6	0.91007	0.21722	0.277887	841	0	0.094998	0.094826	0.34176	1	92	0	0.094998
RBPMS2	6	0.91093	0.21722	0.277887	842	0	-0.15067	0.63425	0.97581	1	622	0	-0.15067
EPHA2	6	0.91105	0.21722	0.277887	843	0	-0.10836	0.72082	0.98822	1	694	0	-0.10836
SMYD2	6	0.91117	0.21722	0.277887	844	0	-0.32326	0.18009	0.63263	1	175	0	-0.32326
RPS6KA3	6	0.91154	0.21722	0.277887	845	0	-0.21519	0.80538	0.99753	1	765	0	-0.21519
L3MBTL2	6	0.91263	0.21722	0.277887	846	0	-0.33927	0.79919	0.9963	1	756	0	-0.33927
OGG1	6	0.91335	0.21722	0.277887	847	0	-0.087327	0.022308	0.12496	1	23	1	-0.087327
EPHB3	6	0.91383	0.21722	0.277887	848	0	-0.15445	0.099889	0.34176	1	98	0	-0.15445
FXR1	6	0.91454	0.21722	0.277887	849	0	-0.089873	0.27839	0.77484	1	270	0	-0.089873
RBM11	6	0.91478	0.21722	0.277887	850	0	-0.099107	0.50732	0.91751	1	493	0	-0.099107
C11orf30	6	0.9156	0.21722	0.277887	851	0	-0.15223	0.55332	0.93973	1	538	0	-0.15223
ZFR2	6	0.91572	0.21722	0.277887	852	0	-0.13367	0.38097	0.87551	1	362	0	-0.13367
PHF1	6	0.91642	0.21723	0.277887	853	0	-0.29773	0.55379	0.93973	1	540	0	-0.29773
UBE2B	6	0.91711	0.21723	0.277887	854	0	-0.183	0.77088	0.99503	1	737	0	-0.183
MEX3D	6	0.91734	0.21723	0.277887	855	0	-0.10089	0.033976	0.12497	1	34	1	-0.10089
BRD3	6	0.91757	0.21723	0.277887	856	0	-0.175	0.6567	0.97582	1	640	0	-0.175
ASXL1	6	0.91769	0.21723	0.277887	857	0	-0.13384	0.73328	0.99105	1	705	0	-0.13384
SMARCA2	6	0.9178	0.21723	0.277887	858	0	-0.26979	0.73174	0.99105	1	703	0	-0.26979
RBM45	6	0.91792	0.21723	0.277887	859	0	-0.2089	0.83276	0.99814	1	794	0	-0.2089
THUMPD1	6	0.91815	0.21723	0.277887	860	0	-0.23164	0.033082	0.12497	1	33	1	-0.23164
PRMT8	6	0.91849	0.21723	0.277887	861	0	-0.019797	0.21528	0.75089	1	203	0	-0.019797
CHD9	6	0.9186	0.21723	0.277887	862	0	0.12179	0.041985	0.15737	1	43	1	0.12179
HDAC5	6	0.91894	0.21723	0.277887	863	0	-0.32391	0.87146	0.99877	1	840	0	-0.32391
MSI1	6	0.91917	0.21723	0.277887	864	0	-0.042838	0.52637	0.92247	1	514	0	-0.042838
ATRX	6	0.92018	0.21723	0.277887	865	0	-0.01148	0.085481	0.31234	1	84	0	-0.01148
HNRNPH3	6	0.92096	0.21723	0.277887	866	0	-0.079855	0.75425	0.99452	1	722	0	-0.079855
SEC23IP	6	0.92173	0.21723	0.277887	869	0	-0.12935	0.16676	0.63262	1	161	0	-0.12935
YTHDC2	6	0.92184	0.21723	0.277887	870	0	-0.078825	0.4304	0.89523	1	418	0	-0.078825
KIAA0020	6	0.92272	0.21723	0.277887	871	0	-0.22753	0.64717	0.97582	1	631	0	-0.22753
HIST1H1T	6	0.92369	0.21723	0.277887	873	0	-0.096555	0.4624	0.90683	1	445	0	-0.096555
THUMPD3	6	0.92423	0.21723	0.277887	874	0	-0.06511	0.031294	0.12497	1	31	1	-0.06511
YTHDF1	6	0.92529	0.21723	0.277887	876	0	-0.3288	0.94105	0.99983	1	920	0	-0.3288
AGO2	5	0.8889	0.24105	0.305901	792	0	-0.25319	0.24175	0.71427	1	229	0	-0.25319
ATAT1	5	0.89358	0.24105	0.305901	802	0	-0.22895	0.35142	0.83305	1	335	0	-0.22895
CSTL1	5	0.89635	0.24105	0.305901	809	0	-0.25898	0.85858	0.99799	1	824	0	-0.25898
BCL7A	5	0.89895	0.24105	0.305901	815	0	-0.22554	0.90352	0.99908	1	869	0	-0.22554
PWWP2B	5	0.89932	0.24105	0.305901	817	0	-0.085548	0.5098	0.91411	1	496	0	-0.085548
GLYR1	5	0.90161	0.24106	0.305901	823	0	-0.24651	0.77375	0.99478	1	739	0	-0.24651
TCF19	5	0.90316	0.24106	0.305901	826	0	-0.15172	0.69128	0.98584	1	664	0	-0.15172
KDM5D	6	0.9255	0.2493	0.315985	877	0	-0.12171	0.40462	0.88255	1	395	0	-0.12171
PLOD3	6	0.92634	0.2801	0.336133	878	0	-0.2836	0.40163	0.88255	1	390	0	-0.2836
ACTL6B	6	0.92697	0.2801	0.336133	880	0	-0.18728	0.67477	0.98118	1	654	0	-0.18728
LCP2	6	0.92749	0.2801	0.336133	881	0	-0.075264	0.66896	0.97952	1	649	0	-0.075264
SETD7	6	0.92759	0.2801	0.336133	882	0	-0.22682	0.33263	0.85292	1	316	0	-0.22682
PPFIA2	6	0.9278	0.2801	0.336133	883	0	-0.26557	0.63145	0.97581	1	617	0	-0.26557
QKI	6	0.9279	0.2801	0.336133	884	0	-0.216	0.41116	0.88881	1	402	0	-0.216
CSTF2	6	0.92851	0.2801	0.336133	885	0	-0.12098	0.11743	0.47043	1	115	0	-0.12098
RING1	6	0.92892	0.2801	0.336133	886	0	0.036205	0.39562	0.88254	1	382	0	0.036205
SUV420H2	6	0.92902	0.2801	0.336133	887	0	-0.32691	0.82559	0.99775	1	788	0	-0.32691
PABPC1L2A	6	0.92912	0.2801	0.336133	888	0	-0.32298	0.71116	0.98708	1	681	0	-0.32298
ANKS6	6	0.92993	0.2801	0.336133	889	0	-0.16752	0.079493	0.31234	1	78	0	-0.16752
CHD7	6	0.93103	0.2801	0.336133	890	0	-0.11343	0.59439	0.96201	1	580	0	-0.11343
PHF21B	6	0.93142	0.2801	0.336133	891	0	-0.10527	0.27206	0.76327	1	264	0	-0.10527
ZFP36	6	0.93172	0.2801	0.336133	893	0	-0.31687	0.84827	0.99876	1	815	0	-0.31687
PPFIBP2	6	0.9322	0.2801	0.336133	894	0	-0.15675	0.052578	0.18823	1	53	1	-0.15675
EPHA1	6	0.9324	0.2801	0.336133	895	0	-0.070942	0.068284	0.28241	1	70	0	-0.070942
PRDM5	6	0.93269	0.2801	0.336133	896	0	-0.12615	0.78402	0.99629	1	746	0	-0.12615
DHX57	6	0.93317	0.2801	0.336133	897	0	-0.21471	0.17931	0.63263	1	174	0	-0.21471
TNKS2	6	0.93327	0.2801	0.336133	898	0	-0.1145	0.38711	0.87551	1	374	0	-0.1145
LSM1	6	0.93346	0.2801	0.336133	899	0	-0.15138	0.45745	0.90106	1	442	0	-0.15138
ZC3H7B	6	0.93461	0.2801	0.336133	900	0	-0.1323	0.70256	0.98505	1	674	0	-0.1323
ARAP2	6	0.93555	0.2801	0.336133	903	0	0.11272	0.27628	0.77484	1	268	0	0.11272
BAZ1A	6	0.93694	0.2801	0.336133	905	0	-0.061246	0.081207	0.31234	1	80	0	-0.061246
CDYL	6	0.93731	0.2801	0.336133	906	0	-0.25023	0.11908	0.47044	1	117	0	-0.25023
PARP12	6	0.9374	0.2801	0.336133	907	0	-0.038745	0.29297	0.78654	1	282	0	-0.038745
EZH2	6	0.93849	0.28011	0.336133	908	0	0.083207	0.098204	0.34176	1	96	0	0.083207
SCMH1	6	0.93938	0.28011	0.336133	909	0	-0.22532	0.2664	0.76326	1	256	0	-0.22532
SIN3B	6	0.93947	0.28011	0.336133	910	0	-0.37143	0.7205	0.98822	1	693	0	-0.37143
EPHA6	6	0.93991	0.28011	0.336133	912	0	0.035845	0.38589	0.87551	1	371	0	0.035845
RAP1A	6	0.94	0.28011	0.336133	913	0	-0.19937	0.28188	0.77485	1	272	0	-0.19937
KAT6B	6	0.94061	0.28011	0.336133	914	0	-0.21891	0.56493	0.9433	1	550	0	-0.21891
ATAD2	6	0.9414	0.28011	0.336133	915	0	-0.082745	0.37167	0.87551	1	356	0	-0.082745
ZBTB33	6	0.94234	0.28011	0.336133	916	0	-0.26189	0.51592	0.91751	1	504	0	-0.26189
PABPC4	6	0.94251	0.28011	0.336133	917	0	-0.17351	0.26994	0.76327	1	262	0	-0.17351
CHD6	6	0.9426	0.28011	0.336133	918	0	-0.21017	0.39501	0.88254	1	381	0	-0.21017
RBM34	6	0.94285	0.28011	0.336133	919	0	-0.12837	0.24992	0.7509	1	238	0	-0.12837
CARHSP1	6	0.94302	0.28011	0.336133	920	0	-0.26956	0.11244	0.42133	1	112	0	-0.26956
MKRN1	6	0.94352	0.28011	0.336133	921	0	-0.091652	0.058275	0.2513	1	57	1	-0.091652
ASCC1	6	0.94377	0.28011	0.336133	922	0	-0.11488	0.18708	0.63263	1	186	0	-0.11488
SUV39H1	6	0.94419	0.28011	0.336133	923	0	-0.10176	0.49549	0.91751	1	481	0	-0.10176
TP73	6	0.94427	0.28011	0.336133	924	0	-0.095434	0.60467	0.96445	1	592	0	-0.095434
ASF1A	6	0.9446	0.28011	0.336133	926	0	-0.17201	0.60637	0.96446	1	594	0	-0.17201
RBM4B	6	0.94639	0.28011	0.336133	927	0	-0.2244	0.7599	0.99453	1	727	0	-0.2244
CTBP2	6	0.94687	0.28011	0.336133	929	0	-0.17698	0.55426	0.93973	1	541	0	-0.17698
SAMD7	6	0.94711	0.28011	0.336133	930	0	-0.17371	0.086334	0.31234	1	85	0	-0.17371
BAZ2B	6	0.94751	0.28011	0.336133	931	0	-0.13354	0.48342	0.91751	1	465	0	-0.13354
ZC3H6	6	0.94782	0.28011	0.336133	932	0	-0.2416	0.78707	0.99629	1	748	0	-0.2416
ARAP1	6	0.94891	0.28011	0.336133	933	0	0.092527	0.18087	0.63263	1	176	0	0.092527
ALKBH4	6	0.94899	0.28011	0.336133	934	0	-0.14565	0.15405	0.5967	1	148	0	-0.14565
METTL20	6	0.9496	0.30907	0.369289	935	0	0.022035	0.30255	0.79744	1	291	0	0.022035
SAMD9L	6	0.95013	0.30907	0.369289	936	0	-0.13971	0.04021	0.15737	1	42	1	-0.13971
SCML4	6	0.95073	0.30908	0.369289	938	0	-0.07449	0.009612	0.061043	1	12	1	-0.07449
SUV39H2	6	0.95096	0.30908	0.369289	939	0	-0.080637	0.32802	0.84468	1	314	0	-0.080637
CDK8	5	0.92097	0.3187	0.379145	867	0	-0.17377	0.73202	0.98994	1	704	0	-0.17377
FBXO44	5	0.92157	0.3187	0.379145	868	0	-0.16802	0.75965	0.99368	1	726	0	-0.16802
UBE2E1	5	0.92355	0.3187	0.379145	872	0	-0.04828	0.18487	0.68897	1	184	0	-0.04828
CDK19	5	0.92453	0.3187	0.379145	875	0	-0.067764	0.78607	0.99582	1	747	0	-0.067764
RBM15B	6	0.95155	0.33746	0.400171	940	0	-0.30766	0.12814	0.53595	1	123	0	-0.30766
ACO1	6	0.95162	0.33746	0.400171	941	0	-0.074378	0.025911	0.12496	1	26	1	-0.074378
ZGPAT	6	0.9517	0.33746	0.400171	942	0	-0.21902	0.72303	0.98919	1	695	0	-0.21902
SS18	5	0.93161	0.34331	0.405374	892	0	-0.091159	0.38484	0.84849	1	369	0	-0.091159
TERT	5	0.93495	0.34331	0.405374	901	0	-0.1662	0.21246	0.68898	1	201	0	-0.1662
AGO3	5	0.93546	0.34332	0.405374	902	0	-0.24004	0.55321	0.94562	1	537	0	-0.24004
MLLT10	5	0.93682	0.34332	0.405374	904	0	0.11499	0.076081	0.29268	1	75	0	0.11499
TRIM66	4	0.9268	0.34547	0.40748	879	0	-0.05802	0.10947	0.4576	1	108	0	-0.05802
RBM46	6	0.95221	0.36483	0.421325	943	0	-0.053141	0.053456	0.18823	1	54	1	-0.053141
KHDRBS2	6	0.9525	0.36483	0.421325	945	0	0.074494	0.058275	0.2513	1	58	1	0.074494
WDSUB1	6	0.95279	0.36483	0.421325	946	0	-0.12738	0.15325	0.5967	1	147	0	-0.12738
DAZL	6	0.95294	0.36483	0.421325	947	0	-0.065617	0.45246	0.90105	1	439	0	-0.065617
EGLN3	6	0.95351	0.36483	0.421325	948	0	-0.28475	0.76845	0.99503	1	734	0	-0.28475
EZH1	6	0.95358	0.36483	0.421325	949	0	-0.24545	0.80491	0.99753	1	764	0	-0.24545
THUMPD2	6	0.95365	0.36483	0.421325	950	0	0.029902	0.19248	0.68179	1	189	0	0.029902
ZBTB38	6	0.95372	0.36483	0.421325	951	0	-0.13562	0.71602	0.98821	1	686	0	-0.13562
MKRN2	6	0.95386	0.36483	0.421325	952	0	-0.13373	0.56078	0.9433	1	546	0	-0.13373
TMEM63A	6	0.95408	0.36483	0.421325	953	0	-0.15251	0.47326	0.90684	1	457	0	-0.15251
SETD3	6	0.95512	0.36483	0.421325	954	0	-0.046196	0.50323	0.91751	1	489	0	-0.046196
RBM47	6	0.95567	0.36484	0.421325	955	0	-0.12308	0.4986	0.91751	1	484	0	-0.12308
HDAC4	6	0.95588	0.36484	0.421325	956	0	-0.19737	0.37912	0.87551	1	360	0	-0.19737
KHDRBS3	6	0.95676	0.36484	0.421325	957	0	-0.13486	0.14036	0.55655	1	134	0	-0.13486
HMGN4	6	0.95723	0.36484	0.421325	958	0	-0.19837	0.0022956	0.029098	1	5	1	-0.19837
SETD5	6	0.95729	0.36484	0.421325	959	0	-0.096666	0.48974	0.91751	1	474	0	-0.096666
EPHB1	6	0.95776	0.36484	0.421325	960	0	-0.22372	0.77061	0.99503	1	736	0	-0.22372
IGF2BP3	6	0.95795	0.36484	0.421325	961	0	-0.048051	0.25425	0.7509	1	243	0	-0.048051
DDHD2	6	0.95802	0.36484	0.421325	962	0	-0.15482	0.10744	0.39661	1	105	0	-0.15482
G3BP2	6	0.95893	0.36484	0.421325	963	0	0.071732	0.2412	0.7509	1	228	0	0.071732
TNRC6A	5	0.94456	0.36711	0.42263	925	0	0.21861	0.034367	0.13092	1	35	1	0.21861
JADE1	5	0.94665	0.36712	0.42263	928	0	-0.12876	0.18617	0.68897	1	185	0	-0.12876
TAF1L	5	0.95071	0.36712	0.42263	937	0	-0.20205	0.73994	0.99238	1	712	0	-0.20205
MORF4L1	5	0.95234	0.39028	0.44453	944	0	0.13002	0.11217	0.47532	1	111	0	0.13002
KAT2B	6	0.95975	0.39097	0.44453	964	0	-0.057629	0.10241	0.36967	1	100	0	-0.057629
METTL24	6	0.96044	0.39097	0.44453	966	0	-0.071441	0.48395	0.91751	1	467	0	-0.071441
PPP1R9A	6	0.96057	0.39097	0.44453	967	0	-0.10106	0.72804	0.99007	1	698	0	-0.10106
ZMYND11	6	0.96063	0.39097	0.44453	968	0	-0.096381	0.49497	0.91751	1	479	0	-0.096381
PABPC5	6	0.96161	0.39097	0.44453	969	0	-0.11587	0.50272	0.91751	1	488	0	-0.11587
SETD1B	6	0.96204	0.39097	0.44453	970	0	-0.36331	0.6917	0.98407	1	666	0	-0.36331
EHMT1	6	0.96216	0.39097	0.44453	971	0	-0.12648	0.0077871	0.061034	1	11	1	-0.12648
ZNF239	6	0.96287	0.39098	0.44453	973	0	-0.15601	0.78118	0.99629	1	744	0	-0.15601
PBRM1	6	0.96299	0.39098	0.44453	974	0	0.026371	0.13468	0.53596	1	129	0	0.026371
RALYL	6	0.96421	0.39098	0.44453	975	0	-0.16402	0.27065	0.76327	1	263	0	-0.16402
CASKIN2	6	0.96517	0.39098	0.44453	976	0	-0.27735	0.50375	0.91751	1	490	0	-0.27735
KIAA2026	4	0.93988	0.40172	0.456276	911	0	-0.15269	0.61038	0.9683	1	602	0	-0.15269
SP110	5	0.96039	0.41282	0.462864	965	0	-0.062525	0.39822	0.85585	1	385	0	-0.062525
NOVA2	6	0.96622	0.41716	0.462864	977	0	-0.13482	0.21678	0.75089	1	205	0	-0.13482
NOVA1	6	0.9665	0.41716	0.462864	978	0	-0.082369	0.31873	0.83597	1	308	0	-0.082369
H1FOO	6	0.9666	0.41716	0.462864	979	0	-0.065473	0.59568	0.96202	1	582	0	-0.065473
PHF21A	6	0.96725	0.41716	0.462864	980	0	-0.005622	0.4711	0.90684	1	454	0	-0.005622
ZCCHC14	6	0.96772	0.41716	0.462864	981	0	-0.16544	0.73692	0.99177	1	708	0	-0.16544
PRDM1	6	0.96778	0.41716	0.462864	982	0	-0.21873	0.030398	0.12497	1	30	1	-0.21873
OGFOD1	6	0.96804	0.41716	0.462864	983	0	-0.2111	0.46731	0.90683	1	452	0	-0.2111
MBNL1	6	0.96809	0.41716	0.462864	984	0	-0.15858	0.43212	0.89524	1	422	0	-0.15858
U2AF1L4	6	0.96876	0.41716	0.462864	985	0	-0.10921	0.63464	0.97581	1	623	0	-0.10921
MBD2	6	0.96902	0.41716	0.462864	986	0	-0.15419	0.29366	0.78654	1	283	0	-0.15419
PADI4	6	0.96967	0.41716	0.462864	987	0	-0.13795	0.53421	0.92746	1	522	0	-0.13795
EGLN2	6	0.9707	0.41716	0.462864	989	0	-0.10427	0.025011	0.12496	1	25	1	-0.10427
EED	6	0.97104	0.41716	0.462864	990	0	-0.039948	0.067418	0.28241	1	69	0	-0.039948
PPFIA4	6	0.97161	0.41716	0.462864	991	0	-0.17246	0.75906	0.99453	1	725	0	-0.17246
ELAVL3	6	0.97208	0.41716	0.462864	992	0	-0.2133	0.49288	0.91751	1	478	0	-0.2133
CIITA	6	0.97218	0.41716	0.462864	993	0	-0.17448	0.8206	0.99775	1	785	0	-0.17448
DNMT3L	6	0.97241	0.41716	0.462864	994	0	-0.088358	0.29435	0.78654	1	284	0	-0.088358
HDAC9	6	0.9725	0.41716	0.462864	995	0	-0.10209	0.5239	0.92247	1	511	0	-0.10209
SMYD4	6	0.97268	0.41716	0.462864	996	0	-0.097247	0.43726	0.89524	1	428	0	-0.097247
METTL21C	6	0.97282	0.41716	0.462864	997	0	-0.14769	0.19017	0.66582	1	187	0	-0.14769
HNRNPAB	6	0.97291	0.41716	0.462864	998	0	-0.14852	0.83543	0.99815	1	795	0	-0.14852
RBPMS	6	0.97314	0.41716	0.462864	999	0	-0.20402	0.94647	0.99985	1	928	0	-0.20402
PRDM15	6	0.97392	0.44296	0.490989	1000	0	-0.11332	0.71441	0.98709	1	684	0	-0.11332
ANKS4B	6	0.97544	0.46735	0.50834	1001	0	-0.073143	0.55613	0.93973	1	543	0	-0.073143
CNKSR2	6	0.97582	0.46735	0.50834	1002	0	-0.078258	0.41175	0.88881	1	403	0	-0.078258
KDM4D	6	0.97627	0.46735	0.50834	1003	0	-0.14135	0.73144	0.99105	1	702	0	-0.14135
SETDB2	6	0.97715	0.46735	0.50834	1004	0	-0.13835	0.89292	0.9993	1	859	0	-0.13835
JARID2	6	0.97734	0.46735	0.50834	1005	0	-0.029073	0.38036	0.87551	1	361	0	-0.029073
ZC3H14	6	0.97758	0.46735	0.50834	1006	0	-0.075899	0.092285	0.34175	1	90	0	-0.075899
CREBBP	6	0.97827	0.46736	0.50834	1007	0	-0.059057	0.33982	0.8609	1	324	0	-0.059057
IDH2	6	0.97898	0.46736	0.50834	1008	0	-0.055739	0.11328	0.42133	1	113	0	-0.055739
SMARCD2	6	0.97901	0.46736	0.50834	1009	0	-0.19716	0.52241	0.92247	1	510	0	-0.19716
RBM12B	6	0.97956	0.46736	0.50834	1010	0	-0.1988	0.089738	0.34175	1	88	0	-0.1988
UNK	6	0.97967	0.46736	0.50834	1011	0	-0.067544	0.52092	0.91751	1	509	0	-0.067544
SMARCA5	6	0.97995	0.46736	0.50834	1012	0	-0.15849	0.19631	0.6818	1	192	0	-0.15849
NONO	6	0.98006	0.46736	0.50834	1013	0	-0.18623	0.091437	0.34175	1	89	0	-0.18623
EPC1	6	0.98016	0.46736	0.50834	1014	0	-0.013103	0.3698	0.87551	1	354	0	-0.013103
PRDM8	6	0.98044	0.46736	0.50834	1015	0	-0.16544	0.90266	0.99952	1	868	0	-0.16544
CDYL2	6	0.98102	0.46736	0.50834	1016	0	-0.066186	0.14763	0.59669	1	140	0	-0.066186
BMI1	6	0.98106	0.46736	0.50834	1017	0	0.037888	0.14117	0.55655	1	135	0	0.037888
SAMD9	6	0.98122	0.46736	0.50834	1018	0	-0.16466	0.8563	0.99876	1	820	0	-0.16466
MTHFSD	6	0.98129	0.46736	0.50834	1019	0	-0.046735	0.36603	0.8755	1	349	0	-0.046735
PHF10	5	0.97004	0.47547	0.516649	988	0	-0.13088	0.14442	0.56963	1	138	0	-0.13088
BRWD1	6	0.98221	0.49093	0.529292	1020	0	-0.1864	0.69341	0.98407	1	667	0	-0.1864
TRDMT1	6	0.98224	0.49093	0.529292	1021	0	0.11531	0.11825	0.47043	1	116	0	0.11531
DGKQ	6	0.98252	0.49093	0.529292	1022	0	-0.064437	0.37788	0.87551	1	359	0	-0.064437
PHYH	6	0.98268	0.49093	0.529292	1023	0	0.026377	0.16755	0.63262	1	162	0	0.026377
RCAN2	6	0.98302	0.49094	0.529292	1024	0	-0.01942	0.54908	0.93972	1	534	0	-0.01942
TMLHE	6	0.98336	0.49094	0.529292	1025	0	-0.020072	0.51037	0.91751	1	498	0	-0.020072
WRN	6	0.98345	0.49094	0.529292	1026	0	-0.21436	0.069151	0.28242	1	71	0	-0.21436
TET2	6	0.98369	0.49094	0.529292	1027	0	-0.13274	0.76046	0.99453	1	728	0	-0.13274
RBMY1B	1	0.81886	0.50099	0.539604	668	0	-0.088673	0.18114	0.49901	1	177	0	-0.088673
TLR2	6	0.98398	0.51356	0.552607	1028	0	-0.038662	0.09736	0.34176	1	95	0	-0.038662
ZC3HAV1	6	0.98427	0.53586	0.573811	1029	0	-0.033768	0.1832	0.63263	1	180	0	-0.033768
PRDM2	6	0.98439	0.53586	0.573811	1030	0	-0.054624	0.29778	0.78655	1	288	0	-0.054624
ESRP2	6	0.98529	0.53587	0.573811	1032	0	-0.12579	0.38772	0.87551	1	375	0	-0.12579
SFMBT2	6	0.98561	0.53587	0.573811	1033	0	-0.1734	0.20394	0.72509	1	197	0	-0.1734
RAD54L	6	0.98577	0.53587	0.573811	1034	0	-0.17132	0.80349	0.99725	1	762	0	-0.17132
KDM3B	6	0.98657	0.5564	0.591215	1035	0	-0.088335	0.66676	0.97951	1	646	0	-0.088335
CUL7	6	0.98673	0.5564	0.591215	1036	0	-0.034976	0.15724	0.5967	1	151	0	-0.034976
BPTF	6	0.98705	0.5564	0.591215	1037	0	0.0047507	0.00034479	0.0071612	1	2	2	0.0047507
HDAC10	6	0.98722	0.55641	0.591215	1038	0	-0.06685	0.43441	0.89524	1	424	0	-0.06685
TRNAU1AP	6	0.98734	0.55641	0.591215	1039	0	-0.11095	0.63305	0.97581	1	619	0	-0.11095
BBOX1	6	0.98779	0.55641	0.591215	1040	0	-0.055423	0.31068	0.81798	1	301	0	-0.055423
ANKS3	6	0.98781	0.55641	0.591215	1041	0	-0.16087	0.38159	0.87551	1	363	0	-0.16087
DLC1	6	0.98793	0.55641	0.591215	1042	0	-0.13188	0.66232	0.97784	1	642	0	-0.13188
ELAVL2	6	0.98832	0.57561	0.609281	1043	0	-0.14866	0.14924	0.59669	1	143	0	-0.14866
KDM4A	6	0.98847	0.57562	0.609281	1044	0	-0.0047316	0.015977	0.093077	1	17	1	-0.0047316
HMGB2	6	0.9885	0.57562	0.609281	1045	0	-0.020919	0.24266	0.7509	1	231	0	-0.020919
METTL22	6	0.98852	0.57562	0.609281	1046	0	-5.1615e-05	0.22127	0.75089	1	207	0	-5.1615e-05
SAMD3	6	0.98885	0.59536	0.627777	1047	0	-0.057067	0.21828	0.75089	1	206	0	-0.057067
METTL10	6	0.98911	0.59536	0.627777	1048	0	-0.12361	0.26924	0.76327	1	260	0	-0.12361
CUL4B	6	0.98934	0.59536	0.627777	1049	0	-0.16448	0.81594	0.99774	1	780	0	-0.16448
SGMS1	6	0.98936	0.59536	0.627777	1050	0	-0.22036	0.8098	0.99754	1	770	0	-0.22036
MED12L	6	0.98973	0.61471	0.645103	1051	0	-0.10531	0.76296	0.99502	1	731	0	-0.10531
ARID1B	6	0.98979	0.61471	0.645103	1052	0	-0.015707	0.2287	0.75089	1	215	0	-0.015707
PPARGC1B	6	0.9903	0.61472	0.645103	1053	0	-0.0049336	0.21227	0.75089	1	200	0	-0.0049336
MED13	6	0.99042	0.61472	0.645103	1054	0	-0.035746	0.24411	0.7509	1	232	0	-0.035746
ALKBH8	6	0.99049	0.61472	0.645103	1055	0	-0.13919	0.35972	0.8755	1	341	0	-0.13919
HDAC11	6	0.99096	0.63217	0.660915	1056	0	-0.10293	0.40283	0.88255	1	392	0	-0.10293
PHYHD1	6	0.99109	0.63217	0.660915	1057	0	-0.075801	0.63345	0.97581	1	620	0	-0.075801
AURKC	6	0.99121	0.63218	0.660915	1058	0	-0.059617	0.29641	0.78655	1	287	0	-0.059617
SASH3	6	0.9916	0.63218	0.660915	1059	0	-0.094876	0.57268	0.9468	1	559	0	-0.094876
RPS6KA5	6	0.99232	0.64903	0.67789	1060	0	-0.015796	0.42578	0.89523	1	417	0	-0.015796
CDY2B	1	0.89346	0.65528	0.683772	801	0	0.10821	0.10654	0.34472	1	103	0	0.10821
H2AFY	6	0.99262	0.66584	0.692179	1061	0	-0.086623	0.61433	0.96694	1	605	0	-0.086623
RBMXL3	6	0.99273	0.66584	0.692179	1062	0	-0.004434	0.061331	0.2513	1	60	0	-0.004434
TRMT44	6	0.99277	0.66585	0.692179	1063	0	-0.019553	0.47756	0.91212	1	462	0	-0.019553
ESRP1	6	0.99289	0.66585	0.692179	1064	0	-0.12666	0.39138	0.88254	1	377	0	-0.12666
MBD3L2	6	0.9931	0.68155	0.707172	1065	0	0.037338	0.034868	0.12497	1	36	1	0.037338
PRDM14	6	0.99311	0.68155	0.707172	1066	0	-0.12417	0.15804	0.5967	1	152	0	-0.12417
NTHL1	6	0.99351	0.71134	0.736018	1067	0	-0.18283	0.35015	0.8755	1	333	0	-0.18283
METTL4	6	0.99356	0.71134	0.736018	1068	0	-0.019796	0.35144	0.8755	1	336	0	-0.019796
STIM2	6	0.99378	0.71135	0.736018	1069	0	-0.067271	0.19401	0.68179	1	191	0	-0.067271
RBMY1D	2	0.96272	0.71857	0.742792	972	0	-0.037847	0.32797	0.74565	1	313	0	-0.037847
CDY2A	3	0.98476	0.74051	0.764752	1031	0	0.18206	0.053475	0.22247	1	55	0	0.18206
PHC3	6	0.99463	0.76442	0.785778	1070	0	-0.19233	0.5505	0.93972	1	535	0	-0.19233
WDR11	6	0.99484	0.76442	0.785778	1071	0	-0.11811	0.66492	0.97951	1	643	0	-0.11811
HNRNPCL1	6	0.9949	0.76442	0.785778	1072	0	0.16354	0.051699	0.18822	1	52	1	0.16354
DGKD	6	0.99507	0.76443	0.785778	1073	0	0.014105	0.082918	0.31234	1	81	0	0.014105
UNKL	6	0.99533	0.76443	0.785778	1074	0	-0.006952	0.24047	0.7509	1	227	0	-0.006952
RBMY1A1	6	0.99566	0.77591	0.793901	1075	0	-0.07627	0.60763	0.96446	1	597	0	-0.07627
TNKS	6	0.99569	0.77591	0.793901	1076	0	0.020215	0.17306	0.63262	1	166	0	0.020215
PRDM16	6	0.99583	0.77591	0.793901	1078	0	-0.01943	0.41587	0.89523	1	406	0	-0.01943
PPFIA1	6	0.99587	0.77591	0.793901	1079	0	-0.046678	0.088888	0.34175	1	86	0	-0.046678
NEIL3	6	0.99608	0.77592	0.793901	1080	0	-0.056145	0.13549	0.53596	1	130	0	-0.056145
SP100	5	0.99578	0.79126	0.808842	1077	0	-0.046227	0.17507	0.67567	1	168	0	-0.046227
MLL5	6	0.99666	0.79833	0.814567	1081	0	0.028038	0.48712	0.91751	1	471	0	0.028038
RBMS3	6	0.99669	0.79833	0.814567	1082	0	-0.10867	0.24193	0.7509	1	230	0	-0.10867
MLL	6	0.99695	0.80887	0.821532	1083	0	0.22214	0.049058	0.15738	1	50	1	0.22214
L3MBTL4	6	0.99696	0.80887	0.821532	1084	0	-0.15253	0.69513	0.98407	1	669	0	-0.15253
MEX3B	6	0.99706	0.80887	0.821532	1085	0	-0.15534	0.64134	0.97581	1	626	0	-0.15534
MPG	6	0.99715	0.80887	0.821532	1086	0	-0.097731	0.33786	0.8609	1	322	0	-0.097731
SAMD10	6	0.99735	0.80888	0.821532	1087	0	-0.047902	0.38466	0.87551	1	368	0	-0.047902
ZC3H12C	6	0.99775	0.82793	0.840105	1088	0	-0.074283	0.063073	0.2513	1	64	0	-0.074283
INPPL1	6	0.99818	0.8366	0.847357	1089	0	-0.079846	0.4519	0.90105	1	438	0	-0.079846
MBD3L1	6	0.99841	0.83661	0.847357	1090	0	-0.070035	0.59003	0.95942	1	574	0	-0.070035
YY2	6	0.99866	0.84545	0.855528	1091	0	0.047998	0.25712	0.7509	1	246	0	0.047998
PCBP4	6	0.99876	0.86195	0.87063	1092	0	0.14681	0.18475	0.63263	1	183	0	0.14681
MEN1	6	0.9988	0.86196	0.87063	1093	0	0.085815	0.00045947	0.0071701	1	3	1	0.085815
PCBP3	6	0.99902	0.86936	0.87731	1094	0	-0.072582	0.15245	0.59669	1	146	0	-0.072582
EPHA8	6	0.99906	0.87638	0.88358	1095	0	-0.10334	0.52834	0.92248	1	517	0	-0.10334
ELAVL4	6	0.99912	0.89042	0.896112	1096	0	0.064534	0.17697	0.63263	1	171	0	0.064534
PAN3	6	0.99917	0.89043	0.896112	1097	0	0.021763	0.0013779	0.029098	1	4	1	0.021763
CDY1	6	0.99954	0.9077	0.912663	1098	0	-0.023507	0.47488	0.90684	1	459	0	-0.023507
CTBP1	6	0.99992	0.96244	0.965936	1099	0	0.037593	0.02321	0.12496	1	24	1	0.037593
SPEN	6	0.99992	0.96244	0.965936	1100	0	-0.024224	0.15883	0.5967	1	153	0	-0.024224
DAZ1	6	0.99995	0.97731	0.979978	1101	0	-0.032725	0.27909	0.77484	1	271	0	-0.032725
L3MBTL3	6	0.99996	0.98062	0.982395	1102	0	0.066941	0.0068736	0.061034	1	10	1	0.066941
JHDM1D	6	0.99998	0.99009	0.990992	1103	0	0.072133	0.15485	0.5967	1	149	0	0.072133

## Sheet: A673_in vivo
id	num	neg|score	neg|p-value	neg|fdr	neg|rank	neg|goodsgrna	neg|lfc	pos|score	pos|p-value	pos|fdr	pos|rank	pos|goodsgrna	pos|lfc
UBE2I	5	5.5007e-09	4.4841e-06	2.9e-05	1	5	-3.6808	1	1	1	1103	0	-3.6808
SUPT16H	5	4.4417e-08	4.4841e-06	2.9e-05	2	5	-3.852	1	1	1	1099	0	-3.852
NIP7	6	2.4819e-07	4.4841e-06	2.9e-05	3	6	-2.4122	1	1	1	1102	0	-2.4122
RPA3	5	3.2413e-07	4.4841e-06	2.9e-05	4	5	-2.8022	1	1	1	1098	0	-2.8022
MED14	6	3.4424e-07	4.4841e-06	2.9e-05	5	6	-2.3236	1	1	1	1101	0	-2.3236
XRCC5	5	6.107e-07	4.4841e-06	2.9e-05	6	5	-3.5348	1	1	1	1100	0	-3.5348
HCFC1	5	1.5138e-06	4.4841e-06	2.9e-05	7	5	-3.0457	1	1	1	1097	0	-3.0457
KIAA1429	5	1.824e-06	4.4841e-06	2.9e-05	8	5	-2.1267	1	1	1	1096	0	-2.1267
YBX1	6	2.4802e-06	4.4841e-06	2.9e-05	9	6	-2.1184	1	1	1	1095	0	-2.1184
MCM7	5	2.5557e-06	4.4841e-06	2.9e-05	10	5	-3.5166	0.99989	1	1	1080	0	-3.5166
MCM6	5	6.0671e-06	4.4841e-06	2.9e-05	11	3	-3.5034	0.79137	0.9466	1	781	0	-3.5034
HJURP	5	7.0865e-06	4.4841e-06	2.9e-05	12	3	-2.6288	0.68129	0.90565	1	668	0	-2.6288
RPA2	5	7.3911e-06	4.4841e-06	2.9e-05	13	5	-2.7861	0.99999	1	1	1094	0	-2.7861
PHIP	5	1.2309e-05	4.4841e-06	2.9e-05	14	5	-1.6655	0.99999	1	1	1093	0	-1.6655
SMC6	6	1.2701e-05	4.4841e-06	2.9e-05	15	5	-2.4754	0.99513	1	1	1044	0	-2.4754
CDK12	5	1.6838e-05	4.4841e-06	2.9e-05	16	5	-2.5218	0.99998	1	1	1092	0	-2.5218
DGCR8	5	1.9431e-05	4.4841e-06	2.9e-05	17	4	-2.4164	0.606	0.81782	1	584	0	-2.4164
SFPQ	6	2.6689e-05	4.4841e-06	2.9e-05	18	6	-1.4871	0.99997	1	1	1091	0	-1.4871
CDK9	5	3.0799e-05	4.4841e-06	2.9e-05	19	5	-2.1603	0.99997	1	1	1090	0	-2.1603
PPRC1	6	3.7724e-05	4.4841e-06	2.9e-05	20	6	-1.3099	0.99996	1	1	1089	0	-1.3099
MCM2	5	3.9321e-05	4.4841e-06	2.9e-05	21	5	-2.9425	0.99995	1	1	1088	0	-2.9425
ELAVL1	6	4.7774e-05	4.4841e-06	2.9e-05	22	6	-1.5835	0.99995	1	1	1087	0	-1.5835
ZRSR2	6	4.9648e-05	4.4841e-06	2.9e-05	23	6	-1.4714	0.99995	1	1	1086	0	-1.4714
WDR82	5	6.2734e-05	4.4841e-06	2.9e-05	24	5	-2.2199	0.99994	1	1	1085	0	-2.2199
LSM11	6	7.3999e-05	4.4841e-06	2.9e-05	25	5	-1.5094	0.66969	0.86988	1	653	0	-1.5094
MED30	6	8.1582e-05	4.4841e-06	2.9e-05	26	6	-1.6655	0.99992	1	1	1084	0	-1.6655
KAT8	6	8.565e-05	4.4841e-06	2.9e-05	27	5	-1.7118	0.9204	0.99531	1	913	0	-1.7118
SNRNP35	6	8.6239e-05	4.4841e-06	2.9e-05	28	5	-1.7278	0.93013	0.99614	1	927	0	-1.7278
WDR5	5	8.8875e-05	4.4841e-06	2.9e-05	29	5	-1.5911	0.99991	1	1	1083	0	-1.5911
HSPA8	5	9.7078e-05	4.4841e-06	2.9e-05	30	5	-1.7223	0.9999	1	1	1082	0	-1.7223
HNRNPC	6	9.8341e-05	4.4841e-06	2.9e-05	31	6	-1.1667	0.9999	1	1	1081	0	-1.1667
NAA38	6	0.00013365	4.4841e-06	2.9e-05	32	5	-1.5553	0.19017	0.4174	1	187	1	-1.5553
RAD51	5	0.00013678	4.4841e-06	2.9e-05	33	5	-1.3688	0.99986	1	1	1079	0	-1.3688
LSM7	6	0.00014046	4.4841e-06	2.9e-05	34	6	-1.4506	0.99983	1	1	1075	0	-1.4506
IGF2BP1	6	0.00015166	4.4841e-06	2.9e-05	35	6	-1.2578	0.99985	1	1	1078	0	-1.2578
MYC	5	0.00015167	4.4841e-06	2.9e-05	36	5	-2.7253	0.99985	1	1	1077	0	-2.7253
ELP4	5	0.00015714	4.4841e-06	2.9e-05	37	5	-1.3791	0.99984	1	1	1076	0	-1.3791
POLE3	6	0.00017136	4.4841e-06	2.9e-05	38	6	-1.1362	0.99983	1	1	1074	0	-1.1362
RPA1	5	0.00017261	4.4841e-06	2.9e-05	39	4	-2.9117	0.89383	0.99131	1	879	0	-2.9117
PABPN1	6	0.0001746	4.4841e-06	2.9e-05	40	5	-1.773	0.9824	0.99967	1	1006	0	-1.773
SNRPD1	6	0.00018624	4.4841e-06	2.9e-05	41	6	-1.5847	0.99951	1	1	1066	0	-1.5847
ELP3	6	0.00020309	4.4841e-06	2.9e-05	42	5	-1.595	0.95322	0.99828	1	956	0	-1.595
BOP1	5	0.00021924	4.4841e-06	2.9e-05	43	5	-1.1725	0.99978	1	1	1073	0	-1.1725
RBMX	6	0.00023313	4.4841e-06	2.9e-05	44	6	-1.0257	0.99977	1	1	1072	0	-1.0257
U2AF2	6	0.00026505	4.4841e-06	2.9e-05	45	6	-1.4039	0.99973	1	1	1071	0	-1.4039
CHAF1A	6	0.00028112	4.4841e-06	2.9e-05	46	4	-1.5547	0.94759	0.99806	1	948	0	-1.5547
EIF3B	6	0.00028831	4.4841e-06	2.9e-05	47	5	-1.9973	0.97521	0.99948	1	991	0	-1.9973
SSRP1	6	0.00029733	4.4841e-06	2.9e-05	48	6	-1.0811	0.9997	1	1	1070	0	-1.0811
HDAC3	6	0.00031274	4.4841e-06	2.9e-05	49	6	-1.413	0.99921	1	1	1059	0	-1.413
BAZ1B	6	0.0003642	4.4841e-06	2.9e-05	50	6	-1.1847	0.99964	1	1	1069	0	-1.1847
SART3	6	0.00037985	4.4841e-06	2.9e-05	51	5	-1.7867	0.95696	0.99881	1	962	0	-1.7867
U2AF1	6	0.00039131	4.4841e-06	2.9e-05	52	6	-2.0333	0.99961	1	1	1068	0	-2.0333
SET	5	0.00040398	4.4841e-06	2.9e-05	53	4	-1.2692	0.43939	0.67618	1	418	0	-1.2692
SF3B3	6	0.00040524	4.4841e-06	2.9e-05	54	5	-1.7632	0.99739	1	1	1048	0	-1.7632
XRCC6	5	0.00040901	4.4841e-06	2.9e-05	55	5	-2.2384	0.99882	1	1	1056	0	-2.2384
PRMT5	6	0.00041309	4.4841e-06	2.9e-05	56	3	-0.83709	0.54193	0.77802	1	516	0	-0.83709
RBBP4	6	0.0004627	4.4841e-06	2.9e-05	57	6	-0.97592	0.99954	1	1	1067	0	-0.97592
SF1	6	0.00049308	4.4841e-06	2.9e-05	58	5	-2.1607	0.53177	0.77801	1	508	0	-2.1607
ATR	5	0.00050177	4.4841e-06	2.9e-05	59	5	-1.4877	0.9995	1	1	1065	0	-1.4877
PHF5A	6	0.00050942	4.4841e-06	2.9e-05	60	3	-1.3789	0.41352	0.66826	1	394	0	-1.3789
KDM8	5	0.00051673	4.4841e-06	2.9e-05	61	4	-1.8766	0.57874	0.80856	1	554	0	-1.8766
METTL1	6	0.00054027	4.4841e-06	2.9e-05	62	6	-1.4896	0.99936	1	1	1062	0	-1.4896
EHMT1	6	0.00055699	4.4841e-06	2.9e-05	63	6	-0.98657	0.99944	1	1	1064	0	-0.98657
TRIM28	6	0.00056066	4.4841e-06	2.9e-05	64	5	-1.2307	0.98609	0.99983	1	1015	0	-1.2307
CDK7	5	0.0005697	4.4841e-06	2.9e-05	65	4	-2.1461	0.79246	0.9466	1	783	0	-2.1461
MCM3AP	6	0.00058967	4.4841e-06	2.9e-05	66	5	-1.1399	0.99653	1	1	1047	0	-1.1399
METTL17	6	0.00060695	4.4841e-06	2.9e-05	67	6	-1.2919	0.99939	1	1	1063	0	-1.2919
MED9	6	0.00062805	4.4841e-06	2.9e-05	68	4	-1.2914	0.99114	0.99995	1	1026	0	-1.2914
SMC1A	6	0.00064065	4.4841e-06	2.9e-05	69	4	-1.9989	0.62864	0.86246	1	607	0	-1.9989
MED8	6	0.0006985	4.4841e-06	2.9e-05	70	6	-1.1857	0.9993	1	1	1061	0	-1.1857
DROSHA	5	0.00072921	4.4841e-06	2.9e-05	71	4	-1.6708	0.62174	0.8259	1	599	0	-1.6708
GAPDH	6	0.00073283	4.4841e-06	2.9e-05	72	5	-1.9839	0.97472	0.99939	1	989	0	-1.9839
UPF1	6	0.0007622	4.4841e-06	2.9e-05	73	6	-1.4606	0.99833	1	1	1052	0	-1.4606
GTF2H1	5	0.00078309	4.4841e-06	2.9e-05	74	5	-2.2916	0.99922	1	1	1060	0	-2.2916
5-Mar	5	0.0007957	4.4841e-06	2.9e-05	75	5	-1.4415	0.9992	1	1	1058	0	-1.4415
PABPC1	6	0.00082389	4.4841e-06	2.9e-05	76	6	-1.2476	0.99876	1	1	1055	0	-1.2476
SMN1	5	0.00090048	4.4841e-06	2.9e-05	77	5	-2.4302	0.99852	1	1	1053	0	-2.4302
PRMT1	6	0.0009196	4.4841e-06	2.9e-05	78	4	-1.4583	0.92508	0.99575	1	917	0	-1.4583
SF3B4	6	0.00092269	4.4841e-06	2.9e-05	79	5	-1.2747	0.98058	0.99963	1	1002	0	-1.2747
SMC2	6	0.00095186	4.4841e-06	2.9e-05	80	5	-2.0428	0.98515	0.99977	1	1013	0	-2.0428
MED4	6	0.0009701	4.4841e-06	2.9e-05	81	4	-1.85	0.8741	0.98314	1	855	0	-1.85
SSB	6	0.0009824	4.4841e-06	2.9e-05	82	5	-1.8259	0.98702	0.99987	1	1018	0	-1.8259
PNO1	6	0.0010122	4.4841e-06	2.9e-05	83	6	-1.0222	0.99899	1	1	1057	0	-1.0222
LSM2	6	0.0010431	4.4841e-06	2.9e-05	84	5	-1.5144	0.99434	0.99999	1	1042	0	-1.5144
CUL1	6	0.0011459	4.4841e-06	2.9e-05	85	5	-1.4826	0.97515	0.99948	1	990	0	-1.4826
TONSL	5	0.0011484	4.4841e-06	2.9e-05	86	3	-1.6342	0.72089	0.92484	1	712	0	-1.6342
VPS72	5	0.0013166	4.4841e-06	2.9e-05	87	5	-1.3213	0.99868	1	1	1054	0	-1.3213
KAT5	6	0.0014148	4.4841e-06	2.9e-05	88	5	-1.7063	0.98712	0.99987	1	1019	0	-1.7063
RBM25	6	0.0014741	4.4841e-06	2.9e-05	89	5	-1.2084	0.92337	0.99575	1	915	0	-1.2084
BRCA1	5	0.0014959	4.4841e-06	2.9e-05	90	4	-1.3236	0.93922	0.99722	1	938	0	-1.3236
POLR2B	5	0.0016369	4.4841e-06	2.9e-05	91	3	-2.1891	0.39464	0.64863	1	378	0	-2.1891
CPSF4	6	0.0016566	4.4841e-06	2.9e-05	92	3	-1.2861	0.66269	0.86987	1	645	0	-1.2861
SNRPG	6	0.0016808	4.4841e-06	2.9e-05	93	5	-1.6214	0.63065	0.86246	1	608	0	-1.6214
DIMT1	6	0.0017225	4.4841e-06	2.9e-05	94	5	-1.703	0.32339	0.53473	1	307	1	-1.703
DMAP1	6	0.0018607	4.4841e-06	2.9e-05	96	5	-1.5946	0.98401	0.99968	1	1008	0	-1.5946
TUT1	6	0.0019305	4.4841e-06	2.9e-05	97	3	-1.0542	0.21151	0.45143	1	204	1	-1.0542
SUV420H2	6	0.0019557	4.4841e-06	2.9e-05	98	6	-0.66027	0.99804	1	1	1051	0	-0.66027
EP400	6	0.0020123	4.4841e-06	2.9e-05	99	6	-1.4378	0.99799	1	1	1050	0	-1.4378
PUF60	6	0.0020402	4.4841e-06	2.9e-05	100	5	-1.3314	0.57898	0.81886	1	555	0	-1.3314
MED28	6	0.0020437	4.4841e-06	2.9e-05	101	6	-1.2237	0.99796	1	1	1049	0	-1.2237
MED7	6	0.0020753	4.4841e-06	2.9e-05	102	4	-1.529	0.77409	0.9505	1	763	0	-1.529
SNRPA	6	0.002076	4.4841e-06	2.9e-05	103	5	-1.0956	0.65368	0.86987	1	632	0	-1.0956
MED21	6	0.0021639	4.4841e-06	2.9e-05	104	5	-1.2466	0.67943	0.87692	1	662	0	-1.2466
SNRPB	6	0.0022167	4.4841e-06	2.9e-05	105	5	-1.4415	0.96947	0.99938	1	978	0	-1.4415
HINFP	6	0.0022956	4.4841e-06	2.9e-05	106	5	-1.061	0.99141	0.99996	1	1029	0	-1.061
MED22	6	0.0023012	4.4841e-06	2.9e-05	107	5	-1.0527	0.9869	0.99987	1	1017	0	-1.0527
ASH2L	6	0.002309	4.4841e-06	2.9e-05	108	5	-1.0159	0.75765	0.94375	1	747	0	-1.0159
SMC5	6	0.0023643	4.4841e-06	2.9e-05	109	5	-1.2728	0.99369	0.99998	1	1036	0	-1.2728
MKI67IP	6	0.0024898	4.4841e-06	2.9e-05	110	4	-1.6801	0.94727	0.99806	1	947	0	-1.6801
RBM17	6	0.0026956	4.4841e-06	2.9e-05	112	5	-1.4417	0.97659	0.99949	1	993	0	-1.4417
CHD4	6	0.0027273	4.4841e-06	2.9e-05	113	5	-1.0463	0.99398	0.99999	1	1039	0	-1.0463
SUPT6H	6	0.002826	4.4841e-06	2.9e-05	114	4	-1.3829	0.16042	0.36804	1	170	1	-1.3829
UHRF1	6	0.0028744	4.4841e-06	2.9e-05	115	5	-1.5177	0.82836	0.96416	1	816	0	-1.5177
PDCD11	6	0.0029444	4.4841e-06	2.9e-05	116	4	-1.1751	0.57359	0.80922	1	547	0	-1.1751
PPIL4	6	0.0029747	4.4841e-06	2.9e-05	117	4	-1.6019	0.87394	0.98314	1	854	0	-1.6019
RNF113A	6	0.0030581	4.4841e-06	2.9e-05	118	4	-1.3044	0.65708	0.86987	1	640	0	-1.3044
LSM5	6	0.0031005	4.4841e-06	2.9e-05	119	4	-1.0434	0.7429	0.94007	1	729	0	-1.0434
ZC3H3	6	0.003152	4.4841e-06	2.9e-05	120	5	-1.3167	0.58652	0.82884	1	565	0	-1.3167
GTF3C4	6	0.0031856	4.4841e-06	2.9e-05	121	5	-1.4725	0.99588	1	1	1045	0	-1.4725
OGT	6	0.0032603	4.4841e-06	2.9e-05	122	4	-1.0637	0.92872	0.99576	1	923	0	-1.0637
SNRPD2	6	0.0033107	4.4841e-06	2.9e-05	123	5	-1.5526	0.99182	0.99996	1	1031	0	-1.5526
CDK2	6	0.0035473	4.4841e-06	2.9e-05	124	4	-1.5187	0.60637	0.85442	1	585	0	-1.5187
AURKA	6	0.0042657	4.4841e-06	2.9e-05	126	5	-1.3026	0.99285	0.99996	1	1034	0	-1.3026
MED1	6	0.0043194	4.4841e-06	2.9e-05	127	4	-1.3236	0.66492	0.86988	1	649	0	-1.3236
SNRPD3	6	0.0044031	4.4841e-06	2.9e-05	128	4	-0.73678	0.087186	0.33376	1	120	1	-0.73678
AURKB	6	0.004465	4.4841e-06	2.9e-05	129	4	-1.25	0.48182	0.74065	1	459	0	-1.25
TARDBP	6	0.0045577	4.4841e-06	2.9e-05	130	5	-1.295	0.76681	0.94748	1	759	0	-1.295
HNRNPH1	6	0.0052615	4.4841e-06	2.9e-05	131	5	-1.3705	0.84186	0.96905	1	827	0	-1.3705
ZFR	6	0.0052982	4.4841e-06	2.9e-05	132	5	-0.89194	0.60763	0.85443	1	586	0	-0.89194
C11orf30	6	0.005495	4.4841e-06	2.9e-05	133	5	-1.2797	0.96617	0.99917	1	972	0	-1.2797
ZMAT5	6	0.0055257	4.4841e-06	2.9e-05	134	5	-0.99021	0.5244	0.76627	1	505	0	-0.99021
MED31	6	0.0056787	4.4841e-06	2.9e-05	136	4	-1.0451	0.14036	0.36803	1	157	1	-1.0451
RBM27	6	0.0060733	4.4841e-06	2.9e-05	137	4	-1.2387	0.89796	0.9898	1	887	0	-1.2387
YY1	6	0.0062878	4.4841e-06	2.9e-05	139	5	-1.1188	0.9446	0.99714	1	943	0	-1.1188
RBMX2	6	0.0063423	4.4841e-06	2.9e-05	140	5	-1.3864	0.55379	0.80921	1	524	0	-1.3864
CUL2	6	0.0064002	4.4841e-06	2.9e-05	141	4	-1.0243	0.19861	0.41741	1	194	1	-1.0243
MED17	6	0.0068105	4.4841e-06	2.9e-05	142	4	-1.2671	0.98192	0.99967	1	1004	0	-1.2671
SETDB1	6	0.0068386	4.4841e-06	2.9e-05	143	4	-1.2895	0.086334	0.33376	1	119	1	-1.2895
PRPF3	6	0.007166	4.4841e-06	2.9e-05	144	5	-0.8854	0.97842	0.99962	1	995	0	-0.8854
DICER1	6	0.0078858	4.4841e-06	2.9e-05	145	3	-0.56279	0.31136	0.53473	1	294	1	-0.56279
SMARCA5	6	0.0081848	4.4841e-06	2.9e-05	147	5	-1.2333	0.65859	0.86987	1	643	0	-1.2333
RBM14	6	0.0085697	4.4841e-06	2.9e-05	148	4	-1.2969	0.47002	0.74065	1	452	0	-1.2969
NCOR2	6	0.0087117	4.4841e-06	2.9e-05	149	5	-0.66245	0.68156	0.87692	1	669	0	-0.66245
HNRNPM	6	0.009229	4.4841e-06	2.9e-05	150	4	-1.1785	0.59956	0.85442	1	575	0	-1.1785
SNRPF	6	0.0097183	4.4841e-06	2.9e-05	151	4	-1.036	0.99218	0.99996	1	1032	0	-1.036
RBM42	6	0.0099184	4.4841e-06	2.9e-05	152	4	-1.184	0.64871	0.86247	1	625	0	-1.184
RBMS1	6	0.009981	4.4841e-06	2.9e-05	153	5	-0.72863	0.99374	0.99999	1	1037	0	-0.72863
ZC3H8	6	0.010128	4.4841e-06	2.9e-05	154	5	-0.96863	0.88663	0.98694	1	868	0	-0.96863
SIRT7	6	0.010451	4.4841e-06	2.9e-05	155	5	-0.63929	0.81391	0.95906	1	803	0	-0.63929
NCBP2	6	0.010453	4.4841e-06	2.9e-05	156	5	-1.1294	0.98878	0.99992	1	1022	0	-1.1294
H3F3B	6	0.010501	4.4841e-06	2.9e-05	157	5	-0.8028	0.7039	0.88968	1	695	0	-0.8028
MED12	6	0.010622	4.4841e-06	2.9e-05	158	4	-1.0222	0.9792	0.99962	1	998	0	-1.0222
MED20	6	0.010834	4.4841e-06	2.9e-05	160	5	-0.8668	0.4602	0.7135	1	441	0	-0.8668
LARP1	6	0.010862	4.4841e-06	2.9e-05	161	4	-1.158	0.53712	0.77802	1	512	0	-1.158
RBM39	6	0.011174	4.4841e-06	2.9e-05	162	5	-0.97871	0.99403	0.99999	1	1040	0	-0.97871
MED11	6	0.01128	4.4841e-06	2.9e-05	163	5	-1.0486	0.11908	0.35115	1	142	1	-1.0486
CENPA	6	0.011577	4.4841e-06	2.9e-05	164	5	-0.95407	0.43327	0.6835	1	412	0	-0.95407
RNPS1	6	0.011778	4.4841e-06	2.9e-05	165	4	-1.2919	0.9913	0.99996	1	1028	0	-1.2919
SIN3A	6	0.011907	4.4841e-06	2.9e-05	166	5	-1.0317	0.94829	0.99806	1	949	0	-1.0317
MED27	6	0.012173	4.4841e-06	2.9e-05	167	4	-0.96021	0.88144	0.9845	1	864	0	-0.96021
EIF2S1	6	0.012288	4.4841e-06	2.9e-05	168	4	-1.1698	0.8273	0.96415	1	813	0	-1.1698
HDAC8	6	0.012343	4.4841e-06	2.9e-05	169	4	-1.1439	0.77648	0.95051	1	767	0	-1.1439
PHF6	6	0.012531	4.4841e-06	2.9e-05	170	5	-0.65693	0.66307	0.86987	1	646	0	-0.65693
SIN3B	6	0.013513	4.4841e-06	2.9e-05	172	5	-0.63949	0.32868	0.55162	1	310	1	-0.63949
KIN	6	0.013836	4.4841e-06	2.9e-05	173	4	-0.94933	0.92348	0.99575	1	916	0	-0.94933
SMC4	6	0.01396	4.4841e-06	2.9e-05	174	5	-1.1496	0.58299	0.81887	1	560	0	-1.1496
RRP7A	6	0.014162	4.4841e-06	2.9e-05	175	3	-0.47063	0.24775	0.51751	1	235	1	-0.47063
SF3A1	6	0.014166	4.4841e-06	2.9e-05	176	5	-1.0229	0.98798	0.99991	1	1020	0	-1.0229
ZC3H10	6	0.01425	4.4841e-06	2.9e-05	177	4	-0.94332	0.678	0.87692	1	661	0	-0.94332
MCM4	5	0.0018287	1.3452e-05	8.2e-05	95	4	-1.5908	0.92026	0.99443	1	912	0	-1.5908
TLK2	5	0.0025345	1.3452e-05	8.2e-05	111	4	-1.3324	0.81652	0.96574	1	805	0	-1.3324
TAF3	5	0.0037375	1.3452e-05	8.2e-05	125	5	-1.0007	0.99626	0.99999	1	1046	0	-1.0007
SRRM2	6	0.014782	1.3452e-05	8.2e-05	178	5	-0.77236	0.99253	0.99996	1	1033	0	-0.77236
SMARCD2	6	0.014971	1.3452e-05	8.2e-05	179	5	-1.0016	0.99462	1	1	1043	0	-1.0016
ZMYND8	6	0.016439	1.3452e-05	8.2e-05	181	4	-1.1166	0.97002	0.99938	1	980	0	-1.1166
WHSC1	6	0.016577	1.3452e-05	8.2e-05	183	4	-0.89501	0.84941	0.96905	1	833	0	-0.89501
MED26	6	0.016784	1.3452e-05	8.2e-05	184	4	-1.1168	0.84206	0.96905	1	828	0	-1.1168
CARM1	6	0.016924	1.3452e-05	8.2e-05	185	5	-0.9406	0.97438	0.99939	1	988	0	-0.9406
ERCC6L	6	0.017063	1.3452e-05	8.2e-05	186	4	-1.2392	0.57629	0.80922	1	551	0	-1.2392
RBM8A	6	0.017144	1.3452e-05	8.2e-05	187	4	-1.1103	0.18398	0.4174	1	183	1	-1.1103
YTHDC1	6	0.017718	1.3452e-05	8.2e-05	188	3	-0.61566	0.2047	0.45142	1	197	1	-0.61566
ASF1A	6	0.017844	1.3452e-05	8.2e-05	189	3	-0.68804	0.75138	0.94008	1	738	0	-0.68804
FKBP2	5	0.0055457	2.2421e-05	0.000134	135	4	-1.0089	0.83811	0.97409	1	824	0	-1.0089
ORC1	5	0.0061077	2.2421e-05	0.000134	138	4	-1.736	0.96721	0.99879	1	975	0	-1.736
NCL	6	0.018426	2.2421e-05	0.000134	191	5	-0.83648	0.99416	0.99999	1	1041	0	-0.83648
DPF1	5	0.0081043	3.1389e-05	0.000182	146	4	-0.97471	0.93241	0.99688	1	932	0	-0.97471
EIF4B	6	0.018975	3.1389e-05	0.000182	192	5	-1.0143	0.8552	0.97124	1	838	0	-1.0143
SPEN	6	0.019216	3.1389e-05	0.000182	193	4	-0.71609	0.91826	0.99475	1	907	0	-0.71609
PCBP1	6	0.019319	3.1389e-05	0.000182	194	4	-0.89157	0.98495	0.99976	1	1011	0	-0.89157
CHAF1B	6	0.019577	3.1389e-05	0.000182	195	5	-1.0258	0.98065	0.99963	1	1003	0	-1.0258
GTF2B	5	0.010658	4.0357e-05	0.000233	159	4	-0.94832	0.22316	0.45236	1	213	1	-0.94832
PRMT2	6	0.020318	6.7262e-05	0.000385	196	5	-0.64715	0.9823	0.99967	1	1005	0	-0.64715
ACTL6A	6	0.020367	6.7262e-05	0.000385	197	4	-0.94591	0.93564	0.99683	1	935	0	-0.94591
SNRPC	4	0.013151	7.623e-05	0.000432	171	3	-1.5027	0.98247	0.99987	1	1007	0	-1.5027
BRD4	6	0.02134	7.623e-05	0.000432	198	4	-1.0469	0.09736	0.33377	1	126	1	-1.0469
BCL11B	5	0.015787	9.4167e-05	0.00053	180	4	-0.78236	0.98508	0.99984	1	1012	0	-0.78236
PAF1	5	0.016524	0.00010314	0.000569	182	4	-1.1462	0.9856	0.99985	1	1014	0	-1.1462
TLK1	5	0.018065	0.00010314	0.000569	190	4	-0.9387	0.37596	0.61828	1	356	0	-0.9387
PPIE	6	0.022437	0.00010314	0.000569	200	4	-1.0604	0.68121	0.87692	1	667	0	-1.0604
RNF20	6	0.022719	0.00010314	0.000569	201	3	-0.69549	0.91803	0.99475	1	906	0	-0.69549
LSM4	6	0.023849	0.0001121	0.000613	202	3	-0.56557	0.37727	0.63508	1	358	1	-0.56557
KAT7	6	0.024043	0.0001121	0.000613	203	4	-0.88316	0.91239	0.99365	1	898	0	-0.88316
FBXW9	5	0.021951	0.00013901	0.000756	199	4	-0.76147	0.20802	0.45235	1	201	1	-0.76147
CPSF6	6	0.02517	0.00015695	0.000845	204	3	-0.89976	0.89658	0.9898	1	885	0	-0.89976
SMARCB1	6	0.025569	0.00015695	0.000845	205	4	-0.67848	0.4401	0.6989	1	420	0	-0.67848
KDM1A	6	0.027574	0.00016591	0.000881	208	4	-0.92336	0.36603	0.58503	1	349	1	-0.92336
GTF3A	6	0.027855	0.00016591	0.000881	209	3	-0.87844	0.76379	0.94376	1	755	0	-0.87844
ING3	6	0.027949	0.00016591	0.000881	210	3	-0.85388	0.64407	0.86247	1	620	0	-0.85388
SETD1B	6	0.028952	0.00017488	0.000886	213	4	-0.64366	0.90013	0.9916	1	889	0	-0.64366
HNRNPL	6	0.02902	0.00017488	0.000886	214	4	-0.92272	0.56723	0.80922	1	537	0	-0.92272
NONO	6	0.029773	0.00017488	0.000886	215	4	-0.58126	0.27136	0.53472	1	259	1	-0.58126
RBM22	6	0.030948	0.00017488	0.000886	218	4	-0.93587	0.93308	0.99682	1	933	0	-0.93587
ASF1B	6	0.031177	0.00017488	0.000886	220	4	-0.67395	0.96778	0.99928	1	976	0	-0.67395
PPP1R10	6	0.031968	0.00017488	0.000886	221	4	-1.0996	0.40043	0.65203	1	379	0	-1.0996
POLR2G	6	0.032157	0.00017488	0.000886	222	3	-0.66243	0.35336	0.56782	1	338	1	-0.66243
LSM10	6	0.032188	0.00017488	0.000886	223	4	-0.60564	0.70589	0.89584	1	698	0	-0.60564
SRRM1	6	0.032793	0.00017488	0.000886	225	2	-0.27493	0.57223	0.80922	1	545	0	-0.27493
CTCF	6	0.03298	0.00017488	0.000886	226	3	-0.3168	0.26711	0.53472	1	254	1	-0.3168
TRMT1	6	0.033589	0.00018385	0.000923	227	4	-0.81216	0.64909	0.86247	1	626	0	-0.81216
DKC1	6	0.035033	0.00018385	0.000923	229	4	-0.84205	0.49393	0.74066	1	472	0	-0.84205
HTATSF1	6	0.036165	0.00019282	0.000959	230	4	-0.99907	0.81504	0.95906	1	804	0	-0.99907
METTL14	6	0.036383	0.00019282	0.000959	231	4	-1.2128	0.61888	0.85443	1	597	0	-1.2128
CABIN1	5	0.026392	0.00020179	0.000995	206	4	-0.99858	0.95673	0.99802	1	960	0	-0.99858
HSPBAP1	5	0.027085	0.00020179	0.000995	207	3	-1.1647	0.95477	0.99801	1	957	0	-1.1647
NOL8	6	0.037811	0.00023766	0.001136	232	3	-0.63577	0.6164	0.85443	1	594	0	-0.63577
RBM19	6	0.038209	0.00023766	0.001136	233	2	-0.27449	0.74703	0.94008	1	733	0	-0.27449
MED6	6	0.038609	0.00023766	0.001136	234	3	-0.77312	0.92572	0.99576	1	919	0	-0.77312
RAD21	6	0.040227	0.00023766	0.001136	235	2	0.23182	0.0020402	0.029349	1	21	3	0.23182
CHD2	6	0.040709	0.00023766	0.001136	236	4	-0.69082	0.7649	0.94376	1	756	0	-0.69082
CDYL	6	0.040794	0.00023766	0.001136	237	4	-0.55653	0.01563	0.090961	1	50	2	-0.55653
DNAJC17	6	0.041971	0.00023766	0.001136	238	4	-0.88416	0.85902	0.97319	1	841	0	-0.88416
RC3H2	6	0.045244	0.00024663	0.001154	241	4	-1.0359	0.61058	0.85443	1	589	0	-1.0359
CHERP	6	0.046125	0.00024663	0.001154	243	4	-0.85286	0.95847	0.99904	1	963	0	-0.85286
KHSRP	6	0.047715	0.00024663	0.001154	244	4	-0.88306	0.36666	0.58503	1	350	1	-0.88306
G3BP1	6	0.048955	0.00024663	0.001154	245	4	-0.8778	0.94703	0.99806	1	946	0	-0.8778
NUFIP1	6	0.049147	0.00024663	0.001154	246	4	-0.90044	0.46404	0.74065	1	444	0	-0.90044
PHF12	5	0.028805	0.0002556	0.001186	211	4	-1.3469	0.98478	0.99983	1	1010	0	-1.3469
USP17L5	5	0.028855	0.0002556	0.001186	212	3	-0.90673	0.69009	0.91086	1	678	0	-0.90673
MPHOSPH8	5	0.029925	0.00026456	0.001222	216	3	-1.2536	0.69898	0.91087	1	689	0	-1.2536
TAF1	6	0.05002	0.00030941	0.001423	247	4	-0.91081	0.91746	0.99431	1	904	0	-0.91081
ZC3H18	6	0.050819	0.00039012	0.001772	248	3	-0.64612	0.65292	0.86987	1	630	0	-0.64612
SNRNP70	6	0.050877	0.00039012	0.001772	249	4	-0.91674	0.99101	0.99995	1	1025	0	-0.91674
KDM4B	6	0.053407	0.00039012	0.001772	250	4	-0.61561	0.52736	0.76628	1	507	0	-0.61561
SETD2	6	0.054638	0.00039909	0.001791	251	4	-0.92433	0.6533	0.86987	1	631	0	-0.92433
TRA2B	6	0.055211	0.00039909	0.001791	252	3	-0.63468	0.97241	0.99939	1	984	0	-0.63468
MBD3	6	0.05702	0.00039909	0.001791	253	4	-0.65489	0.83276	0.96905	1	820	0	-0.65489
JADE3	5	0.030844	0.00042599	0.001896	217	4	-0.75421	0.75071	0.93281	1	737	0	-0.75421
EPC2	5	0.031018	0.00042599	0.001896	219	4	-1.0856	0.98672	0.99987	1	1016	0	-1.0856
NPM1	5	0.032257	0.00043496	0.001929	224	4	-1.2215	0.95998	0.99847	1	965	0	-1.2215
MED10	6	0.059274	0.00048877	0.002133	255	3	-0.70169	0.777	0.95051	1	769	0	-0.70169
REST	6	0.059512	0.00048877	0.002133	256	3	-0.43461	0.86009	0.97501	1	843	0	-0.43461
METTL3	6	0.060401	0.00048877	0.002133	257	4	-0.63889	0.95199	0.99807	1	955	0	-0.63889
METTL2A	6	0.060732	0.00048877	0.002133	258	4	-0.82512	0.97945	0.99963	1	999	0	-0.82512
H2AFZ	6	0.061398	0.00049774	0.002147	260	4	-0.82957	0.77936	0.95051	1	771	0	-0.82957
DNMT3B	6	0.062631	0.00049774	0.002147	261	4	-0.71377	0.38466	0.63508	1	367	1	-0.71377
PUM1	6	0.063765	0.00049774	0.002147	262	4	-0.63358	0.94518	0.99756	1	944	0	-0.63358
RPH3A	5	0.03465	0.00050671	0.002177	228	4	-0.72229	0.98424	0.99983	1	1009	0	-0.72229
KANSL1	5	0.042564	0.00051568	0.00219	239	4	-0.79457	0.9722	0.99935	1	983	0	-0.79457
NASP	5	0.045032	0.00051568	0.00219	240	3	-0.76692	0.97844	0.99976	1	996	0	-0.76692
BCL11A	5	0.046067	0.00051568	0.00219	242	4	-0.60605	0.93774	0.99722	1	936	0	-0.60605
PPP1R9A	6	0.064337	0.00064123	0.002702	263	4	-0.61015	0.80585	0.95905	1	793	0	-0.61015
SMC3	6	0.064913	0.00064123	0.002702	264	4	-0.86435	0.052578	0.20707	1	81	1	-0.86435
GRSF1	6	0.066574	0.0006502	0.002729	265	4	-0.77719	0.97883	0.99962	1	997	0	-0.77719
WTAP	5	0.059013	0.00088338	0.003694	254	4	-0.63422	0.96716	0.99879	1	974	0	-0.63422
DPY30	5	0.061255	0.00099996	0.004166	259	3	-1.0648	0.97614	0.99967	1	992	0	-1.0648
EEF1G	6	0.071254	0.0011255	0.004304	267	3	-0.83037	0.7551	0.94375	1	744	0	-0.83037
H3F3A	6	0.072198	0.0011255	0.004304	268	4	-0.76558	0.99061	0.99995	1	1024	0	-0.76558
RBM18	6	0.072851	0.0011255	0.004304	269	4	-0.82397	0.97988	0.99963	1	1000	0	-0.82397
KDM2A	6	0.076602	0.0011255	0.004304	270	4	-0.74469	0.67996	0.87692	1	664	0	-0.74469
CTCFL	6	0.07673	0.0011255	0.004304	271	4	-0.6708	0.75167	0.94008	1	740	0	-0.6708
RPS3	6	0.077882	0.0011255	0.004304	273	4	-0.66758	0.96495	0.99917	1	970	0	-0.66758
YTHDF2	6	0.077924	0.0011255	0.004304	274	3	-0.66486	0.31405	0.53473	1	296	1	-0.66486
RNPC3	6	0.078634	0.0011255	0.004304	275	4	-0.58938	0.0097575	0.073625	1	43	2	-0.58938
CXXC1	6	0.07867	0.0011255	0.004304	276	4	-0.72099	0.97311	0.99939	1	986	0	-0.72099
SETD1A	6	0.078941	0.0011255	0.004304	277	3	-0.4325	0.90592	0.9924	1	892	0	-0.4325
HMGN2	6	0.079767	0.0011255	0.004304	278	3	-0.59579	0.91906	0.99531	1	908	0	-0.59579
TEP1	6	0.080104	0.0011255	0.004304	279	3	-0.36429	0.67441	0.86988	1	657	0	-0.36429
LARP4	6	0.080273	0.0011255	0.004304	280	4	-0.93228	0.38343	0.63508	1	365	1	-0.93228
SRRT	6	0.081974	0.0011255	0.004304	281	3	-0.72603	0.69273	0.87693	1	683	0	-0.72603
KRR1	6	0.082063	0.0011255	0.004304	282	2	-0.28935	0.28258	0.53472	1	270	1	-0.28935
RBM28	6	0.082238	0.0011255	0.004304	283	4	-0.54776	0.96269	0.99916	1	967	0	-0.54776
H2AFB3	6	0.089109	0.0011345	0.004304	285	4	-0.66376	0.90757	0.99306	1	894	0	-0.66376
IGF2BP2	6	0.090667	0.0011345	0.004304	286	4	-0.5757	0.90385	0.9924	1	890	0	-0.5757
PARP10	6	0.091765	0.0011345	0.004304	287	3	-0.59057	0.68719	0.87693	1	674	0	-0.59057
HMGB3	6	0.094826	0.0011345	0.004304	289	2	-0.085189	0.57449	0.80922	1	549	0	-0.085189
LIN28B	6	0.097175	0.0011345	0.004304	290	4	-0.74854	0.85866	0.97319	1	840	0	-0.74854
HMGB1	6	0.097361	0.0011345	0.004304	291	3	-0.85545	0.97138	0.99938	1	982	0	-0.85545
INO80	6	0.098861	0.0011345	0.004304	292	3	-0.66426	0.60041	0.85442	1	576	0	-0.66426
MED18	6	0.099759	0.0011345	0.004304	293	4	-0.66749	0.95088	0.99807	1	952	0	-0.66749
EIF4H	6	0.10052	0.0011345	0.004304	294	4	-0.54093	0.40403	0.65203	1	381	0	-0.54093
CSDE1	6	0.10349	0.0011345	0.004304	295	3	-0.50155	0.42867	0.6835	1	408	0	-0.50155
PRKDC	5	0.068525	0.0011614	0.004391	266	3	-0.93973	0.6576	0.88353	1	642	0	-0.93973
PWWP2B	5	0.077076	0.0011704	0.00441	272	3	-0.81388	0.89522	0.99201	1	883	0	-0.81388
RBM10	6	0.10437	0.0013408	0.005035	296	3	-0.47806	0.81141	0.95905	1	797	0	-0.47806
MTA2	6	0.10638	0.0013497	0.005051	297	4	-0.73451	0.48553	0.74065	1	461	0	-0.73451
DHX8	6	0.11147	0.0016546	0.006171	301	4	-0.62925	0.75453	0.94375	1	743	0	-0.62925
SMNDC1	5	0.088394	0.0017533	0.006517	284	3	-0.80873	0.74639	0.93281	1	732	0	-0.80873
TP53BP1	5	0.092367	0.0017623	0.006529	288	3	-0.69884	0.67975	0.90565	1	663	0	-0.69884
HDAC4	6	0.1118	0.0019237	0.007079	302	4	-0.48238	0.62216	0.86246	1	601	0	-0.48238
LSM3	6	0.11244	0.0019237	0.007079	303	2	-0.31304	0.54576	0.79877	1	519	0	-0.31304
PCBP2	6	0.11309	0.0019327	0.007089	304	4	-0.63217	0.97075	0.99938	1	981	0	-0.63217
SRCAP	6	0.11494	0.0022466	0.008033	305	3	-0.52784	0.69238	0.87693	1	682	0	-0.52784
TTC14	6	0.1153	0.0022466	0.008033	306	3	-0.73345	0.84539	0.96905	1	831	0	-0.73345
SNRPE	6	0.11611	0.0022466	0.008033	307	3	-0.54663	0.37478	0.61819	1	355	1	-0.54663
NOVA2	6	0.11671	0.0022466	0.008033	308	4	-0.53682	0.29709	0.53473	1	281	1	-0.53682
ACTL6B	6	0.11955	0.0022466	0.008033	310	4	-0.63799	0.6567	0.86987	1	638	0	-0.63799
METTL12	6	0.12064	0.0022555	0.008033	312	3	-0.5914	0.26427	0.51751	1	252	1	-0.5914
LSM6	6	0.12251	0.0022555	0.008033	313	3	-0.71772	0.96461	0.99917	1	968	0	-0.71772
RBM43	6	0.12277	0.0022555	0.008033	314	4	-0.52262	0.99377	0.99999	1	1038	0	-0.52262
RALY	6	0.12587	0.0022555	0.008033	315	4	-0.62377	0.30255	0.53473	1	285	1	-0.62377
SETD7	6	0.12631	0.0025874	0.009126	316	3	-0.64551	0.86776	0.98032	1	851	0	-0.64551
EWSR1	6	0.1278	0.0025874	0.009126	317	3	-0.62275	0.12814	0.36803	1	150	1	-0.62275
EPHA7	6	0.12849	0.0025874	0.009126	318	4	-0.45911	0.95177	0.99807	1	954	0	-0.45911
METTL16	6	0.13081	0.0025963	0.009128	319	3	-0.54573	0.90945	0.99307	1	895	0	-0.54573
ARID4A	5	0.1085	0.0026412	0.009172	298	2	-0.49682	0.75146	0.93281	1	739	0	-0.49682
TDRD6	5	0.1085	0.0026412	0.009172	299	3	-0.95622	0.68159	0.90565	1	670	0	-0.95622
GTF2F1	5	0.10938	0.0026412	0.009172	300	2	-0.48954	0.38743	0.634	1	371	0	-0.48954
HDGFRP2	5	0.11779	0.0026501	0.009172	309	3	-0.7375	0.34925	0.58659	1	331	0	-0.7375
FKBP1A	5	0.12059	0.0026501	0.009172	311	3	-0.63079	0.85713	0.98322	1	839	0	-0.63079
PARN	6	0.13397	0.0029281	0.010102	320	2	-0.30737	0.038432	0.19628	1	70	1	-0.30737
HMGA2	6	0.13779	0.0036008	0.01215	321	3	-0.62579	0.9255	0.99576	1	918	0	-0.62579
EIF3G	6	0.14164	0.0036008	0.01215	322	3	-0.48921	0.87829	0.98449	1	859	0	-0.48921
C17orf49	6	0.14449	0.0036008	0.01215	323	3	-0.62966	0.97727	0.99949	1	994	0	-0.62966
METTL21D	6	0.15458	0.0036097	0.01215	324	3	-0.51199	0.83234	0.96905	1	819	0	-0.51199
MYSM1	6	0.15692	0.0036097	0.01215	325	3	-0.46417	0.0059594	0.045913	1	31	1	-0.46417
CSRP2BP	6	0.157	0.0036097	0.01215	326	3	-0.69946	0.96972	0.99938	1	979	0	-0.69946
CBX1	6	0.16187	0.0036097	0.01215	329	3	-0.69337	0.58343	0.81887	1	561	0	-0.69337
L3MBTL3	6	0.16367	0.0036097	0.01215	330	3	-0.36884	0.5239	0.76627	1	504	0	-0.36884
CCAR1	6	0.16666	0.004372	0.014671	332	3	-0.56638	0.94876	0.99806	1	950	0	-0.56638
HNRNPK	6	0.17028	0.0051164	0.017117	333	3	-0.76771	0.95969	0.99905	1	964	0	-0.76771
HDGFRP3	5	0.15707	0.0053765	0.017932	327	3	-0.74115	0.81691	0.96574	1	807	0	-0.74115
ELAVL3	6	0.17199	0.0056455	0.018042	334	3	-0.51059	0.68262	0.87692	1	671	0	-0.51059
TROVE2	6	0.17312	0.0056455	0.018042	335	2	-0.47432	0.27558	0.53472	1	263	1	-0.47432
RBM6	6	0.17566	0.0056455	0.018042	337	3	-0.45699	0.0021004	0.029349	1	22	2	-0.45699
HELLS	6	0.17591	0.0056455	0.018042	338	3	-0.58365	0.92983	0.99614	1	926	0	-0.58365
RBMXL2	6	0.18036	0.0056455	0.018042	339	3	-0.34718	0.74556	0.94008	1	731	0	-0.34718
HMGA1	6	0.18168	0.0056455	0.018042	340	2	-0.44018	0.79159	0.95629	1	782	0	-0.44018
ATF7IP	6	0.18202	0.0056455	0.018042	341	3	-0.59194	0.98821	0.99991	1	1021	0	-0.59194
HDAC1	6	0.1917	0.0056545	0.018042	345	3	-0.46506	0.43555	0.6835	1	414	0	-0.46506
CUL3	6	0.19606	0.0056545	0.018042	346	3	-0.42669	0.64134	0.86247	1	617	0	-0.42669
FUS	6	0.19802	0.0056545	0.018042	347	2	-0.3199	0.61391	0.85443	1	592	0	-0.3199
HELZ	6	0.19864	0.0056545	0.018042	348	3	-0.55578	0.77988	0.95051	1	772	0	-0.55578
NCOA3	6	0.20072	0.0056545	0.018042	349	3	-0.48074	0.7679	0.94749	1	760	0	-0.48074
HNRNPA0	6	0.20083	0.0056545	0.018042	350	2	-0.42579	0.95498	0.99844	1	958	0	-0.42579
SAFB	6	0.20332	0.0056545	0.018042	351	3	-0.47338	0.84693	0.96905	1	832	0	-0.47338
ZCRB1	6	0.204	0.0056545	0.018042	353	3	-0.55257	0.2346	0.5175	1	224	1	-0.55257
EPHA5	6	0.20594	0.0067486	0.021075	354	3	-0.48578	0.65139	0.86247	1	629	0	-0.48578
DNMT1	6	0.2091	0.0067486	0.021075	357	3	-0.59108	0.15485	0.36804	1	164	1	-0.59108
L3MBTL1	6	0.20932	0.0067486	0.021075	358	3	-0.33292	0.047839	0.19628	1	77	2	-0.33292
LENG9	6	0.2152	0.0067576	0.021075	359	3	-0.51667	0.96628	0.99917	1	973	0	-0.51667
PRMT7	6	0.21734	0.0067576	0.021075	360	3	-0.52744	0.44631	0.69891	1	428	0	-0.52744
PHC1	6	0.21922	0.0067576	0.021075	361	3	-0.21057	0.56768	0.80922	1	538	0	-0.21057
MBNL1	6	0.21949	0.0067576	0.021075	362	3	-0.54218	0.83867	0.96905	1	826	0	-0.54218
RBM5	6	0.22138	0.0067576	0.021075	363	3	-0.5668	0.86449	0.97686	1	847	0	-0.5668
DIDO1	5	0.16094	0.00778	0.024059	328	2	-0.43417	0.55881	0.80855	1	529	0	-0.43417
SS18	5	0.16432	0.00778	0.024059	331	3	-0.64122	0.96481	0.99878	1	969	0	-0.64122
ANKHD1-EIF4EBP3	4	0.17399	0.007771	0.024059	336	2	-0.64247	0.23231	0.4086	1	222	1	-0.64247
SFMBT1	6	0.22434	0.0080311	0.024697	364	3	-0.39071	0.76845	0.9505	1	761	0	-0.39071
ALKBH1	6	0.22652	0.0080311	0.024697	366	3	-0.57413	0.99163	0.99996	1	1030	0	-0.57413
SP140L	5	0.18374	0.0088113	0.027021	342	3	-0.66511	0.098859	0.28573	1	128	1	-0.66511
STIM2	6	0.23364	0.0094571	0.028789	369	3	-0.67101	0.99324	0.99997	1	1035	0	-0.67101
MOV10L1	6	0.23419	0.0094571	0.028789	370	3	-0.42299	0.75737	0.94375	1	746	0	-0.42299
SRBD1	6	0.23974	0.009466	0.028789	371	1	-0.23231	0.52042	0.75392	1	500	0	-0.23231
FKBP5	5	0.18787	0.01065	0.031976	343	2	-0.22212	0.30519	0.50236	1	289	1	-0.22212
HDGF	5	0.19021	0.01065	0.031976	344	3	-0.63484	0.92701	0.99615	1	921	0	-0.63484
PIWIL4	5	0.20368	0.010659	0.031976	352	3	-0.66054	0.71448	0.92061	1	706	0	-0.66054
PARP2	5	0.20773	0.010659	0.031976	355	3	-0.63415	0.92767	0.99615	1	922	0	-0.63415
GADD45B	5	0.2084	0.010659	0.031976	356	3	-0.55815	0.87447	0.98672	1	856	0	-0.55815
ALKBH5	6	0.24083	0.010928	0.032518	372	3	-0.30482	0.65444	0.86987	1	633	0	-0.30482
ANKRD17	6	0.24247	0.010928	0.032518	374	2	-0.51675	0.96584	0.99917	1	971	0	-0.51675
RAP1B	6	0.24362	0.010928	0.032518	375	3	-0.52254	0.6017	0.85442	1	579	0	-0.52254
PHF11	5	0.22473	0.012201	0.03614	365	3	-0.52206	0.99116	0.99996	1	1027	0	-0.52206
TDRD5	5	0.22676	0.01221	0.03614	367	2	-0.12308	0.50371	0.74959	1	483	0	-0.12308
CDK18	5	0.23104	0.013834	0.040752	368	2	-0.095782	0.65532	0.88352	1	635	0	-0.095782
PARP1	5	0.24131	0.013843	0.040752	373	3	-0.5551	0.83757	0.97409	1	823	0	-0.5551
FUBP1	5	0.25112	0.015591	0.04543	376	2	-0.2797	0.23868	0.46907	1	228	1	-0.2797
TDRD1	5	0.25149	0.015591	0.04543	377	3	-0.54291	0.41785	0.67617	1	399	0	-0.54291
PRKAA1	5	0.25237	0.015591	0.04543	378	2	-0.34073	0.34979	0.58659	1	333	0	-0.34073
HNRNPD	6	0.25289	0.017439	0.04543	379	3	-0.46203	0.71827	0.91791	1	711	0	-0.46203
LEMD3	4	0.2554	0.016551	0.04543	380	2	-0.59848	0.8083	0.96742	1	794	0	-0.59848
HDAC6	6	0.25885	0.017439	0.04543	381	3	-0.56236	0.90617	0.9924	1	893	0	-0.56236
L3MBTL2	6	0.26084	0.017439	0.04543	382	3	-0.28394	0.3174	0.53473	1	300	1	-0.28394
BRCA2	6	0.26119	0.017439	0.04543	383	2	-0.092557	0.32406	0.53473	1	308	1	-0.092557
SLBP	6	0.26142	0.017439	0.04543	384	1	-0.33162	0.73933	0.94007	1	725	0	-0.33162
RBBP5	6	0.26213	0.017439	0.04543	385	3	-0.44908	0.9384	0.99713	1	937	0	-0.44908
HDLBP	6	0.26711	0.017439	0.04543	386	2	0.066357	0.70556	0.89583	1	697	0	0.066357
NPM2	5	0.26835	0.0156	0.04543	387	2	-0.46453	0.016927	0.12257	1	51	2	-0.46453
ANKHD1	6	0.26945	0.017439	0.04543	388	3	-0.43515	0.27347	0.53472	1	260	1	-0.43515
KDM6B	6	0.27641	0.017439	0.04543	389	3	-0.35879	0.35527	0.56782	1	340	1	-0.35879
RAVER2	6	0.28047	0.017439	0.04543	390	2	-0.20405	0.67996	0.87692	1	665	0	-0.20405
NEK6	6	0.28121	0.017439	0.04543	391	2	-0.33216	0.88019	0.9845	1	861	0	-0.33216
METTL6	6	0.28196	0.017439	0.04543	392	3	-0.37087	0.83847	0.96905	1	825	0	-0.37087
SAMHD1	6	0.28312	0.017439	0.04543	393	3	-0.4897	0.17931	0.40132	1	180	1	-0.4897
SAMD4B	6	0.2868	0.017439	0.04543	394	2	-0.2627	0.71731	0.91791	1	710	0	-0.2627
METTL2B	6	0.28988	0.017439	0.04543	395	3	-0.60176	0.60467	0.85442	1	582	0	-0.60176
UBE2B	6	0.29017	0.017439	0.04543	396	3	-0.54668	0.28606	0.53472	1	271	1	-0.54668
DND1	6	0.29047	0.017439	0.04543	397	3	-0.43741	0.51693	0.75391	1	496	0	-0.43741
ING5	6	0.29224	0.017439	0.04543	398	3	-0.42759	0.91734	0.99431	1	903	0	-0.42759
MED29	6	0.29283	0.017439	0.04543	399	3	-0.45243	0.98907	0.99992	1	1023	0	-0.45243
NAB2	6	0.2955	0.017448	0.04543	400	3	-0.42204	0.70256	0.88968	1	691	0	-0.42204
ZBTB33	6	0.29906	0.017448	0.04543	401	3	-0.50967	0.87312	0.98314	1	853	0	-0.50967
RNF40	6	0.29913	0.017448	0.04543	402	3	-0.25365	0.093979	0.33376	1	124	1	-0.25365
PPFIA3	6	0.30264	0.017448	0.04543	403	3	-0.40944	0.92007	0.99531	1	911	0	-0.40944
MBD1	6	0.30588	0.017448	0.04543	404	3	-0.52343	0.58432	0.81887	1	563	0	-0.52343
PHF1	6	0.30652	0.017448	0.04543	405	3	-0.30974	0.74023	0.94007	1	727	0	-0.30974
MYEF2	6	0.30742	0.017448	0.04543	406	3	-0.40611	0.48606	0.74065	1	462	0	-0.40611
TTF2	6	0.31252	0.017448	0.04543	407	3	-0.4974	0.80039	0.9563	1	790	0	-0.4974
SETD4	6	0.31403	0.017448	0.04543	408	3	-0.47626	0.3932	0.63508	1	376	1	-0.47626
KAT2A	6	0.31451	0.017448	0.04543	409	2	-0.25885	0.092285	0.33376	1	123	1	-0.25885
BAZ2B	6	0.31488	0.017448	0.04543	410	2	-0.22685	0.89448	0.98979	1	881	0	-0.22685
MBD3L2	6	0.31644	0.017448	0.04543	411	3	-0.48871	0.4418	0.69891	1	422	0	-0.48871
EPHA3	6	0.31714	0.017448	0.04543	412	2	-0.19924	0.58387	0.81887	1	562	0	-0.19924
CPEB1	6	0.31825	0.017448	0.04543	413	3	-0.21789	0.15724	0.36804	1	167	1	-0.21789
BRD8	6	0.3194	0.017448	0.04543	414	1	-0.046712	0.10911	0.33377	1	135	1	-0.046712
BTAF1	6	0.32014	0.017448	0.04543	415	2	-0.25352	0.85298	0.97123	1	835	0	-0.25352
CBX2	6	0.3231	0.017448	0.04543	416	3	-0.56549	0.20849	0.45142	1	202	1	-0.56549
PRDM1	6	0.32492	0.017448	0.04543	417	3	-0.40862	0.78222	0.95349	1	775	0	-0.40862
CHD1L	6	0.32616	0.017448	0.04543	419	2	-0.11898	0.47809	0.74065	1	455	0	-0.11898
SCMH1	6	0.32735	0.017448	0.04543	420	3	-0.29702	0.87718	0.98449	1	858	0	-0.29702
ZRANB2	6	0.32767	0.017448	0.04543	421	2	-0.27387	0.45689	0.7135	1	437	0	-0.27387
SETD8	6	0.32827	0.017448	0.04543	422	3	-0.45952	0.56171	0.80921	1	533	0	-0.45952
PRDM7	6	0.3301	0.017448	0.04543	423	3	-0.54448	0.81072	0.95905	1	796	0	-0.54448
BRPF3	6	0.3304	0.017448	0.04543	424	3	-0.36343	0.60297	0.85442	1	581	0	-0.36343
ZC3HAV1L	6	0.33223	0.017448	0.04543	425	3	-0.1638	0.48869	0.74066	1	466	0	-0.1638
DNMT3A	6	0.33444	0.020138	0.05125	426	2	-0.14899	0.1832	0.4174	1	182	1	-0.14899
MBD6	6	0.33519	0.020138	0.05125	427	2	-0.36778	0.96819	0.99928	1	977	0	-0.36778
POLDIP3	6	0.3359	0.020138	0.05125	428	3	-0.47759	0.45745	0.7135	1	438	0	-0.47759
METTL7A	6	0.33712	0.020138	0.05125	429	3	-0.48362	0.48817	0.74066	1	465	0	-0.48362
LSMD1	6	0.33774	0.020138	0.05125	431	3	-0.41728	0.38955	0.63508	1	373	1	-0.41728
CIITA	6	0.34019	0.020138	0.05125	432	3	-0.41604	0.5566	0.80921	1	526	0	-0.41604
TOE1	6	0.34265	0.020147	0.05125	433	3	-0.48391	0.91973	0.99531	1	909	0	-0.48391
NEIL1	6	0.34296	0.020147	0.05125	434	3	-0.34004	0.72897	0.93197	1	717	0	-0.34004
PABPC1L2A	6	0.34326	0.020147	0.05125	435	3	-0.37336	0.89134	0.98894	1	873	0	-0.37336
MTA1	6	0.34665	0.020147	0.05125	436	3	-0.25161	0.93093	0.99615	1	928	0	-0.25161
H2AFY	6	0.34912	0.023161	0.058267	437	3	-0.32501	0.15644	0.36804	1	166	1	-0.32501
PABPC3	6	0.34987	0.023161	0.058267	438	2	-0.21509	0.74379	0.94007	1	730	0	-0.21509
PTBP2	6	0.35208	0.02317	0.058267	439	1	-0.23299	0.45468	0.7135	1	435	0	-0.23299
CBX6	6	0.35336	0.02317	0.058267	440	2	-0.36054	0.38097	0.63508	1	363	1	-0.36054
RNF113B	6	0.35399	0.02317	0.058267	441	2	-0.30921	0.77858	0.95051	1	770	0	-0.30921
CSTF2	6	0.35702	0.026291	0.0651	442	2	-0.25777	0.63265	0.86246	1	610	0	-0.25777
PHF3	6	0.35853	0.026291	0.0651	443	2	-0.47297	0.92922	0.99576	1	924	0	-0.47297
ZC3HAV1	6	0.36212	0.0263	0.0651	444	3	-0.47186	0.6464	0.86247	1	622	0	-0.47186
KDM4A	6	0.36399	0.0263	0.0651	445	3	-0.43236	0.36917	0.58503	1	352	1	-0.43236
TNKS2	6	0.3671	0.0263	0.0651	446	3	-0.44911	0.044643	0.19628	1	73	1	-0.44911
RAD54L	6	0.36803	0.0263	0.0651	447	3	-0.45223	0.94336	0.99714	1	941	0	-0.45223
PCGF5	6	0.36865	0.0263	0.0651	448	3	-0.42602	0.71279	0.91279	1	704	0	-0.42602
FBXO17	5	0.32572	0.028057	0.069141	418	2	-0.27061	0.77584	0.94659	1	765	0	-0.27061
IPO4	5	0.33732	0.028057	0.069141	430	2	-0.46431	0.85922	0.98323	1	842	0	-0.46431
METTL13	6	0.37084	0.033214	0.079562	449	3	-0.53505	0.94952	0.99806	1	951	0	-0.53505
JMJD8	6	0.37177	0.033214	0.079562	450	3	-0.32244	0.075195	0.30393	1	109	1	-0.32244
PCGF6	6	0.37244	0.033214	0.079562	451	2	-0.32343	0.48712	0.74065	1	464	0	-0.32343
ZCCHC14	6	0.3747	0.033214	0.079562	454	2	-0.37113	0.78682	0.95349	1	777	0	-0.37113
PHYHD1	6	0.38296	0.033214	0.079562	455	2	-0.4874	0.91984	0.99531	1	910	0	-0.4874
IGF2BP3	6	0.3867	0.033214	0.079562	456	2	-0.26512	0.57584	0.80922	1	550	0	-0.26512
CBX7	6	0.38711	0.033214	0.079562	457	2	-0.25832	0.9324	0.99653	1	931	0	-0.25832
MATR3	6	0.38955	0.033223	0.079562	458	2	-0.42158	0.95155	0.99807	1	953	0	-0.42158
HNRNPA2B1	6	0.3912	0.033223	0.079562	460	2	-0.35566	0.91431	0.9943	1	899	0	-0.35566
HNRNPA1L2	6	0.39138	0.033223	0.079562	461	1	0.0067931	0.65024	0.86247	1	627	0	0.0067931
MKRN1	6	0.39793	0.033223	0.079562	463	2	-0.14708	0.076565	0.30393	1	110	2	-0.14708
H2AFX	6	0.40055	0.033223	0.079562	465	2	-0.19678	0.3785	0.63508	1	360	1	-0.19678
SIRT4	6	0.40204	0.033223	0.079562	466	2	-0.32963	0.88587	0.98693	1	867	0	-0.32963
UBR7	5	0.37317	0.037922	0.089479	452	2	-0.49561	0.76667	0.93624	1	758	0	-0.49561
PYGO2	5	0.37349	0.037922	0.089479	453	2	-0.33246	0.57758	0.80856	1	552	0	-0.33246
TARBP2	5	0.39093	0.037931	0.089479	459	2	-0.52824	0.47919	0.72702	1	456	0	-0.52824
CDK8	5	0.39319	0.037931	0.089479	462	2	-0.37231	0.17638	0.38618	1	177	1	-0.37231
BCL7A	5	0.39835	0.037931	0.089479	464	2	-0.51286	0.88731	0.98957	1	870	0	-0.51286
PYGO1	5	0.4028	0.037931	0.089479	467	1	-0.082192	0.57989	0.80856	1	556	0	-0.082192
PADI1	5	0.40962	0.037931	0.089479	468	2	-0.5121	0.67354	0.90564	1	656	0	-0.5121
BRDT	6	0.41293	0.042729	0.096885	469	2	-0.3292	0.30866	0.53473	1	293	1	-0.3292
RBM3	6	0.41323	0.042729	0.096885	470	2	-0.08726	0.66639	0.86988	1	651	0	-0.08726
TDRD10	6	0.4136	0.042729	0.096885	471	2	-0.14163	0.51189	0.74066	1	491	0	-0.14163
PNPT1	6	0.41763	0.042729	0.096885	473	2	-0.38547	0.91466	0.9943	1	900	0	-0.38547
ZC3H12A	6	0.42474	0.042729	0.096885	474	2	-0.16381	0.54671	0.79877	1	520	0	-0.16381
METTL11B	6	0.42586	0.042729	0.096885	475	2	-0.11017	0.23018	0.5175	1	219	1	-0.11017
CNKSR3	6	0.43252	0.042729	0.096885	477	2	-0.0080832	0.49341	0.74066	1	471	0	-0.0080832
PLOD3	6	0.43436	0.042729	0.096885	478	2	-0.2886	0.86725	0.97863	1	850	0	-0.2886
METTL21A	6	0.43989	0.042738	0.096885	479	2	-0.48645	0.75196	0.94008	1	741	0	-0.48645
RBM24	6	0.44615	0.042738	0.096885	481	2	-0.2831	0.89334	0.98979	1	877	0	-0.2831
BPTF	6	0.44651	0.042738	0.096885	482	2	-0.2897	0.87629	0.98382	1	857	0	-0.2897
UBE2A	6	0.44967	0.042738	0.096885	483	2	-0.41221	0.45412	0.7135	1	434	0	-0.41221
SMARCAL1	6	0.4519	0.042738	0.096885	486	1	-0.17315	0.59568	0.85442	1	572	0	-0.17315
PRR3	6	0.45238	0.042738	0.096885	487	2	-0.33236	0.17306	0.38501	1	176	1	-0.33236
PSPC1	6	0.45246	0.042738	0.096885	488	2	-0.49462	0.38405	0.63508	1	366	1	-0.49462
MECP2	6	0.45275	0.042738	0.096885	489	2	-0.34469	0.064813	0.2685	1	98	1	-0.34469
SUV420H1	6	0.45311	0.042738	0.096885	490	2	0.099003	0.67188	0.86988	1	655	0	0.099003
ARAP3	6	0.45531	0.042738	0.096885	491	2	-0.26512	0.8805	0.9845	1	863	0	-0.26512
CHD1	6	0.45787	0.042738	0.096885	493	2	-0.2217	0.72492	0.92297	1	713	0	-0.2217
MBTD1	5	0.41701	0.044057	0.099486	472	2	-0.51442	0.89685	0.99201	1	886	0	-0.51442
RAG2	5	0.43049	0.044066	0.099486	476	2	-0.27396	0.81789	0.96574	1	809	0	-0.27396
PRMT3	6	0.45933	0.048944	0.109624	494	2	-0.0083807	0.20546	0.45142	1	198	1	-0.0083807
RSF1	6	0.46443	0.048953	0.109624	496	2	-0.20794	0.36477	0.58502	1	348	1	-0.20794
EPHA1	6	0.46552	0.048953	0.109624	497	2	0.18154	0.10409	0.33377	1	130	1	0.18154
METTL5	6	0.46622	0.048953	0.109624	499	2	-0.22922	0.6686	0.86988	1	652	0	-0.22922
MTF2	5	0.44008	0.050998	0.113532	480	2	-0.32208	0.70364	0.91568	1	694	0	-0.32208
RNF17	5	0.45091	0.051007	0.113532	484	2	-0.59828	0.89306	0.99045	1	876	0	-0.59828
CSTL1	5	0.45123	0.051007	0.113532	485	2	-0.41962	0.41337	0.67617	1	393	0	-0.41962
PPARGC1B	6	0.46894	0.056092	0.120732	501	1	-0.31796	0.12485	0.35115	1	148	1	-0.31796
METTL4	6	0.47272	0.056092	0.120732	502	2	-0.2294	0.20622	0.45142	1	199	1	-0.2294
EHMT2	6	0.47756	0.056092	0.120732	503	2	-0.22008	0.39016	0.63508	1	374	1	-0.22008
HIRA	6	0.47856	0.056092	0.120732	504	2	-0.4535	0.5552	0.80921	1	525	0	-0.4535
YBX2	6	0.47928	0.056092	0.120732	505	2	-0.49173	0.076916	0.30393	1	112	1	-0.49173
HNRNPA3	6	0.48612	0.056092	0.120732	506	2	-0.0010055	0.13955	0.36803	1	156	1	-0.0010055
PPFIA1	6	0.48648	0.056092	0.120732	507	2	-0.1195	0.27488	0.53472	1	262	1	-0.1195
HNRPDL	6	0.49184	0.056092	0.120732	510	1	-0.21651	0.67693	0.87692	1	659	0	-0.21651
SAMD13	6	0.49293	0.056101	0.120732	511	2	-0.43088	0.33786	0.56781	1	318	1	-0.43088
PCGF1	6	0.49579	0.056101	0.120732	512	2	-0.23211	0.088037	0.33376	1	121	1	-0.23211
NUPL2	6	0.49792	0.056101	0.120732	513	2	-0.20359	0.60552	0.85442	1	583	0	-0.20359
MLL3	6	0.5029	0.056101	0.120732	514	2	0.035777	0.68997	0.87693	1	677	0	0.035777
CNKSR1	6	0.50361	0.056101	0.120732	516	2	-0.20043	0.69819	0.88967	1	687	0	-0.20043
DUS3L	6	0.50579	0.056101	0.120732	517	2	-0.2604	0.8836	0.9845	1	865	0	-0.2604
ASXL1	6	0.50893	0.056101	0.120732	518	2	-0.12694	0.025011	0.16457	1	55	1	-0.12694
DGKH	6	0.51034	0.056101	0.120732	519	2	-0.348	0.73662	0.94007	1	723	0	-0.348
RBM12	6	0.51693	0.056101	0.120732	521	2	-0.35625	0.89434	0.98979	1	880	0	-0.35625
CLOCK	5	0.45559	0.058047	0.123973	492	2	-0.40755	0.33057	0.56979	1	313	1	-0.40755
MSL3	5	0.46423	0.058056	0.123973	495	2	-0.48641	0.46772	0.71453	1	448	0	-0.48641
IWS1	5	0.46587	0.058056	0.123973	498	2	-0.37165	0.75916	0.93281	1	749	0	-0.37165
ZCWPW1	5	0.46676	0.058056	0.123973	500	2	-0.014333	0.38067	0.63399	1	362	0	-0.014333
LEPRE1	6	0.51738	0.064182	0.133458	522	2	-0.40686	0.62784	0.86246	1	606	0	-0.40686
KDM1B	6	0.51808	0.064182	0.133458	523	2	-0.39867	0.73051	0.93198	1	719	0	-0.39867
SETD6	6	0.52089	0.064182	0.133458	524	2	0.054073	0.098204	0.33377	1	127	1	0.054073
SAMD11	6	0.52142	0.064182	0.133458	525	2	-0.21585	0.48659	0.74065	1	463	0	-0.21585
EPHB3	6	0.52637	0.064182	0.133458	527	2	-0.4856	0.51037	0.74066	1	489	0	-0.4856
HDAC5	6	0.52682	0.064182	0.133458	528	2	-0.30955	0.558	0.80921	1	528	0	-0.30955
FXR2	6	0.52752	0.064182	0.133458	529	2	-0.26585	0.41293	0.66826	1	392	0	-0.26585
P4HTM	6	0.52926	0.064191	0.133458	530	2	-0.055616	0.3698	0.58503	1	354	1	-0.055616
UHMK1	6	0.52932	0.064191	0.133458	531	1	-0.017303	0.24629	0.51751	1	233	1	-0.017303
METTL24	6	0.53079	0.064191	0.133458	532	1	0.28606	0.33591	0.56781	1	317	1	0.28606
PRDM12	6	0.53169	0.064191	0.133458	533	2	-0.16423	0.11244	0.35114	1	138	1	-0.16423
FUBP3	6	0.53308	0.064191	0.133458	534	2	-0.4515	0.72773	0.93197	1	716	0	-0.4515
SUPT7L	6	0.53481	0.064191	0.133458	535	2	-0.20009	0.44293	0.69891	1	424	0	-0.20009
MINA	6	0.53808	0.064191	0.133458	536	2	-0.018994	0.53372	0.77801	1	511	0	-0.018994
MBD4	6	0.54171	0.072818	0.148616	538	2	-0.41214	0.60255	0.85442	1	580	0	-0.41214
RFTN1	6	0.54289	0.072818	0.148616	540	1	0.029296	0.62582	0.86246	1	605	0	0.029296
RAD54L2	6	0.54343	0.072818	0.148616	541	2	-0.38952	0.44237	0.69891	1	423	0	-0.38952
IDH2	6	0.5448	0.072818	0.148616	542	2	-0.33678	0.93103	0.99615	1	929	0	-0.33678
PHC3	6	0.54549	0.072818	0.148616	543	2	-0.14902	0.89263	0.98979	1	874	0	-0.14902
CECR2	6	0.54583	0.072818	0.148616	544	2	-0.29798	0.91032	0.99307	1	896	0	-0.29798
RBBP7	6	0.5472	0.072818	0.148616	545	2	-0.35717	0.70423	0.88968	1	696	0	-0.35717
ING4	6	0.54754	0.072818	0.148616	546	2	-0.1182	0.013916	0.078746	1	47	2	-0.1182
RRNAD1	6	0.55238	0.072827	0.148616	547	1	-0.14762	0.2564	0.51751	1	246	1	-0.14762
SAMD9	6	0.55606	0.072827	0.148616	549	2	-0.16185	0.63345	0.86246	1	611	0	-0.16185
NAP1L1	5	0.48908	0.073769	0.149983	508	2	-0.27898	0.28844	0.50235	1	274	1	-0.27898
PRKCD	5	0.49045	0.073769	0.149983	509	1	-0.29762	0.9178	0.99443	1	905	0	-0.29762
FANCD2	5	0.5034	0.096512	0.194807	515	2	-0.2316	0.65499	0.88352	1	634	0	-0.2316
DAXX	5	0.51236	0.096512	0.194807	520	2	-0.51906	0.98026	0.99977	1	1001	0	-0.51906
PHF19	5	0.52477	0.096521	0.194807	526	1	-0.16289	0.78807	0.9466	1	778	0	-0.16289
RAI1	5	0.54015	0.096521	0.194807	537	2	-0.32338	0.57373	0.80856	1	548	0	-0.32338
MED15	6	0.558	0.10024	0.201233	550	2	-0.23145	0.27628	0.53472	1	264	1	-0.23145
RCOR1	6	0.55843	0.10024	0.201233	551	2	-0.18244	0.81323	0.95906	1	801	0	-0.18244
EPHB2	6	0.56114	0.10025	0.201233	553	2	-0.39419	0.92953	0.99576	1	925	0	-0.39419
ZCWPW2	5	0.55369	0.10503	0.210082	548	2	-0.51284	0.34435	0.5698	1	325	1	-0.51284
JMJD7-PLA2G4B	5	0.55906	0.10504	0.210082	552	2	-0.14128	0.62244	0.8259	1	602	0	-0.14128
MUTYH	6	0.56217	0.10885	0.21423	554	1	0.037813	0.48395	0.74065	1	460	0	0.037813
ATAD2	6	0.56383	0.10885	0.21423	555	2	-0.18326	0.11577	0.35114	1	139	1	-0.18326
ZNF74	6	0.56493	0.10885	0.21423	556	1	-0.16655	0.83358	0.96905	1	822	0	-0.16655
SYNCRIP	6	0.56585	0.10885	0.21423	557	2	-0.34106	0.56585	0.80922	1	536	0	-0.34106
SETD3	6	0.56631	0.10885	0.21423	558	1	-0.26665	0.59913	0.85442	1	574	0	-0.26665
PAK1	6	0.56853	0.10885	0.21423	559	2	0.078476	0.64601	0.86247	1	621	0	0.078476
ATF2	6	0.57054	0.10886	0.21423	561	2	-0.26365	0.74761	0.94008	1	734	0	-0.26365
SETD5	6	0.57255	0.10886	0.21423	562	2	-0.37198	0.71246	0.91279	1	703	0	-0.37198
KHDRBS1	6	0.57314	0.10886	0.21423	564	1	-0.086767	0.30595	0.53473	1	290	1	-0.086767
KDM7A	4	0.54192	0.12375	0.232559	539	1	-0.29462	0.82841	0.97303	1	817	0	-0.29462
EPHB1	6	0.57674	0.12786	0.232559	567	1	-0.10284	0.29159	0.53472	1	279	1	-0.10284
HDAC11	6	0.57787	0.12786	0.232559	569	2	-0.28117	0.48922	0.74066	1	467	0	-0.28117
RBM26	6	0.57853	0.12786	0.232559	570	1	-0.018248	0.5821	0.81887	1	559	0	-0.018248
ENOX2	6	0.58121	0.12786	0.232559	574	1	0.0293	0.20698	0.45142	1	200	1	0.0293
RC3H1	6	0.58514	0.12786	0.232559	575	2	-0.18418	0.22052	0.4681	1	211	1	-0.18418
PAN3	6	0.58564	0.12786	0.232559	576	1	-0.24881	0.79431	0.95629	1	786	0	-0.24881
PRDM15	6	0.58744	0.12786	0.232559	577	2	-0.37999	0.6917	0.87693	1	680	0	-0.37999
SYNJ2	6	0.58842	0.12786	0.232559	578	2	-0.24585	0.345	0.56781	1	326	1	-0.24585
KDM4C	6	0.5896	0.12786	0.232559	579	1	-0.22081	0.85447	0.97124	1	837	0	-0.22081
SAMD4A	6	0.58973	0.12786	0.232559	581	2	-0.24866	0.31472	0.53473	1	297	1	-0.24866
BBOX1	6	0.59006	0.12786	0.232559	582	2	-0.31724	0.4986	0.74066	1	478	0	-0.31724
LRSAM1	6	0.59134	0.12786	0.232559	583	2	-0.45524	0.78196	0.95349	1	774	0	-0.45524
METTL9	6	0.593	0.12786	0.232559	584	2	-0.40364	0.6246	0.86246	1	604	0	-0.40364
EGLN1	6	0.59439	0.12786	0.232559	586	1	0.085634	0.31539	0.53473	1	298	1	0.085634
USH1G	6	0.59525	0.12786	0.232559	588	1	-0.34419	0.56355	0.80921	1	534	0	-0.34419
EGLN2	6	0.59913	0.12786	0.232559	589	2	-0.21878	0.35909	0.58502	1	344	1	-0.21878
DAZAP1	6	0.59917	0.12786	0.232559	590	2	0.0036976	0.13712	0.36803	1	155	1	0.0036976
CUL4A	6	0.5995	0.12786	0.232559	592	2	-0.24818	0.22944	0.5175	1	218	1	-0.24818
RAVER1	6	0.60047	0.12786	0.232559	593	2	-0.1904	0.65063	0.86247	1	628	0	-0.1904
ZC3H4	6	0.60594	0.12787	0.232559	594	2	-0.46786	0.75022	0.94008	1	736	0	-0.46786
PARP14	6	0.60723	0.12787	0.232559	595	2	-0.018132	0.012344	0.078737	1	44	1	-0.018132
RBM11	6	0.60755	0.12787	0.232559	597	2	0.037046	0.42346	0.68349	1	404	0	0.037046
RBMS2	6	0.60883	0.12787	0.232559	598	2	-0.29478	0.97398	0.99939	1	987	0	-0.29478
STIM1	6	0.61043	0.12787	0.232559	600	2	-0.24708	0.14683	0.36804	1	161	1	-0.24708
HNRNPH2	6	0.61058	0.12787	0.232559	601	1	-0.23392	0.73174	0.93198	1	720	0	-0.23392
ZNF217	6	0.6117	0.12787	0.232559	602	2	0.23699	0.056087	0.23864	1	89	1	0.23699
ZC3H12B	6	0.61183	0.12787	0.232559	603	1	-0.059609	0.047294	0.19628	1	76	1	-0.059609
PPARGC1A	6	0.61298	0.12787	0.232559	604	2	-0.28879	0.12238	0.35115	1	145	1	-0.28879
MEX3B	6	0.61329	0.12787	0.232559	605	2	-0.092309	0.17697	0.38501	1	178	1	-0.092309
SMARCE1	6	0.61361	0.12787	0.232559	606	2	-0.23728	0.33197	0.55163	1	316	1	-0.23728
PHF7	6	0.6152	0.12787	0.232559	607	2	-0.2402	0.43384	0.6835	1	413	0	-0.2402
LEPREL2	6	0.61647	0.12787	0.232559	608	2	-0.30858	0.43669	0.6989	1	415	0	-0.30858
CUL4B	6	0.6171	0.12787	0.232559	609	2	-0.17018	0.69135	0.87693	1	679	0	-0.17018
TRMT44	6	0.61847	0.12787	0.232559	610	2	-0.26521	0.62175	0.86246	1	600	0	-0.26521
ELAVL2	6	0.62026	0.12787	0.232559	611	2	-0.32403	0.28744	0.53472	1	273	1	-0.32403
ALKBH7	6	0.62052	0.12787	0.232559	612	1	-0.269	0.48076	0.74065	1	458	0	-0.269
SMARCA1	6	0.62246	0.12787	0.232559	613	2	-0.033841	0.25136	0.51751	1	240	1	-0.033841
RBM46	6	0.62256	0.12787	0.232559	614	1	-0.081941	0.11825	0.35114	1	141	1	-0.081941
MLL5	6	0.62278	0.12787	0.232559	615	2	-0.0052088	0.49184	0.74066	1	470	0	-0.0052088
SMYD2	6	0.62372	0.12787	0.232559	616	2	-0.34468	0.12321	0.35115	1	146	1	-0.34468
MED25	6	0.62528	0.12787	0.232559	618	2	-0.41708	0.87909	0.98449	1	860	0	-0.41708
THUMPD1	6	0.62591	0.12787	0.232559	619	2	-0.38726	0.49445	0.74066	1	473	0	-0.38726
KIF24	6	0.62864	0.12787	0.232559	621	1	-0.30949	0.58872	0.838	1	567	0	-0.30949
RPS6KA5	6	0.62965	0.12787	0.232559	622	2	-0.15196	0.61474	0.85443	1	593	0	-0.15196
TMLHE	6	0.63059	0.12787	0.232559	623	2	-0.075337	0.21528	0.45143	1	207	1	-0.075337
GLYR1	5	0.56973	0.13518	0.242687	560	2	-0.31188	0.82786	0.97014	1	815	0	-0.31188
PCMT1	5	0.57297	0.13518	0.242687	563	2	-0.35094	0.027646	0.13054	1	58	1	-0.35094
AGO1	5	0.57561	0.13518	0.242687	565	2	-0.073352	0.1267	0.30255	1	149	1	-0.073352
PIWIL1	5	0.57591	0.13519	0.242687	566	2	-0.31832	0.81214	0.95812	1	798	0	-0.31832
AIRE	5	0.57766	0.13519	0.242687	568	2	-0.24935	0.83066	0.97015	1	818	0	-0.24935
REN	5	0.57883	0.13519	0.242687	571	2	-0.53778	0.86549	0.98457	1	848	0	-0.53778
DPF3	5	0.57971	0.13519	0.242687	572	2	-0.42671	0.65565	0.88352	1	636	0	-0.42671
PHF23	5	0.58117	0.13519	0.242687	573	2	-0.4121	0.70796	0.9206	1	700	0	-0.4121
CCNO	6	0.63214	0.1528	0.265666	624	2	-0.39908	0.49601	0.74066	1	476	0	-0.39908
MBNL3	6	0.63276	0.1528	0.265666	625	2	-0.33332	0.81278	0.95906	1	800	0	-0.33332
TDRKH	6	0.63338	0.1528	0.265666	626	2	-0.14285	0.29572	0.53472	1	280	1	-0.14285
KHDRBS2	6	0.63492	0.1528	0.265666	627	2	-0.22646	0.5376	0.77802	1	513	0	-0.22646
HMGN1	6	0.63504	0.1528	0.265666	628	1	-0.25401	0.18939	0.4174	1	186	1	-0.25401
RBPMS	6	0.63708	0.1528	0.265666	629	2	-0.26555	0.10995	0.33377	1	136	1	-0.26555
BRWD3	6	0.63781	0.1528	0.265666	630	1	0.15152	0.30323	0.53473	1	286	1	0.15152
TRNAU1AP	6	0.63862	0.1528	0.265666	632	2	-0.27563	0.44123	0.6989	1	421	0	-0.27563
ELAVL4	6	0.63923	0.1528	0.265666	633	2	-0.38701	0.34758	0.56782	1	329	1	-0.38701
CASKIN1	6	0.63985	0.1528	0.265666	634	2	0.12535	0.57853	0.81886	1	553	0	0.12535
HMGN3	6	0.64015	0.1528	0.265666	635	2	-0.27092	0.54528	0.79877	1	518	0	-0.27092
BRD2	6	0.64107	0.1528	0.265666	636	2	-0.42632	0.89823	0.9898	1	888	0	-0.42632
NTHL1	6	0.64199	0.15281	0.265666	637	2	-0.34508	0.60932	0.85443	1	588	0	-0.34508
SAFB2	6	0.64413	0.15281	0.265666	638	2	-0.22334	0.4624	0.74065	1	443	0	-0.22334
THUMPD2	6	0.64504	0.15281	0.265666	641	2	-0.24676	0.83296	0.96905	1	821	0	-0.24676
EZH2	6	0.64524	0.15281	0.265666	642	1	0.44486	0.0077871	0.068558	1	37	3	0.44486
APTX	6	0.64777	0.15281	0.265666	643	2	-0.4025	0.68614	0.87693	1	673	0	-0.4025
PRMT8	6	0.65024	0.15281	0.265666	646	1	-0.13648	0.060459	0.25822	1	95	1	-0.13648
AURKC	6	0.6508	0.15281	0.265666	647	2	-0.32314	0.67042	0.86988	1	654	0	-0.32314
PRDM5	6	0.6514	0.15281	0.265666	648	2	-0.33245	0.9156	0.9943	1	902	0	-0.33245
GADD45A	5	0.5896	0.16482	0.279962	580	2	-0.22511	0.36432	0.60268	1	347	0	-0.22511
AFF1	5	0.59386	0.16482	0.279962	585	1	-0.088652	0.28199	0.48622	1	269	1	-0.088652
UBN1	5	0.5946	0.16482	0.279962	587	1	-0.13758	0.045032	0.19594	1	74	2	-0.13758
ANP32E	5	0.59941	0.16482	0.279962	591	1	-0.15817	0.47462	0.71453	1	453	0	-0.15817
SP140	5	0.60745	0.16482	0.279962	596	1	0.12107	0.61785	0.8259	1	596	0	0.12107
PIWIL3	5	0.6089	0.16482	0.279962	599	1	-0.38932	0.32163	0.51933	1	303	1	-0.38932
SP110	5	0.62525	0.16482	0.279962	617	1	0.43149	0.0042869	0.039447	1	27	3	0.43149
RNF217	5	0.62803	0.16482	0.279962	620	1	-0.21978	0.82768	0.97014	1	814	0	-0.21978
LBR	5	0.6444	0.16483	0.279962	639	1	-0.28283	0.26179	0.46908	1	251	1	-0.28283
ASXL3	5	0.64474	0.16483	0.279962	640	1	-0.24133	0.65695	0.88353	1	639	0	-0.24133
KMT2B	5	0.64973	0.16483	0.279962	645	1	-0.33312	0.94311	0.99751	1	940	0	-0.33312
PADI6	5	0.65727	0.16483	0.279962	655	1	0.0038323	0.43698	0.67618	1	416	0	0.0038323
STK31	5	0.66212	0.16483	0.279962	658	1	-0.28117	0.059426	0.25278	1	93	1	-0.28117
UBN2	5	0.66914	0.16483	0.279962	665	1	-0.17794	0.32332	0.55354	1	306	1	-0.17794
JADE1	5	0.67759	0.16483	0.279962	676	1	-0.14282	0.75272	0.93281	1	742	0	-0.14282
HMGB4	6	0.65261	0.17793	0.298542	649	2	-0.30358	0.12896	0.36803	1	151	1	-0.30358
RDM1	6	0.65381	0.17793	0.298542	650	2	-0.052761	0.58077	0.81886	1	558	0	-0.052761
L3MBTL4	6	0.65471	0.17793	0.298542	651	2	-0.15784	0.42462	0.68349	1	405	0	-0.15784
ZBTB38	6	0.65501	0.17793	0.298542	652	2	-0.22353	0.67513	0.86988	1	658	0	-0.22353
MBD3L1	6	0.65591	0.17793	0.298542	653	2	-0.31531	0.86362	0.97685	1	846	0	-0.31531
SMARCA4	6	0.6571	0.17793	0.298542	654	2	-0.35351	0.77088	0.9505	1	762	0	-0.35351
METTL21B	6	0.65821	0.17794	0.298542	656	1	-0.31272	0.59395	0.85442	1	570	0	-0.31272
SASH1	6	0.66068	0.17794	0.298542	657	2	-0.29178	0.18553	0.4174	1	184	1	-0.29178
BOLL	6	0.66602	0.18753	0.307644	659	1	-0.39717	0.2664	0.53472	1	253	1	-0.39717
PBRM1	6	0.6663	0.18753	0.307644	660	2	-0.34153	0.80349	0.95905	1	792	0	-0.34153
PRDM9	6	0.66688	0.18753	0.307644	661	2	-0.40816	0.8175	0.95906	1	808	0	-0.40816
NCOA2	6	0.66713	0.18753	0.307644	662	1	-0.095808	0.59698	0.85442	1	573	0	-0.095808
SUV39H1	6	0.66777	0.18753	0.307644	663	2	-0.2161	0.40879	0.65203	1	389	0	-0.2161
PABPN1L	6	0.66835	0.18753	0.307644	664	2	-0.26694	0.090588	0.33376	1	122	1	-0.26694
TRIM27	6	0.66982	0.18754	0.307644	666	2	-0.24061	0.42809	0.6835	1	407	0	-0.24061
ZNF408	6	0.67069	0.18754	0.307644	667	2	-0.41157	0.56905	0.80922	1	540	0	-0.41157
ING1	6	0.67215	0.18754	0.307644	668	2	-0.29197	0.96257	0.99916	1	966	0	-0.29197
HNRPLL	6	0.67245	0.18754	0.307644	669	2	-0.16462	0.03298	0.17507	1	63	2	-0.16462
ZC3H7A	6	0.67303	0.18754	0.307644	670	2	-0.15515	0.51643	0.75391	1	495	0	-0.15515
SMARCA2	6	0.67419	0.18754	0.307644	671	2	-0.34614	0.93211	0.99652	1	930	0	-0.34614
IDH1	6	0.67448	0.18754	0.307644	672	2	-0.083893	0.50783	0.74066	1	486	0	-0.083893
CHEK2	5	0.68586	0.18556	0.307644	685	1	-0.056046	0.40482	0.67617	1	382	0	-0.056046
NAP1L3	5	0.69009	0.18557	0.307644	687	1	0.16279	0.34216	0.5698	1	321	1	0.16279
HNRNPR	6	0.67651	0.19781	0.316968	673	2	-0.20635	0.17853	0.40132	1	179	1	-0.20635
PRDM11	6	0.6768	0.19781	0.316968	674	2	-0.38236	0.72586	0.92297	1	714	0	-0.38236
HNRNPA1	6	0.67729	0.19781	0.316968	675	1	-0.29489	0.53275	0.77801	1	510	0	-0.29489
TP63	6	0.6794	0.19781	0.316968	677	2	-0.065292	0.69513	0.88347	1	684	0	-0.065292
MBD2	6	0.68141	0.19781	0.316968	678	2	-0.19461	0.49497	0.74066	1	474	0	-0.19461
LEPREL1	6	0.68169	0.19781	0.316968	679	2	-0.38733	0.4591	0.7135	1	439	0	-0.38733
CUL5	6	0.68255	0.19781	0.316968	680	2	-0.5583	0.4188	0.66827	1	401	0	-0.5583
METTL25	6	0.68284	0.19781	0.316968	681	2	-0.33679	0.31338	0.53473	1	295	1	-0.33679
DDHD2	6	0.68341	0.19781	0.316968	682	2	-0.29204	0.57314	0.80922	1	546	0	-0.29204
DAZ1	6	0.6837	0.19781	0.316968	683	2	-0.15457	0.51893	0.75392	1	498	0	-0.15457
JMJD6	6	0.68544	0.19781	0.316968	684	1	-0.26233	0.70323	0.88968	1	693	0	-0.26233
ASZ1	6	0.6874	0.19782	0.316968	686	2	-0.16307	0.4684	0.74065	1	450	0	-0.16307
H1FNT	6	0.69051	0.19782	0.316968	688	2	-0.15349	0.59439	0.85442	1	571	0	-0.15349
UNK	6	0.69135	0.19782	0.316968	689	1	-0.14307	0.50118	0.74066	1	479	0	-0.14307
KDM5C	6	0.69277	0.19782	0.316968	690	2	-0.10533	0.65746	0.86987	1	641	0	-0.10533
CBX8	6	0.69547	0.19782	0.316968	692	1	-0.36444	0.45634	0.7135	1	436	0	-0.36444
KIAA2026	4	0.64849	0.19832	0.317312	644	1	-0.05169	0.22119	0.39224	1	212	1	-0.05169
TCF20	5	0.69367	0.20602	0.324662	691	1	-0.28525	0.63424	0.84179	1	612	0	-0.28525
OGFOD1	6	0.69649	0.20879	0.324662	693	1	0.11526	0.1166	0.35114	1	140	1	0.11526
SNRPB2	6	0.69717	0.20879	0.324662	694	1	-0.17486	0.2607	0.51751	1	250	1	-0.17486
PRDM6	6	0.69975	0.20879	0.324662	695	2	-0.082178	0.15565	0.36804	1	165	1	-0.082178
BCL7C	5	0.70278	0.20602	0.324662	696	1	0.027067	0.21309	0.45236	1	205	1	0.027067
TDRD7	5	0.70682	0.20602	0.324662	697	1	0.067976	0.51712	0.76017	1	497	0	0.067976
NEIL2	6	0.70854	0.20879	0.324662	698	1	-0.13585	0.04084	0.19628	1	71	2	-0.13585
ATM	5	0.70996	0.20602	0.324662	699	1	-0.045776	0.19844	0.45235	1	193	1	-0.045776
KDM3A	6	0.71246	0.20879	0.324662	700	1	-0.08468	0.74082	0.94007	1	728	0	-0.08468
ESCO2	6	0.71344	0.20879	0.324662	701	1	-0.39455	0.89377	0.98979	1	878	0	-0.39455
ESRP1	6	0.71699	0.20879	0.324662	702	1	0.15486	0.35782	0.58502	1	342	1	0.15486
HSP90AA1	5	0.717	0.20602	0.324662	703	1	-0.32261	0.25576	0.46908	1	245	1	-0.32261
METTL20	6	0.72145	0.2088	0.324662	704	1	0.037193	0.0049944	0.041824	1	29	3	0.037193
RBM7	6	0.72523	0.2088	0.324662	706	1	0.01261	0.05551	0.23863	1	87	2	0.01261
BMI1	6	0.73722	0.2088	0.324662	707	1	0.36161	0.0081622	0.068567	1	38	3	0.36161
EPHA2	6	0.73933	0.2088	0.324662	708	1	-0.10233	0.81346	0.95906	1	802	0	-0.10233
ARAP1	6	0.74053	0.2088	0.324662	710	1	0.20484	0.50169	0.74066	1	480	0	0.20484
NSD1	6	0.74082	0.2088	0.324662	711	1	-0.30634	0.36162	0.58502	1	345	1	-0.30634
MCTS1	6	0.74231	0.2088	0.324662	712	1	0.06981	0.33982	0.56781	1	319	1	0.06981
PHF21A	6	0.74468	0.2088	0.324662	713	1	-0.041959	0.58608	0.82884	1	564	0	-0.041959
SLTM	3	0.63799	0.20932	0.325013	631	1	-0.088199	0.59281	0.82884	1	569	0	-0.088199
ATAD2B	5	0.72281	0.2263	0.350894	705	1	-0.025285	0.34325	0.5698	1	324	1	-0.025285
ALKBH3	6	0.75396	0.23053	0.356443	714	1	-0.3505	0.79333	0.95629	1	784	0	-0.3505
BRD3	6	0.75596	0.23053	0.356443	716	1	-0.039379	0.50221	0.74066	1	481	0	-0.039379
FBXL19	5	0.75446	0.24713	0.381576	715	1	-0.40951	0.95692	0.99802	1	961	0	-0.40951
RALYL	6	0.76517	0.25307	0.386982	717	1	-0.16848	0.71538	0.9179	1	708	0	-0.16848
NCOR1	6	0.76627	0.25307	0.386982	718	1	-0.13271	0.38282	0.63508	1	364	1	-0.13271
SAMD5	6	0.76804	0.25307	0.386982	720	1	-0.32997	0.9149	0.9943	1	901	0	-0.32997
RBM15	6	0.77007	0.25307	0.386982	723	1	-0.05759	0.34951	0.56782	1	332	1	-0.05759
CHD7	6	0.77142	0.25308	0.386982	724	1	-0.045038	0.24702	0.51751	1	234	1	-0.045038
BRD1	6	0.77249	0.25308	0.386982	725	1	0.011999	0.30663	0.53473	1	291	1	0.011999
DAZL	6	0.77569	0.25308	0.386982	726	1	-0.17292	0.55893	0.80921	1	530	0	-0.17292
ACO1	6	0.78402	0.27523	0.419705	728	1	-0.14737	0.7029	0.88968	1	692	0	-0.14737
EP300	6	0.7858	0.27524	0.419705	730	1	-0.36633	0.15405	0.36804	1	163	1	-0.36633
ERCC5	5	0.76643	0.28915	0.438506	719	1	-0.26309	0.60926	0.82589	1	587	0	-0.26309
MSH6	5	0.76976	0.28915	0.438506	722	1	-0.32869	0.44801	0.67618	1	431	0	-0.32869
ASXL2	5	0.77884	0.28915	0.438506	727	1	-0.41729	0.88033	0.98956	1	862	0	-0.41729
TCF19	5	0.78495	0.28916	0.438506	729	1	-0.36668	0.68067	0.90565	1	666	0	-0.36668
YY2	6	0.78707	0.2974	0.440136	731	1	-0.32631	0.6135	0.85443	1	591	0	-0.32631
OGG1	6	0.78783	0.2974	0.440136	732	1	-0.2972	0.24919	0.51751	1	237	1	-0.2972
CHD6	6	0.78959	0.2974	0.440136	733	1	-0.15017	0.62338	0.86246	1	603	0	-0.15017
LARP1B	6	0.79283	0.2974	0.440136	735	1	-0.46773	0.84304	0.96905	1	829	0	-0.46773
NEIL3	6	0.79407	0.2974	0.440136	736	1	-0.18442	0.92687	0.99576	1	920	0	-0.18442
PABPC1L	6	0.79431	0.2974	0.440136	737	1	-0.2692	0.79627	0.9563	1	788	0	-0.2692
CSTF2T	6	0.79627	0.2974	0.440136	738	1	0.16533	0.057615	0.23864	1	92	2	0.16533
CHRAC1	6	0.79701	0.2974	0.440136	739	1	-0.20889	0.40701	0.65203	1	387	0	-0.20889
CPEB4	6	0.80039	0.2974	0.440136	741	1	0.041374	0.45965	0.7135	1	440	0	0.041374
ING2	6	0.80254	0.29741	0.440136	743	1	-0.096965	0.78809	0.95349	1	779	0	-0.096965
PADI4	6	0.80396	0.29741	0.440136	744	1	-0.067571	0.14441	0.36804	1	160	1	-0.067571
ZNF239	6	0.80678	0.29741	0.440136	745	1	-0.35858	0.88692	0.98694	1	869	0	-0.35858
PHC2	6	0.80748	0.29741	0.440136	746	1	-0.10646	0.89277	0.98979	1	875	0	-0.10646
TRIM33	6	0.81118	0.29741	0.440136	749	1	0.019577	0.21603	0.45143	1	208	1	0.019577
PJA2	6	0.81141	0.29741	0.440136	750	1	-0.22932	0.12156	0.35115	1	144	1	-0.22932
PLOD1	6	0.81323	0.29741	0.440136	751	1	-0.12549	0.10493	0.33377	1	131	1	-0.12549
YTHDF3	6	0.81346	0.29741	0.440136	752	1	-0.2816	0.64717	0.86247	1	623	0	-0.2816
TET3	6	0.81594	0.29741	0.440136	754	1	0.077454	0.22647	0.50045	1	215	1	0.077454
TDRD3	5	0.7987	0.30998	0.457504	740	1	-0.30708	0.054411	0.24238	1	85	2	-0.30708
SS18L1	5	0.80145	0.30998	0.457504	742	1	-0.36371	0.81274	0.95812	1	799	0	-0.36371
HIF1AN	6	0.81861	0.31983	0.46893	756	1	-0.38369	0.37788	0.63508	1	359	1	-0.38369
NOVA1	6	0.81972	0.31983	0.46893	757	1	-0.040502	0.58696	0.82884	1	566	0	-0.040502
RBM45	6	0.8206	0.31984	0.46893	758	1	-0.21441	0.1066	0.33377	1	133	1	-0.21441
RBM20	6	0.82082	0.31984	0.46893	759	1	0.097531	0.46622	0.74065	1	446	0	0.097531
TIPARP	6	0.82148	0.31984	0.46893	760	1	0.014109	0.40103	0.65203	1	380	0	0.014109
TRIM66	4	0.79069	0.32977	0.482317	734	1	0.021456	0.60093	0.8484	1	578	0	0.021456
G2E3	5	0.8093	0.33071	0.482317	747	1	-0.30329	0.07967	0.26937	1	114	1	-0.30329
HDGFL1	5	0.81032	0.33071	0.482317	748	1	0.06259	0.42231	0.67617	1	403	0	0.06259
PADI2	5	0.81828	0.33072	0.482317	755	1	0.15653	0.25213	0.46907	1	242	1	0.15653
SETMAR	6	0.82365	0.34179	0.483152	761	1	-0.3035	0.89518	0.98979	1	882	0	-0.3035
SCML4	6	0.82666	0.34179	0.483152	762	1	0.16344	0.22796	0.5175	1	216	1	0.16344
MED23	6	0.82709	0.34179	0.483152	763	1	-0.015826	0.24193	0.5175	1	230	1	-0.015826
SEC23IP	6	0.82794	0.34179	0.483152	764	1	-0.17372	0.59003	0.838	1	568	0	-0.17372
HMGN4	6	0.83172	0.34179	0.483152	765	1	-0.15902	0.68893	0.87693	1	676	0	-0.15902
PARP12	6	0.83234	0.34179	0.483152	766	1	-0.18544	0.7953	0.95629	1	787	0	-0.18544
ZNF638	6	0.83317	0.34179	0.483152	767	1	-0.1751	0.8963	0.9898	1	884	0	-0.1751
SMARCAD1	6	0.83482	0.34179	0.483152	768	1	-0.25593	0.19478	0.41741	1	191	1	-0.25593
RBMY1A1	6	0.83543	0.34179	0.483152	769	1	-0.03522	0.40581	0.65203	1	384	0	-0.03522
SAMD12	6	0.83584	0.34179	0.483152	770	1	-0.19265	0.72928	0.93197	1	718	0	-0.19265
HNRNPCL1	6	0.83686	0.34179	0.483152	771	1	0.017971	0.4384	0.6989	1	417	0	0.017971
RBPMS2	6	0.83706	0.34179	0.483152	772	1	-0.10048	0.69853	0.88967	1	688	0	-0.10048
SAMD14	6	0.83827	0.34179	0.483152	774	1	-0.047161	0.15963	0.36804	1	169	1	-0.047161
CBX5	6	0.83947	0.34179	0.483152	775	1	-0.30243	0.70722	0.90743	1	699	0	-0.30243
RBM4B	6	0.83987	0.34179	0.483152	777	1	-0.092152	0.35845	0.58502	1	343	1	-0.092152
PHF20	6	0.84087	0.34179	0.483152	778	1	-0.4222	0.40641	0.65203	1	386	0	-0.4222
JMJD1C	6	0.84422	0.34179	0.483152	781	1	-0.06004	0.75624	0.94375	1	745	0	-0.06004
ZFP36	6	0.84539	0.34179	0.483152	782	1	-0.1487	0.64794	0.86247	1	624	0	-0.1487
METTL18	6	0.8477	0.34179	0.483152	785	1	-0.3391	0.23827	0.5175	1	227	1	-0.3391
SMYD1	6	0.84789	0.34179	0.483152	786	1	-0.22974	0.47541	0.74065	1	454	0	-0.22974
KDM5B	6	0.84846	0.34179	0.483152	787	1	-0.087488	0.48023	0.74065	1	457	0	-0.087488
NCOA1	6	0.84904	0.34179	0.483152	788	1	-0.12485	0.5129	0.75391	1	492	0	-0.12485
RCOR2	6	0.8496	0.34179	0.483152	789	1	-0.33039	0.93508	0.99682	1	934	0	-0.33039
BFAR	6	0.84979	0.34179	0.483152	790	1	-0.22612	0.81817	0.95906	1	811	0	-0.22612
MED19	6	0.85261	0.36363	0.506894	792	1	-0.22388	0.7599	0.94376	1	750	0	-0.22388
DNMT3L	6	0.85465	0.36363	0.506894	793	1	-0.073587	0.10577	0.33377	1	132	1	-0.073587
WHSC1L1	6	0.85539	0.36363	0.506894	794	1	-0.13236	0.73692	0.94007	1	724	0	-0.13236
MBD5	6	0.85594	0.36363	0.506894	795	1	-0.18294	0.46513	0.74065	1	445	0	-0.18294
RBM44	6	0.85812	0.36364	0.506894	797	1	0.37917	0.067836	0.26851	1	102	2	0.37917
RBM4	6	0.85902	0.36364	0.506894	799	1	-0.17274	0.14763	0.36804	1	162	1	-0.17274
ASCC1	6	0.85955	0.36364	0.506894	800	1	0.038504	0.25064	0.51751	1	238	1	0.038504
TRDMT1	6	0.85991	0.36364	0.506894	801	1	0.19873	0.23754	0.5175	1	226	1	0.19873
PHF8	6	0.86098	0.36364	0.506894	802	1	-0.24648	0.38589	0.63508	1	369	1	-0.24648
BAZ1A	6	0.86116	0.36364	0.506894	803	1	-0.0087315	0.60084	0.85442	1	577	0	-0.0087315
PHF21B	6	0.86275	0.36364	0.506894	804	1	0.023635	0.026865	0.16457	1	56	2	0.023635
EPHA6	6	0.86484	0.38532	0.531087	805	1	-0.34529	0.099889	0.33377	1	129	1	-0.34529
SYNJ1	6	0.86501	0.38532	0.531087	806	1	-0.26244	0.15804	0.36804	1	168	1	-0.26244
BRPF1	6	0.86708	0.38532	0.531087	807	1	-0.35412	0.88782	0.98789	1	871	0	-0.35412
NSUN6	6	0.86742	0.38532	0.531087	808	1	-0.060008	0.46731	0.74065	1	447	0	-0.060008
MPG	6	0.86776	0.38532	0.531087	809	1	0.089983	0.41411	0.66826	1	396	0	0.089983
CNKSR2	6	0.87013	0.38533	0.531087	811	1	0.048669	0.24047	0.5175	1	229	1	0.048669
HNRNPH3	6	0.87046	0.38533	0.531087	812	1	-0.2719	0.58032	0.81886	1	557	0	-0.2719
WDR11	6	0.87146	0.38533	0.531087	813	1	-0.013896	0.23092	0.5175	1	221	1	-0.013896
MTA3	6	0.87229	0.38533	0.531087	814	1	0.14873	0.34887	0.56782	1	330	1	0.14873
ATAT1	5	0.83793	0.39197	0.533597	773	1	-0.10605	0.69722	0.91087	1	685	0	-0.10605
DPF2	5	0.83971	0.39197	0.533597	776	1	0.19325	0.0069994	0.046039	1	35	2	0.19325
AFF4	5	0.84147	0.39197	0.533597	779	1	-0.43307	0.74818	0.93281	1	735	0	-0.43307
USP51	5	0.84287	0.39197	0.533597	780	1	-0.49462	0.97281	0.99943	1	985	0	-0.49462
AGO2	5	0.84564	0.39197	0.533597	783	1	-0.27969	0.86191	0.98456	1	844	0	-0.27969
TDRD12	5	0.84667	0.39197	0.533597	784	1	-0.38544	0.9465	0.99768	1	945	0	-0.38544
NAP1L2	5	0.85072	0.39197	0.533597	791	1	-0.51726	0.7942	0.94938	1	785	0	-0.51726
PRKAA2	5	0.85778	0.39198	0.533597	796	1	-0.39263	0.35088	0.5866	1	336	0	-0.39263
BCL7B	5	0.85874	0.39198	0.533597	798	1	-0.065371	0.41387	0.67617	1	395	0	-0.065371
PHF14	5	0.86944	0.39198	0.533597	810	1	-0.1416	0.36963	0.61827	1	353	0	-0.1416
TIAL1	6	0.87508	0.40683	0.552464	815	1	0.15453	0.28883	0.53472	1	275	1	0.15453
SIRT2	6	0.87956	0.40684	0.552464	817	1	-0.13735	0.051699	0.20706	1	80	1	-0.13735
USP27X	5	0.87736	0.41262	0.559619	816	1	-0.40777	0.95642	0.99802	1	959	0	-0.40777
RBMY1F	2	0.73971	0.41324	0.55977	709	0	0.34657	0.048269	0.10591	1	78	1	0.34657
ZFP36L2	6	0.88066	0.45054	0.573715	818	1	0.08526	0.50885	0.74066	1	487	0	0.08526
SASH3	6	0.88113	0.45054	0.573715	819	1	-0.01651	0.21753	0.45143	1	210	1	-0.01651
ZC3H6	6	0.8819	0.45054	0.573715	820	1	-0.16449	0.52489	0.76627	1	506	0	-0.16449
JHDM1D	6	0.88206	0.45054	0.573715	821	1	-0.18955	0.19094	0.41741	1	188	1	-0.18955
METTL23	6	0.88221	0.45054	0.573715	822	1	-0.043724	0.32206	0.53473	1	304	1	-0.043724
SATB1	5	0.88269	0.43281	0.573715	823	1	-0.20359	0.083248	0.26937	1	117	1	-0.20359
CCDC101	5	0.88283	0.43281	0.573715	824	1	-0.12592	0.53274	0.79971	1	509	0	-0.12592
KDM4E	5	0.88297	0.43281	0.573715	825	1	-0.30723	0.51153	0.74959	1	490	0	-0.30723
LARP7	6	0.8836	0.45054	0.573715	826	1	-0.2581	0.038209	0.19628	1	69	2	-0.2581
JMJD7	5	0.88379	0.43281	0.573715	827	1	0.36209	0.034367	0.15112	1	65	2	0.36209
ERCC6	6	0.8839	0.45054	0.573715	828	1	0.0083006	0.52241	0.76627	1	502	0	0.0083006
MLLT6	5	0.88407	0.43281	0.573715	829	1	-0.3772	0.49579	0.74958	1	475	0	-0.3772
CUL7	6	0.88542	0.45054	0.573715	830	1	0.059613	0.30798	0.53473	1	292	1	0.059613
PHF20L1	5	0.88637	0.43281	0.573715	831	1	-0.23429	0.070315	0.26936	1	106	1	-0.23429
TAF1L	5	0.88651	0.43281	0.573715	832	1	0.014072	0.76306	0.93281	1	753	0	0.014072
MED16	6	0.88678	0.45054	0.573715	833	1	0.57405	0.00020561	0.0037891	0.321782	13	4	0.57405
CPEB3	6	0.88826	0.45054	0.573715	834	1	-0.067936	0.86861	0.98033	1	852	0	-0.067936
ARAP2	6	0.889	0.45054	0.573715	835	1	0.044332	0.2287	0.5175	1	217	1	0.044332
RBM23	6	0.8893	0.45054	0.573715	836	1	-0.21489	0.82038	0.95906	1	812	0	-0.21489
ZFR2	6	0.89292	0.45054	0.573715	837	1	-0.25606	0.57178	0.80922	1	544	0	-0.25606
EGLN3	6	0.8932	0.45054	0.573715	838	1	-0.30355	0.94419	0.99714	1	942	0	-0.30355
WRN	6	0.89363	0.45054	0.573715	839	1	-0.071807	0.80111	0.9563	1	791	0	-0.071807
PCBP3	6	0.89391	0.45054	0.573715	840	1	-0.13779	0.41234	0.66826	1	391	0	-0.13779
ZC3H13	6	0.89405	0.45054	0.573715	841	1	-0.37448	0.63225	0.86246	1	609	0	-0.37448
CIRBP	6	0.89532	0.45054	0.573715	842	1	-0.30719	0.41763	0.66827	1	398	0	-0.30719
DPPA5	6	0.89768	0.45054	0.573715	843	1	-0.021563	0.33132	0.55163	1	314	1	-0.021563
ARID1B	6	0.89932	0.45055	0.573715	845	1	-0.00071216	0.17149	0.38501	1	174	1	-0.00071216
MEX3A	6	0.9	0.45055	0.573715	846	1	-0.27782	0.69751	0.88967	1	686	0	-0.27782
TAF15	6	0.90027	0.45055	0.573715	847	1	-0.032079	0.23607	0.5175	1	225	1	-0.032079
FBXW7	6	0.90067	0.45055	0.573715	849	1	0.020388	0.66602	0.86988	1	650	0	0.020388
KHDRBS3	6	0.90293	0.45055	0.573715	850	1	-0.24424	0.86588	0.97686	1	849	0	-0.24424
PCBP4	6	0.90319	0.45055	0.573715	851	1	-0.28573	0.81683	0.95906	1	806	0	-0.28573
U2AF1L4	6	0.90398	0.45055	0.573715	852	1	-0.17861	0.71149	0.91279	1	701	0	-0.17861
TIA1	6	0.90463	0.45055	0.573715	854	1	-0.095359	0.16518	0.385	1	171	1	-0.095359
ANKS1B	6	0.90527	0.45055	0.573715	855	1	-0.16003	0.46894	0.74065	1	451	0	-0.16003
SMARCD1	6	0.90643	0.45055	0.573715	857	1	-0.10611	0.50681	0.74066	1	485	0	-0.10611
DZIP3	6	0.90782	0.45055	0.573715	858	1	-0.24019	0.022879	0.15473	1	54	2	-0.24019
FTO	6	0.90795	0.45055	0.573715	859	1	-0.3421	0.77569	0.95051	1	764	0	-0.3421
RBM33	6	0.9082	0.45055	0.573715	860	1	-0.27554	0.71214	0.91279	1	702	0	-0.27554
UPF3B	6	0.91007	0.45055	0.573715	861	1	-0.13348	0.50936	0.74066	1	488	0	-0.13348
RCAN2	6	0.91019	0.45055	0.573715	862	1	-0.23941	0.44743	0.71349	1	429	0	-0.23941
KDM6A	6	0.91117	0.45055	0.573715	863	1	0.1475	0.41116	0.66826	1	390	0	0.1475
RNF2	6	0.91203	0.45055	0.573715	864	1	0.52932	0.00011676	0.0027936	0.257013	12	4	0.52932
HAT1	6	0.91215	0.45055	0.573715	865	1	-0.37707	0.88482	0.98693	1	866	0	-0.37707
PCGF3	6	0.91275	0.45055	0.573715	866	1	0.097215	0.37603	0.63508	1	357	1	0.097215
CSDC2	6	0.91383	0.45055	0.573715	867	1	-0.12432	0.6382	0.86247	1	616	0	-0.12432
ANKS6	6	0.91442	0.45055	0.573715	869	1	-0.049364	0.3214	0.53473	1	302	1	-0.049364
CTBP2	6	0.9149	0.45055	0.573715	870	1	0.29089	0.065592	0.26851	1	100	2	0.29089
ZC3H14	6	0.91584	0.45055	0.573715	871	1	-0.067451	0.50272	0.74066	1	482	0	-0.067451
RBM47	6	0.91595	0.45055	0.573715	872	1	-0.045566	0.34629	0.56782	1	328	1	-0.045566
TNKS	6	0.91619	0.45055	0.573715	873	1	-0.16933	0.063073	0.2685	1	96	1	-0.16933
EPC1	6	0.91734	0.45055	0.573715	874	1	0.09927	0.034687	0.17508	1	66	2	0.09927
TERT	5	0.89919	0.45324	0.575813	844	0	-0.38133	0.44371	0.67618	1	425	0	-0.38133
UHRF2	5	0.90041	0.45324	0.575813	848	0	-0.063866	0.3552	0.5866	1	339	0	-0.063866
RAD54B	6	0.9178	0.47264	0.597033	875	1	0.12386	0.16834	0.385	1	173	1	0.12386
CBX4	6	0.91826	0.47264	0.597033	877	1	0.24993	0.079739	0.33376	1	115	2	0.24993
SMC1B	6	0.91883	0.47264	0.597033	878	1	-0.0022442	0.014564	0.084405	1	48	2	-0.0022442
ALKBH8	6	0.92151	0.47265	0.597033	879	1	0.17408	0.0087552	0.068567	1	41	3	0.17408
CPSF4L	6	0.92228	0.47265	0.597033	880	1	-0.12027	0.63781	0.86247	1	615	0	-0.12027
BRD9	5	0.90411	0.49359	0.612811	853	0	0.62059	0.00061262	0.0092687	0.639542	17	3	0.62059
PHF10	5	0.9062	0.4936	0.612811	856	0	0.07467	0.56514	0.80855	1	535	0	0.07467
ANKS3	6	0.92315	0.49457	0.612811	881	1	-0.046934	0.12403	0.35115	1	147	1	-0.046934
ZCCHC17	6	0.92423	0.49457	0.612811	882	1	-0.35586	0.19324	0.41741	1	190	1	-0.35586
EDF1	6	0.92434	0.49457	0.612811	883	1	-0.17967	0.12978	0.36803	1	152	1	-0.17967
BRMS1	6	0.92497	0.49457	0.612811	884	1	-0.23751	0.27769	0.53472	1	265	1	-0.23751
DGKQ	6	0.9254	0.49457	0.612811	886	1	-0.21142	0.71699	0.91791	1	709	0	-0.21142
JMJD4	6	0.92624	0.49457	0.612811	887	1	-0.266	0.76241	0.94376	1	752	0	-0.266
PTBP1	6	0.92666	0.49458	0.612811	888	1	-0.16956	0.63464	0.86246	1	613	0	-0.16956
KAT6A	6	0.92738	0.49458	0.612811	889	1	-0.048481	0.30391	0.53473	1	288	1	-0.048481
DHX57	6	0.92759	0.49458	0.612811	891	1	0.022201	0.0089902	0.073625	1	42	3	0.022201
RBM41	6	0.92841	0.49458	0.612811	892	1	0.0076142	0.019599	0.12946	1	52	1	0.0076142
RCOR3	6	0.92862	0.49458	0.612811	893	1	0.35097	0.0028997	0.035456	1	24	3	0.35097
SUV39H2	6	0.92872	0.49458	0.612811	894	1	0.13787	0.43155	0.6835	1	410	0	0.13787
ZMYND11	6	0.92902	0.49458	0.612811	895	1	-0.010386	0.19171	0.41741	1	189	1	-0.010386
PRDM10	6	0.92943	0.49458	0.612811	896	1	-0.1149	0.30051	0.53473	1	283	1	-0.1149
PRDM13	6	0.92953	0.49458	0.612811	897	1	-0.1848	0.21678	0.45143	1	209	1	-0.1848
PPFIA2	6	0.93023	0.51672	0.62689	898	1	-0.10533	0.51943	0.75392	1	499	0	-0.10533
KDM2B	6	0.93033	0.51672	0.62689	899	1	-0.14191	0.35591	0.56782	1	341	1	-0.14191
SAMSN1	6	0.93073	0.51672	0.62689	900	1	-0.26748	0.61225	0.85443	1	590	0	-0.26748
NCOA6	6	0.93103	0.51672	0.62689	901	1	-0.013406	0.27418	0.53472	1	261	1	-0.013406
H1FOO	6	0.93112	0.51672	0.62689	902	1	-0.3578	0.25999	0.51751	1	249	1	-0.3578
ASH1L	6	0.93132	0.51672	0.62689	903	1	-0.087794	0.032419	0.16458	1	62	2	-0.087794
RBMS3	6	0.93162	0.51672	0.62689	904	0	-0.13125	0.70223	0.88968	1	690	0	-0.13125
SMARCD3	6	0.93181	0.51672	0.62689	905	0	-0.15597	0.66418	0.86988	1	647	0	-0.15597
AKAP1	6	0.9322	0.51672	0.62689	906	0	-0.2926	0.91178	0.99364	1	897	0	-0.2926
TDG	6	0.9324	0.51672	0.62689	907	0	-0.21648	0.27839	0.53472	1	266	1	-0.21648
SAMD10	6	0.93259	0.51672	0.62689	908	0	-0.17356	0.03801	0.19628	1	68	2	-0.17356
HDAC10	6	0.93298	0.51672	0.62689	909	0	0.021894	0.6429	0.86247	1	619	0	0.021894
UNKL	6	0.93308	0.51672	0.62689	910	0	-0.090999	0.81795	0.95906	1	810	0	-0.090999
STARD13	6	0.93385	0.51672	0.62689	911	0	0.10783	0.070108	0.30392	1	105	2	0.10783
PHF13	6	0.93461	0.51673	0.62689	912	0	0.28932	0.0083419	0.068567	1	39	3	0.28932
PABPC4	6	0.93489	0.51673	0.62689	914	0	-0.12152	0.76352	0.94376	1	754	0	-0.12152
FMR1	6	0.93517	0.51673	0.62689	915	0	-0.015473	0.030036	0.16458	1	59	2	-0.015473
ACIN1	6	0.93592	0.51673	0.62689	916	0	-0.28909	0.93956	0.99713	1	939	0	-0.28909
SETDB2	6	0.93749	0.51673	0.62689	917	0	-0.24661	0.030398	0.16458	1	60	2	-0.24661
RBMY1J	2	0.81412	0.52094	0.6313	753	0	0.044427	0.33148	0.52483	1	315	0	0.044427
JADE2	5	0.914	0.5309	0.641976	868	0	0.45403	0.0040044	0.039438	1	26	3	0.45403
HSP90AB1	5	0.9178	0.53091	0.641976	876	0	0.2652	0.013732	0.070701	1	46	2	0.2652
SP100	5	0.9252	0.54877	0.662127	885	0	-0.22525	0.25697	0.46908	1	247	1	-0.22525
MUM1	5	0.92758	0.54877	0.662127	890	0	-0.3535	0.85039	0.97896	1	834	0	-0.3535
SAMD8	6	0.93947	0.55963	0.666501	919	0	-0.19359	0.69204	0.87693	1	681	0	-0.19359
HDAC7	6	0.93956	0.55963	0.666501	920	0	-0.18215	0.81049	0.95905	1	795	0	-0.18215
RAP1A	6	0.93991	0.55963	0.666501	921	0	-0.14441	0.67729	0.87692	1	660	0	-0.14441
KIAA0020	6	0.94018	0.55963	0.666501	922	0	0.097566	0.28049	0.53472	1	267	1	0.097566
PPFIBP1	6	0.94044	0.55963	0.666501	923	0	0.2114	0.42636	0.68349	1	406	0	0.2114
CBX3	6	0.94061	0.55963	0.666501	924	0	-0.076679	0.14279	0.36803	1	159	1	-0.076679
PRDM8	6	0.94088	0.55963	0.666501	925	0	0.12059	0.48974	0.74066	1	468	0	0.12059
G3BP2	6	0.94114	0.55964	0.666501	926	0	0.33598	0.0068905	0.049814	1	34	3	0.33598
KDM5D	6	0.94234	0.55964	0.666501	927	0	0.13582	0.46785	0.74065	1	449	0	0.13582
ARID2	6	0.94251	0.55964	0.666501	928	0	-0.10233	0.38527	0.63508	1	368	1	-0.10233
CDY1	6	0.94293	0.55964	0.666501	929	0	-0.027656	0.027383	0.16457	1	57	2	-0.027656
SIRT5	6	0.94319	0.55964	0.666501	931	0	-0.010404	0.45079	0.71349	1	432	0	-0.010404
CARHSP1	6	0.94369	0.58046	0.686856	932	0	-0.093815	0.066586	0.26851	1	101	2	-0.093815
PLOD2	6	0.94419	0.58046	0.686856	933	0	0.049547	0.2909	0.53472	1	278	1	0.049547
HLTF	6	0.94444	0.58046	0.686856	934	0	-0.20985	0.845	0.96905	1	830	0	-0.20985
CASKIN2	6	0.94502	0.58047	0.686856	935	0	-0.12224	0.66455	0.86988	1	648	0	-0.12224
RPS6KA3	6	0.94518	0.58047	0.686856	936	0	-0.18102	0.78247	0.95349	1	776	0	-0.18102
KDM4D	6	0.94534	0.58047	0.686856	938	0	-0.10236	0.90514	0.9924	1	891	0	-0.10236
RBMY1B	1	0.76922	0.58772	0.694697	721	0	0.043209	0.23078	0.41228	1	220	0	0.043209
CHD3	6	0.94639	0.59986	0.700796	939	0	0.15807	0.54433	0.79877	1	517	0	0.15807
EPHA4	6	0.94663	0.59986	0.700796	940	0	-0.097827	0.44575	0.69891	1	427	0	-0.097827
NAP1L4	6	0.94751	0.59986	0.700796	941	0	-0.0301	0.23239	0.5175	1	223	1	-0.0301
RBM34	6	0.94774	0.59986	0.700796	942	0	0.02569	0.43097	0.6835	1	409	0	0.02569
CPSF7	6	0.9486	0.59986	0.700796	943	0	-0.1606	0.43953	0.6989	1	419	0	-0.1606
BRWD1	6	0.9517	0.59987	0.700796	944	0	-0.097628	0.8624	0.97685	1	845	0	-0.097628
MKRN2	6	0.95199	0.59987	0.700796	945	0	0.035482	0.63504	0.86246	1	614	0	0.035482
EZH1	6	0.95206	0.59987	0.700796	946	0	0.11499	0.53857	0.77802	1	514	0	0.11499
NTMT1	6	0.95308	0.59987	0.700796	947	0	-0.17881	0.24266	0.5175	1	231	1	-0.17881
HNRNPAB	6	0.95344	0.59987	0.700796	948	0	-0.056047	0.35079	0.56782	1	335	1	-0.056047
SHPRH	6	0.95358	0.59987	0.700796	949	0	0.17172	0.55939	0.80921	1	531	0	0.17172
TMEM63A	6	0.95429	0.61823	0.71545	950	0	-0.17854	0.33	0.55162	1	312	1	-0.17854
SCML2	6	0.95457	0.61823	0.71545	951	0	-0.14207	0.79725	0.9563	1	789	0	-0.14207
METTL10	6	0.95471	0.61823	0.71545	952	0	-0.021043	0.71344	0.91279	1	705	0	-0.021043
SNRPN	6	0.95505	0.61823	0.71545	954	0	-5.3616e-05	0.19555	0.41741	1	192	1	-5.3616e-05
MSI2	6	0.95526	0.61823	0.71545	955	0	-0.32807	0.56814	0.80922	1	539	0	-0.32807
MECOM	6	0.95629	0.61824	0.71545	956	0	-0.24016	0.35015	0.56782	1	334	1	-0.24016
METTL21C	6	0.95683	0.61824	0.71545	957	0	0.095081	0.057145	0.23864	1	90	2	0.095081
CUL9	6	0.95709	0.61824	0.71545	958	0	-0.019525	0.64251	0.86247	1	618	0	-0.019525
TRA2A	6	0.95723	0.61824	0.71545	959	0	-0.26433	0.73993	0.94007	1	726	0	-0.26433
PHRF1	5	0.94311	0.63113	0.729599	930	0	-0.23547	0.73255	0.92899	1	721	0	-0.23547
LARP4B	6	0.95808	0.63604	0.731461	960	0	-0.014141	0.62052	0.86246	1	598	0	-0.014141
PABPC5	6	0.95834	0.63604	0.731461	961	0	-0.24829	0.73328	0.93611	1	722	0	-0.24829
ALKBH4	6	0.95847	0.63604	0.731461	962	0	-0.090431	0.56125	0.80921	1	532	0	-0.090431
RBMXL1	6	0.9586	0.63605	0.731461	963	0	-0.080789	0.77621	0.95051	1	766	0	-0.080789
TRMT2A	6	0.95912	0.63605	0.731461	964	0	-0.070824	0.57133	0.80922	1	543	0	-0.070824
CDK19	5	0.94532	0.64593	0.742044	937	0	-0.032213	0.4537	0.68932	1	433	0	-0.032213
YTHDC2	6	0.95937	0.65295	0.749331	965	0	0.051893	0.65595	0.86987	1	637	0	0.051893
ARID4B	5	0.9549	0.66018	0.753116	953	0	0.00046051	0.34271	0.5698	1	323	1	0.00046051
PHF2	6	0.96051	0.6692	0.753116	967	0	0.12923	0.22573	0.50045	1	214	1	0.12923
PPFIA4	6	0.96057	0.6692	0.753116	968	0	0.20133	0.033924	0.17507	1	64	2	0.20133
ALKBH2	6	0.96063	0.6692	0.753116	969	0	0.061002	0.34241	0.56781	1	322	1	0.061002
USP21	6	0.96082	0.6692	0.753116	970	0	0.053541	0.40522	0.65203	1	383	0	0.053541
USP22	6	0.961	0.6692	0.753116	971	0	0.27189	0.055742	0.23863	1	88	2	0.27189
DOT1L	6	0.96119	0.6692	0.753116	972	0	0.32858	0.0044555	0.035465	1	28	3	0.32858
ZGPAT	6	0.96167	0.6692	0.753116	974	0	-0.12401	0.9225	0.99575	1	914	0	-0.12401
ZC3H15	6	0.96204	0.6692	0.753116	975	0	-0.28052	0.71506	0.9179	1	707	0	-0.28052
PPFIBP2	6	0.96222	0.6692	0.753116	976	0	-0.1952	0.76018	0.94376	1	751	0	-0.1952
SIRT3	6	0.9624	0.66921	0.753116	977	0	0.24651	0.055211	0.23863	1	86	1	0.24651
SIRT1	6	0.96299	0.66921	0.753116	978	0	0.25997	0.0063043	0.049805	1	33	3	0.25997
SMUG1	6	0.96322	0.66921	0.753116	979	0	-0.038196	0.29021	0.53472	1	277	1	-0.038196
FBXO11	6	0.96352	0.66921	0.753116	980	0	-0.27695	0.34047	0.56781	1	320	1	-0.27695
MSI1	6	0.96412	0.66921	0.753116	981	0	-0.23693	0.72617	0.92297	1	715	0	-0.23693
PAPSS2	6	0.96412	0.66921	0.753116	982	0	0.30422	0.44799	0.71349	1	430	0	0.30422
HDAC2	6	0.96432	0.66921	0.753116	983	0	-0.088329	0.20394	0.45142	1	195	1	-0.088329
BAZ2A	6	0.96438	0.66921	0.753116	984	0	-0.081948	0.76627	0.94748	1	757	0	-0.081948
ZC3H7B	6	0.96449	0.66921	0.753116	985	0	-0.21835	0.18708	0.4174	1	185	1	-0.21835
TRIM24	6	0.96523	0.68508	0.767859	986	0	-0.11672	0.78066	0.95349	1	773	0	-0.11672
RBMXL3	6	0.9654	0.68508	0.767859	987	0	-0.022395	0.24557	0.5175	1	232	1	-0.022395
USP16	6	0.96562	0.68509	0.767859	988	0	-0.18974	0.52341	0.76627	1	503	0	-0.18974
PUM2	6	0.966	0.68509	0.767859	989	0	-0.11528	0.25209	0.51751	1	241	1	-0.11528
PIWIL2	5	0.96004	0.68744	0.768932	966	0	-0.19606	0.12119	0.30254	1	143	1	-0.19606
FBXO44	5	0.96125	0.68744	0.768932	973	0	0.056694	0.2042	0.45235	1	196	1	0.056694
MBNL2	6	0.96725	0.70028	0.778564	990	0	0.084971	0.11078	0.33377	1	137	1	0.084971
MED13L	6	0.96735	0.70028	0.778564	991	0	0.11196	0.29778	0.53473	1	282	1	0.11196
FXR1	6	0.96772	0.70028	0.778564	992	0	0.32502	0.03604	0.19628	1	67	2	0.32502
THUMPD3	6	0.96788	0.70028	0.778564	993	0	0.078848	0.081207	0.33376	1	116	1	0.078848
HMGB2	6	0.96804	0.70028	0.778564	995	0	0.097129	0.55753	0.80921	1	527	0	0.097129
KIAA0430	6	0.96891	0.70028	0.778564	996	0	-0.11828	0.78959	0.95629	1	780	0	-0.11828
PRDM14	6	0.96927	0.71416	0.786082	997	0	-0.12968	0.053435	0.20707	1	82	2	-0.12968
METTL7B	6	0.96997	0.71416	0.786082	998	0	-0.12423	0.26994	0.53472	1	257	1	-0.12423
ENOX1	6	0.97022	0.71416	0.786082	999	0	-0.058282	0.32934	0.55162	1	311	1	-0.058282
LSM1	6	0.97026	0.71416	0.786082	1000	0	-0.0031054	0.49132	0.74066	1	469	0	-0.0031054
MEX3C	6	0.97061	0.71416	0.786082	1001	0	-0.06814	0.68403	0.87692	1	672	0	-0.06814
ALKBH6	6	0.97075	0.71416	0.786082	1002	0	-0.03248	0.14198	0.36803	1	158	1	-0.03248
ATRX	6	0.97157	0.71417	0.786082	1003	0	0.024926	0.10828	0.33377	1	134	1	0.024926
ZFP36L1	6	0.97264	0.71417	0.786082	1004	0	0.080033	0.25497	0.51751	1	244	1	0.080033
EPHB4	6	0.97341	0.71417	0.786082	1005	0	0.022299	0.32273	0.53473	1	305	1	0.022299
ZC3H12C	6	0.97359	0.71417	0.786082	1006	0	-0.21557	0.32472	0.53473	1	309	1	-0.21557
ZBTB4	6	0.97398	0.72862	0.798017	1008	0	-0.058661	0.071745	0.30392	1	107	1	-0.058661
CHD5	6	0.97548	0.72862	0.798017	1010	0	-0.010064	0.41821	0.66827	1	400	0	-0.010064
SAMD3	6	0.97586	0.72862	0.798017	1011	0	0.16475	0.36729	0.58503	1	351	1	0.16475
SMYD4	6	0.9761	0.72862	0.798017	1012	0	-0.053184	0.52142	0.75392	1	501	0	-0.053184
CPEB2	6	0.97683	0.72862	0.798017	1013	0	-0.0053314	0.079473	0.33376	1	113	2	-0.0053314
ZC3H11A	6	0.97738	0.74216	0.811239	1014	0	0.23288	0.0062898	0.049805	1	32	2	0.23288
HDAC9	6	0.97766	0.74217	0.811239	1016	0	-0.16397	0.77674	0.95051	1	768	0	-0.16397
CHD9	6	0.97808	0.75503	0.821241	1017	0	0.071175	0.50477	0.74066	1	484	0	0.071175
SMYD5	6	0.97815	0.75503	0.821241	1018	0	0.19395	0.0055024	0.045904	1	30	3	0.19395
HIST1H1T	6	0.97883	0.75503	0.821241	1019	0	0.21748	0.0024846	0.032093	1	23	2	0.21748
PRMT6	6	0.97898	0.75504	0.821241	1021	0	-0.26882	0.8541	0.97124	1	836	0	-0.26882
SIRT6	6	0.97981	0.75504	0.821241	1023	0	0.069755	0.28188	0.53472	1	268	1	0.069755
TDRD9	5	0.968	0.75973	0.825529	994	0	0.054743	0.54877	0.79972	1	521	0	0.054743
SAMD7	6	0.98044	0.79008	0.854322	1024	0	-0.021194	0.28952	0.53472	1	276	1	-0.021194
WDSUB1	6	0.98047	0.79008	0.854322	1025	0	-0.14839	0.75878	0.94375	1	748	0	-0.14839
LARP6	6	0.98106	0.79008	0.854322	1026	0	0.11798	0.57087	0.80922	1	542	0	0.11798
ANKS1A	6	0.98119	0.79009	0.854322	1027	0	0.20979	0.05738	0.23864	1	91	2	0.20979
SHANK1	6	0.98152	0.79009	0.854322	1028	0	-0.15151	0.38711	0.63508	1	370	1	-0.15151
NPM3	5	0.97488	0.79946	0.86088	1009	0	-0.14137	0.89022	0.98957	1	872	0	-0.14137
KAT6B	6	0.98192	0.80083	0.86088	1029	0	0.059343	0.35272	0.56782	1	337	1	0.059343
RBM38	6	0.98198	0.80083	0.86088	1030	0	0.41945	0.00081245	0.013152	0.7642	18	3	0.41945
HNRNPF	6	0.98204	0.80083	0.86088	1031	0	0.099635	0.55285	0.80921	1	523	0	0.099635
DLC1	6	0.98214	0.80083	0.86088	1032	0	0.0037635	0.51341	0.75391	1	493	0	0.0037635
PCGF2	6	0.98252	0.80084	0.86088	1033	0	-0.14655	0.36414	0.58502	1	346	1	-0.14655
CDK13	5	0.97742	0.81789	0.875568	1015	0	-0.023103	0.096037	0.28573	1	125	1	-0.023103
AGO3	5	0.9789	0.8179	0.875568	1020	0	-0.031254	0.53978	0.79971	1	515	0	-0.031254
UBE2E1	5	0.97935	0.8179	0.875568	1022	0	0.10433	0.30347	0.50236	1	287	1	0.10433
METTL15	6	0.98287	0.82084	0.875568	1035	0	0.028787	0.68788	0.87693	1	675	0	0.028787
ANKS4B	6	0.9829	0.82084	0.875568	1036	0	0.027743	0.65971	0.86987	1	644	0	0.027743
MED12L	6	0.98308	0.82084	0.875568	1037	0	0.037381	0.28675	0.53472	1	272	1	0.037381
TET1	6	0.98336	0.82084	0.875568	1038	0	0.21769	0.072152	0.30392	1	108	2	0.21769
DDX53	6	0.98384	0.82084	0.875568	1039	0	0.021223	0.34565	0.56782	1	327	1	0.021223
RBMY1D	2	0.93876	0.82619	0.87957	918	0	0.2774	0.085557	0.20823	1	118	1	0.2774
TNRC6A	5	0.98253	0.82615	0.87957	1034	0	0.036892	0.40583	0.67617	1	385	0	0.036892
CHD8	6	0.98498	0.83939	0.8902	1040	0	0.038216	0.054334	0.23863	1	84	2	0.038216
SFMBT2	6	0.98539	0.83939	0.8902	1041	0	0.12739	0.068087	0.26851	1	103	2	0.12739
TET2	6	0.98622	0.8394	0.8902	1042	0	0.064151	0.24847	0.51751	1	236	1	0.064151
SGMS1	6	0.9867	0.8394	0.8902	1043	0	0.086922	0.42113	0.68349	1	402	0	0.086922
RBM15B	6	0.98712	0.84828	0.898752	1044	0	-0.067608	0.41469	0.66826	1	397	0	-0.067608
C14orf169	6	0.98736	0.85662	0.903255	1045	0	0.095367	0.31673	0.53473	1	299	1	0.095367
SAMD9L	6	0.98765	0.85662	0.903255	1046	0	-0.16726	0.26853	0.53472	1	256	1	-0.16726
TLR2	6	0.98781	0.85662	0.903255	1047	0	-0.056846	0.37912	0.63508	1	361	1	-0.056846
INPPL1	6	0.98825	0.85662	0.903255	1048	0	0.0047537	0.61764	0.85443	1	595	0	0.0047537
ESRP2	6	0.98834	0.85662	0.903255	1049	0	0.074508	0.18165	0.40133	1	181	1	0.074508
PAPSS1	6	0.98955	0.8721	0.916087	1050	0	0.31529	0.013031	0.078746	1	45	2	0.31529
ARID1A	6	0.98967	0.8721	0.916087	1051	0	0.13903	0.39441	0.63508	1	377	1	0.13903
PRDM2	6	0.98969	0.8721	0.916087	1052	0	-0.070047	0.26782	0.53472	1	255	1	-0.070047
E2F6	6	0.99017	0.87211	0.916087	1053	0	0.11531	0.30187	0.53473	1	284	1	0.11531
CDY2A	3	0.97373	0.87316	0.916317	1007	0	0.79116	0.00039819	0.0042913	0.338402	15	2	0.79116
CDY2B	1	0.93467	0.87769	0.917634	913	0	0.60454	0.065334	0.12231	1	99	1	0.60454
BRD7	6	0.99076	0.87939	0.917634	1054	0	-0.085908	0.39077	0.63508	1	375	1	-0.085908
ESCO1	6	0.99137	0.87939	0.917634	1055	0	0.75136	2.6029e-05	0.0012869	0.142079	10	4	0.75136
METTL22	6	0.99156	0.87939	0.917634	1057	0	0.23235	0.054123	0.23863	1	83	2	0.23235
PRDM16	6	0.99197	0.8794	0.917634	1058	0	0.14829	0.25281	0.51751	1	243	1	0.14829
PRDM4	6	0.99198	0.8794	0.917634	1059	0	0.16263	0.020503	0.12947	1	53	2	0.16263
SUZ12	6	0.9934	0.89282	0.925519	1061	0	1.0472	1.2716e-05	0.0004529	0.055556	9	4	1.0472
HR	6	0.99366	0.89282	0.925519	1062	0	0.017669	0.046101	0.19628	1	75	2	0.017669
RING1	6	0.99421	0.89282	0.925519	1063	0	0.0336	0.13386	0.36803	1	153	1	0.0336
EPHA8	6	0.99451	0.89282	0.925519	1064	0	0.0019061	0.54908	0.79878	1	522	0	0.0019061
MTHFSD	6	0.9946	0.89282	0.925519	1065	0	0.20191	0.43269	0.6835	1	411	0	0.20191
BICC1	6	0.99463	0.89282	0.925519	1066	0	0.25501	0.063377	0.2685	1	97	2	0.25501
DDX43	6	0.99467	0.89282	0.925519	1067	0	0.27914	0.16597	0.385	1	172	1	0.27914
SND1	5	0.99152	0.90003	0.932119	1056	0	0.0062434	0.57062	0.80856	1	541	0	0.0062434
MORF4L1	5	0.99224	0.90518	0.935695	1060	0	0.34876	0.25091	0.46907	1	239	1	0.34876
SMARCC1	6	0.99528	0.90442	0.935695	1068	0	0.37949	0.0019849	0.029349	1	20	3	0.37949
MED13	6	0.99545	0.91034	0.940145	1069	0	0.17221	0.041252	0.19628	1	72	2	0.17221
IREB2	6	0.99584	0.92508	0.952707	1071	0	0.20651	0.01507	0.090961	1	49	1	0.20651
LCP2	6	0.99589	0.92509	0.952707	1072	0	0.01869	0.13468	0.36803	1	154	1	0.01869
MKRN3	6	0.99598	0.92509	0.952707	1073	0	0.13964	0.44518	0.69891	1	426	0	0.13964
PADI3	5	0.99565	0.93594	0.962984	1070	0	0.017881	0.20866	0.45235	1	203	1	0.017881
DGKD	6	0.99674	0.93811	0.963431	1074	0	0.12216	0.40819	0.65203	1	388	0	0.12216
A1CF	6	0.99682	0.93812	0.963431	1075	0	0.072624	0.27065	0.53472	1	258	1	0.072624
QKI	6	0.99695	0.94193	0.964653	1076	0	0.19829	0.076828	0.30393	1	111	2	0.19829
MEX3D	6	0.99713	0.94193	0.964653	1077	0	0.19658	0.17227	0.38501	1	175	1	0.19658
TP73	6	0.99733	0.94193	0.964653	1078	0	0.54767	4.1341e-05	0.0019327	0.193969	11	4	0.54767
MLL2	6	0.99746	0.94595	0.966974	1079	0	0.22009	0.21453	0.45143	1	206	1	0.22009
RBM12B	6	0.99757	0.94595	0.966974	1080	0	0.13418	0.49756	0.74066	1	477	0	0.13418
SMARCC2	6	0.99827	0.95584	0.976182	1081	0	0.00097626	0.51492	0.75391	1	494	0	0.00097626
SMYD3	6	0.99832	0.95881	0.978308	1082	0	0.21811	0.25712	0.51751	1	248	1	0.21811
SCML1	6	0.99848	0.96386	0.982552	1083	0	0.23151	0.4613	0.72747	1	442	0	0.23151
YTHDF1	6	0.99863	0.96626	0.984084	1084	0	0.0958	0.38833	0.63508	1	372	1	0.0958
KAT2B	6	0.99894	0.97063	0.987631	1086	0	0.53109	0.0003536	0.0057352	0.422112	14	4	0.53109
KDM5A	6	0.99909	0.97643	0.992611	1087	0	0.23438	0.069151	0.29157	1	104	1	0.23438
TCEA1	5	0.99868	0.98331	0.99843	1085	0	0.30733	0.031385	0.15111	1	61	1	0.30733
JARID2	6	0.99935	0.98396	0.99843	1088	0	0.30174	0.048718	0.19628	1	79	2	0.30174
PHYH	6	0.99951	0.98969	1	1089	0	0.27043	0.06023	0.25822	1	94	2	0.27043
INTS12	5	0.99956	0.99176	1	1090	0	0.62624	0.0085275	0.049904	1	40	2	0.62624
UTY	6	0.99957	0.99188	1	1091	0	0.28178	0.31807	0.53473	1	301	1	0.28178
MED24	6	0.99964	0.99251	1	1092	0	0.64139	2.9173e-06	0.00021972	0.030322	8	3	0.64139
CNOT4	6	0.99985	0.99522	1	1093	0	0.35896	0.00087931	0.013152	0.7642	19	2	0.35896
MLLT10	5	0.9999	0.99825	1	1094	0	0.64694	0.003413	0.027797	1	25	3	0.64694
CDYL2	6	0.99991	0.997	1	1095	0	0.44805	0.00058083	0.011403	0.740536	16	3	0.44805
EED	6	0.99994	0.99783	1	1096	0	1.504	8.7817e-11	4.4841e-06	0.000825	2	5	1.504
CREBBP	6	0.99995	0.99827	1	1097	0	0.79008	3.4083e-07	4.0357e-05	0.006365	7	5	0.79008
CTBP1	6	0.99996	0.99873	1	1098	0	0.38735	0.0075096	0.068558	1	36	3	0.38735
MLL	6	1	0.99993	1	1099	0	1.2867	3.8179e-08	4.4841e-06	0.000825	5	5	1.2867
MEN1	6	1	0.99994	1	1100	0	1.4866	1.1886e-09	4.4841e-06	0.000825	4	5	1.4866
KDM3B	6	1	0.99998	1	1101	0	1.0751	9.3713e-10	4.4841e-06	0.000825	3	5	1.0751
PSIP1	5	1	1	1	1102	0	1.6502	7.0739e-08	4.4841e-06	0.000825	6	5	1.6502
PAXIP1	5	1	1	1	1103	0	2.4238	2.5177e-12	4.4841e-06	0.000825	1	5	2.4238

## Sheet: SKNMC_in vitro
id	num	neg|score	neg|p-value	neg|fdr	neg|rank	neg|goodsgrna	neg|lfc	pos|score	pos|p-value	pos|fdr	pos|rank	pos|goodsgrna	pos|lfc
SUPT16H	5	1.1162e-06	4.4841e-06	4.2e-05	1	5	-1.6908	0.99954	1	1	1087	0	-1.6908
U2AF2	6	1.1338e-06	4.4841e-06	4.2e-05	2	6	-0.76846	1	1	1	1103	0	-0.76846
SMC2	6	2.3111e-06	4.4841e-06	4.2e-05	3	6	-1.0887	1	1	1	1102	0	-1.0887
HCFC1	5	3.3268e-06	4.4841e-06	4.2e-05	4	5	-1.3595	0.99995	1	1	1095	0	-1.3595
RBMX	6	5.7997e-06	4.4841e-06	4.2e-05	5	5	-1.022	0.98704	0.9999	1	1037	0	-1.022
MYC	5	6.1113e-06	4.4841e-06	4.2e-05	6	5	-1.3018	0.99946	1	1	1084	0	-1.3018
MCM7	5	6.4827e-06	4.4841e-06	4.2e-05	7	5	-1.4361	0.99999	1	1	1101	0	-1.4361
XRCC5	5	6.7022e-06	4.4841e-06	4.2e-05	8	5	-1.7062	0.99999	1	1	1100	0	-1.7062
METTL17	6	7.4665e-06	4.4841e-06	4.2e-05	9	6	-0.68626	0.99999	1	1	1099	0	-0.68626
GTF3C4	6	1.3446e-05	4.4841e-06	4.2e-05	10	6	-0.80765	0.99999	1	1	1098	0	-0.80765
PABPN1	6	1.4745e-05	4.4841e-06	4.2e-05	11	5	-0.88531	0.98777	0.99993	1	1039	0	-0.88531
NIP7	6	2.2577e-05	4.4841e-06	4.2e-05	12	6	-1.1109	0.99979	1	1	1091	0	-1.1109
UBE2I	5	2.6556e-05	4.4841e-06	4.2e-05	13	5	-1.1474	0.99997	1	1	1097	0	-1.1474
MED14	6	3.3904e-05	4.4841e-06	4.2e-05	14	5	-1.0054	0.98285	0.99988	1	1032	0	-1.0054
SF1	6	3.9892e-05	4.4841e-06	4.2e-05	15	6	-0.91834	0.99996	1	1	1096	0	-0.91834
SMC6	6	4.6747e-05	4.4841e-06	4.2e-05	16	4	-0.6419	0.12158	0.4782	1	154	1	-0.6419
RPA1	5	6.4126e-05	4.4841e-06	4.2e-05	17	5	-1.3462	0.99994	1	1	1094	0	-1.3462
GAPDH	6	6.642e-05	4.4841e-06	4.2e-05	18	6	-1.0687	0.99993	1	1	1093	0	-1.0687
LSM7	6	7.3533e-05	4.4841e-06	4.2e-05	19	5	-0.78273	0.95638	0.99962	1	1002	0	-0.78273
SNRNP35	6	9.296e-05	4.4841e-06	4.2e-05	20	5	-0.82411	0.87929	0.99476	1	908	0	-0.82411
TRNAU1AP	6	0.00013612	4.4841e-06	4.2e-05	21	5	-0.89397	0.41885	0.80122	1	417	0	-0.89397
SNRPF	6	0.00013884	4.4841e-06	4.2e-05	22	5	-0.7408	0.59531	0.9418	1	604	0	-0.7408
CDK7	5	0.00013939	4.4841e-06	4.2e-05	23	5	-0.87514	0.99986	1	1	1092	0	-0.87514
MED27	6	0.00015316	4.4841e-06	4.2e-05	24	5	-0.69132	0.92522	0.99872	1	957	0	-0.69132
SF3B4	6	0.00020182	4.4841e-06	4.2e-05	25	5	-0.87252	0.39385	0.79015	1	396	0	-0.87252
ELP4	5	0.00020705	4.4841e-06	4.2e-05	26	5	-0.84138	0.98735	0.99992	1	1038	0	-0.84138
RBM17	6	0.00020793	4.4841e-06	4.2e-05	27	6	-0.84136	0.99957	1	1	1088	0	-0.84136
SFPQ	6	0.00022885	4.4841e-06	4.2e-05	28	6	-0.78825	0.99642	1	1	1067	0	-0.78825
5-Mar	5	0.00024158	4.4841e-06	4.2e-05	29	5	-1.0367	0.99937	1	1	1080	0	-1.0367
ELAVL1	6	0.00025415	4.4841e-06	4.2e-05	30	6	-0.50008	0.99967	1	1	1090	0	-0.50008
RPA3	5	0.00027645	4.4841e-06	4.2e-05	31	5	-1.3678	0.9996	1	1	1089	0	-1.3678
ORC1	5	0.00030457	4.4841e-06	4.2e-05	32	5	-1.1502	0.99615	1	1	1066	0	-1.1502
ASH2L	6	0.00034181	4.4841e-06	4.2e-05	33	5	-0.74258	0.65977	0.95565	1	670	0	-0.74258
CDK9	5	0.00034703	4.4841e-06	4.2e-05	34	5	-1.0534	0.99895	1	1	1077	0	-1.0534
HINFP	6	0.00036698	4.4841e-06	4.2e-05	35	6	-0.74875	0.99807	1	1	1074	0	-0.74875
AURKB	6	0.00038204	4.4841e-06	4.2e-05	36	5	-0.63387	0.86832	0.99328	1	897	0	-0.63387
HJURP	5	0.00038212	4.4841e-06	4.2e-05	37	4	-0.76819	0.02465	0.22022	1	50	1	-0.76819
SUPT6H	6	0.00038445	4.4841e-06	4.2e-05	38	4	-0.78333	0.062212	0.40553	1	111	1	-0.78333
SETDB1	6	0.00041362	4.4841e-06	4.2e-05	39	5	-0.59302	0.78586	0.97813	1	806	0	-0.59302
MED7	6	0.00041977	4.4841e-06	4.2e-05	40	5	-0.72296	0.88257	0.99476	1	913	0	-0.72296
BCL11B	5	0.00045945	4.4841e-06	4.2e-05	41	5	-0.77892	0.99456	1	1	1061	0	-0.77892
MED11	6	0.00045954	4.4841e-06	4.2e-05	42	5	-0.6455	0.6453	0.94909	1	656	0	-0.6455
DGCR8	5	0.0004713	4.4841e-06	4.2e-05	43	5	-0.98992	0.99953	1	1	1086	0	-0.98992
CDK12	5	0.00051469	4.4841e-06	4.2e-05	44	5	-0.97607	0.98912	0.99993	1	1045	0	-0.97607
RPA2	5	0.00054016	4.4841e-06	4.2e-05	45	5	-0.92876	0.99946	1	1	1085	0	-0.92876
LSM2	6	0.00054825	4.4841e-06	4.2e-05	46	5	-0.74505	0.11496	0.47819	1	148	1	-0.74505
LSM11	6	0.00056804	4.4841e-06	4.2e-05	47	5	-0.80918	0.62017	0.94556	1	629	0	-0.80918
WDR82	5	0.00058307	4.4841e-06	4.2e-05	48	5	-0.96436	0.99939	1	1	1082	0	-0.96436
ELP3	6	0.0005942	4.4841e-06	4.2e-05	49	6	-0.73291	0.99941	1	1	1083	0	-0.73291
CUL1	6	0.00059552	4.4841e-06	4.2e-05	50	5	-0.64398	0.082931	0.45462	1	127	1	-0.64398
MED8	6	0.00062032	4.4841e-06	4.2e-05	51	5	-0.88297	0.95396	0.99962	1	998	0	-0.88297
UPF1	6	0.00062107	4.4841e-06	4.2e-05	52	6	-0.43538	0.99938	1	1	1081	0	-0.43538
SMARCB1	6	0.00064016	4.4841e-06	4.2e-05	53	6	-0.52704	0.99324	0.99998	1	1055	0	-0.52704
BOP1	5	0.00068564	4.4841e-06	4.2e-05	54	5	-0.67705	0.99791	1	1	1072	0	-0.67705
TOE1	6	0.00071515	4.4841e-06	4.2e-05	55	5	-0.6972	0.73027	0.9685	1	743	0	-0.6972
RNPS1	6	0.00080992	4.4841e-06	4.2e-05	56	5	-1.0106	0.72717	0.9685	1	736	0	-1.0106
KIAA1429	5	0.00083518	4.4841e-06	4.2e-05	57	5	-0.96337	0.99916	1	1	1079	0	-0.96337
SETD1A	6	0.00092001	4.4841e-06	4.2e-05	58	5	-0.45572	0.92752	0.99873	1	962	0	-0.45572
U2AF1	6	0.00094984	4.4841e-06	4.2e-05	59	5	-0.58646	0.83579	0.98889	1	861	0	-0.58646
HNRNPM	6	0.00098298	4.4841e-06	4.2e-05	60	5	-0.86531	0.71479	0.96391	1	728	0	-0.86531
YBX1	6	0.0009927	4.4841e-06	4.2e-05	61	6	-0.63704	0.99901	1	1	1078	0	-0.63704
SART3	6	0.0010079	4.4841e-06	4.2e-05	62	5	-0.8072	0.84641	0.99131	1	871	0	-0.8072
DIMT1	6	0.0010142	4.4841e-06	4.2e-05	63	4	-0.74053	0.44804	0.85647	1	452	0	-0.74053
KAT8	6	0.0010888	4.4841e-06	4.2e-05	64	6	-0.56521	0.99891	1	1	1076	0	-0.56521
PRPF3	6	0.0011098	4.4841e-06	4.2e-05	65	4	-0.58614	0.97673	0.99987	1	1023	0	-0.58614
RBBP5	6	0.0012165	4.4841e-06	4.2e-05	66	4	-0.61013	0.070892	0.43178	1	118	1	-0.61013
MED22	6	0.0012611	4.4841e-06	4.2e-05	67	5	-0.49232	0.77548	0.97468	1	797	0	-0.49232
DROSHA	5	0.0012775	4.4841e-06	4.2e-05	68	5	-0.9121	0.98821	0.99993	1	1041	0	-0.9121
ZMAT5	6	0.0012828	4.4841e-06	4.2e-05	69	6	-0.47555	0.99872	1	1	1075	0	-0.47555
PRMT5	6	0.0013516	4.4841e-06	4.2e-05	70	5	-0.61044	0.79314	0.97991	1	817	0	-0.61044
MED30	6	0.0013996	4.4841e-06	4.2e-05	71	6	-0.64991	0.99585	1	1	1065	0	-0.64991
SMNDC1	5	0.0014384	4.4841e-06	4.2e-05	72	4	-0.93856	0.92211	0.99867	1	954	0	-0.93856
HSPA8	5	0.0016466	4.4841e-06	4.2e-05	73	5	-1.0389	0.98847	0.99993	1	1042	0	-1.0389
DHX8	6	0.0016542	4.4841e-06	4.2e-05	74	5	-0.6807	0.43389	0.84827	1	435	0	-0.6807
MED19	6	0.0017001	4.4841e-06	4.2e-05	75	5	-0.71687	0.89466	0.9957	1	927	0	-0.71687
SMC1A	6	0.0017749	4.4841e-06	4.2e-05	76	6	-0.74539	0.99	0.99994	1	1047	0	-0.74539
PHF5A	6	0.0018457	4.4841e-06	4.2e-05	77	6	-0.66148	0.99423	0.99999	1	1056	0	-0.66148
WDR5	5	0.0019979	4.4841e-06	4.2e-05	78	4	-0.73552	0.65864	0.94243	1	669	0	-0.73552
METTL16	6	0.0020615	4.4841e-06	4.2e-05	79	6	-0.60254	0.99794	1	1	1073	0	-0.60254
RNF113A	6	0.0020765	4.4841e-06	4.2e-05	80	5	-0.77795	0.81734	0.98571	1	840	0	-0.77795
GRSF1	6	0.0021206	4.4841e-06	4.2e-05	81	6	-0.60188	0.99788	1	1	1071	0	-0.60188
ATR	5	0.0021791	4.4841e-06	4.2e-05	82	4	-0.56209	0.061621	0.3439	1	110	1	-0.56209
XRCC6	5	0.0021965	4.4841e-06	4.2e-05	83	4	-1.1893	0.89997	0.99763	1	934	0	-1.1893
SMC3	6	0.0022292	4.4841e-06	4.2e-05	84	4	-1.0097	0.17465	0.52519	1	201	1	-1.0097
TONSL	5	0.002348	4.4841e-06	4.2e-05	85	4	-0.57682	0.3998	0.80168	1	402	0	-0.57682
MCM3AP	6	0.0024014	4.4841e-06	4.2e-05	86	6	-0.45705	0.9976	1	1	1070	0	-0.45705
PRMT1	6	0.0024852	4.4841e-06	4.2e-05	87	4	-0.63413	0.86661	0.99263	1	895	0	-0.63413
CUL2	6	0.0025834	4.4841e-06	4.2e-05	88	5	-0.61698	0.96777	0.9998	1	1013	0	-0.61698
PHIP	5	0.0025945	4.4841e-06	4.2e-05	89	5	-0.67588	0.98887	0.99993	1	1043	0	-0.67588
MED17	6	0.0026335	4.4841e-06	4.2e-05	90	5	-0.86742	0.60431	0.94181	1	614	0	-0.86742
SNRPD3	6	0.0026971	4.4841e-06	4.2e-05	91	5	-0.55611	0.77733	0.97469	1	799	0	-0.55611
SNRNP70	6	0.0027472	4.4841e-06	4.2e-05	92	6	-0.75426	0.99433	0.99999	1	1058	0	-0.75426
YY1	6	0.0027488	4.4841e-06	4.2e-05	93	4	-0.7283	0.32939	0.75509	1	338	1	-0.7283
MED31	6	0.002841	4.4841e-06	4.2e-05	94	5	-0.48276	0.022312	0.21097	1	46	1	-0.48276
BRCA1	5	0.0029017	4.4841e-06	4.2e-05	95	4	-0.98601	0.96803	0.99955	1	1014	0	-0.98601
GTF2H1	5	0.0029446	4.4841e-06	4.2e-05	96	4	-0.89407	0.93584	0.99868	1	971	0	-0.89407
SRBD1	6	0.0029786	4.4841e-06	4.2e-05	97	5	-0.55733	0.70695	0.9639	1	721	0	-0.55733
DKC1	6	0.0030168	4.4841e-06	4.2e-05	98	5	-0.60724	0.98541	0.99989	1	1036	0	-0.60724
TUT1	6	0.0031133	4.4841e-06	4.2e-05	99	5	-0.58221	0.55619	0.92463	1	576	0	-0.58221
ZFP36	6	0.0031766	4.4841e-06	4.2e-05	100	6	-0.38769	0.99682	1	1	1069	0	-0.38769
TRA2B	6	0.0032131	4.4841e-06	4.2e-05	101	4	-0.2931	0.72996	0.9685	1	742	0	-0.2931
EP400	6	0.0035102	4.4841e-06	4.2e-05	102	6	-0.68466	0.99649	1	1	1068	0	-0.68466
PRMT2	6	0.0036069	4.4841e-06	4.2e-05	103	5	-0.39764	0.36859	0.77888	1	376	0	-0.39764
YTHDC1	6	0.0036151	4.4841e-06	4.2e-05	104	3	-0.37709	0.74796	0.96851	1	765	0	-0.37709
MCM6	5	0.0037578	4.4841e-06	4.2e-05	105	3	-0.91473	0.62775	0.9315	1	634	0	-0.91473
RBM8A	6	0.0041272	4.4841e-06	4.2e-05	106	5	-0.72818	0.91363	0.99769	1	951	0	-0.72818
PAF1	5	0.0042157	4.4841e-06	4.2e-05	107	5	-0.70948	0.98906	0.99993	1	1044	0	-0.70948
EIF4H	6	0.004217	4.4841e-06	4.2e-05	108	6	-0.39797	0.99578	1	1	1064	0	-0.39797
NAA38	6	0.0042763	4.4841e-06	4.2e-05	109	3	-0.32247	0.42177	0.81159	1	423	0	-0.32247
DPY30	5	0.0045171	4.4841e-06	4.2e-05	110	4	-0.74989	0.94878	0.99937	1	991	0	-0.74989
RRP7A	6	0.0045188	4.4841e-06	4.2e-05	111	4	-0.47409	0.2721	0.65231	1	286	1	-0.47409
SMC5	6	0.0046325	4.4841e-06	4.2e-05	112	3	-0.32816	0.70095	0.96149	1	717	0	-0.32816
SMN1	5	0.0047515	4.4841e-06	4.2e-05	113	3	-0.51533	0.86874	0.99297	1	899	0	-0.51533
SSRP1	6	0.0050386	4.4841e-06	4.2e-05	114	6	-0.39082	0.99496	1	1	1063	0	-0.39082
MED9	6	0.0050453	4.4841e-06	4.2e-05	115	5	-0.52927	0.38777	0.79014	1	390	0	-0.52927
ZRSR2	6	0.0051288	4.4841e-06	4.2e-05	116	6	-0.61325	0.99487	1	1	1062	0	-0.61325
DPF1	5	0.0055345	4.4841e-06	4.2e-05	118	5	-0.43985	0.99447	1	1	1060	0	-0.43985
JADE2	5	0.005729	4.4841e-06	4.2e-05	122	5	-0.50706	0.99427	1	1	1057	0	-0.50706
NCL	6	0.0055048	1.3452e-05	0.00012	117	6	-0.70538	0.99263	0.99996	1	1052	0	-0.70538
RBM22	6	0.0056368	1.3452e-05	0.00012	119	6	-0.45312	0.99436	0.99999	1	1059	0	-0.45312
METTL1	6	0.0057014	1.3452e-05	0.00012	120	5	-0.52109	0.6635	0.95565	1	675	0	-0.52109
SETD1B	6	0.0057173	1.3452e-05	0.00012	121	5	-0.3851	0.97266	0.99983	1	1016	0	-0.3851
CDK13	5	0.0058915	1.3452e-05	0.00012	123	5	-0.89154	0.99265	0.99995	1	1053	0	-0.89154
POLR2G	6	0.0059706	1.3452e-05	0.00012	124	4	-0.43933	0.79682	0.97991	1	821	0	-0.43933
HDAC3	6	0.0062856	2.2421e-05	0.000193	125	5	-0.518	0.78124	0.97662	1	800	0	-0.518
PCBP2	6	0.0065478	2.2421e-05	0.000193	126	4	-0.60788	0.84053	0.99054	1	865	0	-0.60788
RBM25	6	0.006676	2.2421e-05	0.000193	127	5	-0.42304	0.98298	0.99988	1	1034	0	-0.42304
MED10	6	0.0069427	2.2421e-05	0.000193	129	4	-0.52915	0.76769	0.97265	1	784	0	-0.52915
AURKA	6	0.0072759	4.0357e-05	0.000335	130	4	-0.45853	0.87382	0.99423	1	902	0	-0.45853
C14orf169	6	0.0074864	4.0357e-05	0.000335	131	5	-0.44444	0.90044	0.99614	1	935	0	-0.44444
SMARCA5	6	0.0074972	4.0357e-05	0.000335	132	5	-0.52653	0.09484	0.46633	1	138	1	-0.52653
PABPC1	6	0.0076693	4.0357e-05	0.000335	133	6	-0.4168	0.99233	0.99996	1	1051	0	-0.4168
EIF2S1	6	0.0077142	4.0357e-05	0.000335	134	5	-0.62253	0.71673	0.96624	1	730	0	-0.62253
BCL7A	5	0.0068275	4.9326e-05	0.000389	128	5	-0.4843	0.99317	0.99995	1	1054	0	-0.4843
SF3B3	6	0.0084636	4.9326e-05	0.000389	135	6	-0.35472	0.99154	0.99995	1	1050	0	-0.35472
MED26	6	0.0085746	4.9326e-05	0.000389	136	5	-0.76185	0.5284	0.91471	1	544	0	-0.76185
ACTL6A	6	0.0087124	4.9326e-05	0.000389	137	5	-0.70134	0.47761	0.87196	1	487	0	-0.70134
SAMD4B	6	0.008828	4.9326e-05	0.000389	138	5	-0.39438	0.87961	0.99476	1	909	0	-0.39438
H3F3B	6	0.0089037	4.9326e-05	0.000389	140	6	-0.31317	0.9911	0.99995	1	1049	0	-0.31317
CPSF6	6	0.0090415	4.9326e-05	0.000389	141	5	-0.64004	0.96121	0.99963	1	1008	0	-0.64004
RAD51	5	0.0088698	5.8294e-05	0.000453	139	3	-0.5848	0.95719	0.9995	1	1003	0	-0.5848
SLBP	6	0.0093944	5.8294e-05	0.000453	142	5	-0.31573	0.13632	0.49012	1	168	1	-0.31573
RBM14	6	0.0096135	6.7262e-05	0.000516	143	4	-0.5347	0.6177	0.94556	1	627	0	-0.5347
MCM4	5	0.010238	6.7262e-05	0.000516	146	4	-0.77908	0.87394	0.99465	1	903	0	-0.77908
KIN	6	0.0099198	7.623e-05	0.000543	144	6	-0.34276	0.99008	0.99994	1	1048	0	-0.34276
DICER1	6	0.0099798	7.623e-05	0.000543	145	4	-0.45437	0.1925	0.53729	1	217	1	-0.45437
PPRC1	6	0.010608	7.623e-05	0.000543	147	6	-0.26845	0.98939	0.99994	1	1046	0	-0.26845
H3F3A	6	0.010611	7.623e-05	0.000543	148	4	-0.53459	0.93331	0.99906	1	969	0	-0.53459
RPS3	6	0.010765	7.623e-05	0.000543	149	4	-0.43705	0.69587	0.96149	1	711	0	-0.43705
HNRNPF	6	0.011182	7.623e-05	0.000543	150	5	-0.35947	0.93861	0.99926	1	975	0	-0.35947
H2AFB3	6	0.011531	7.623e-05	0.000543	151	5	-0.41836	0.72639	0.9685	1	735	0	-0.41836
HNRNPH1	6	0.012121	7.623e-05	0.000543	152	5	-0.55705	0.81283	0.9857	1	836	0	-0.55705
SRRM1	6	0.012346	7.623e-05	0.000543	153	3	-0.25163	0.69245	0.96148	1	707	0	-0.25163
KMT2B	5	0.012433	7.623e-05	0.000543	154	4	-0.5069	0.97573	0.99972	1	1020	0	-0.5069
MCM2	5	0.013423	7.623e-05	0.000543	157	4	-0.48167	0.91517	0.99826	1	952	0	-0.48167
PPP1R10	6	0.012655	8.5199e-05	0.000581	155	4	-0.66446	0.69621	0.96149	1	712	0	-0.66446
FUS	6	0.013255	8.5199e-05	0.000581	156	3	-0.15933	0.83073	0.98888	1	853	0	-0.15933
HMGB1	6	0.013719	8.5199e-05	0.000581	158	3	-0.35045	0.41298	0.80121	1	412	0	-0.35045
EWSR1	6	0.013739	8.5199e-05	0.000581	159	5	-0.40903	0.97783	0.99987	1	1024	0	-0.40903
MED28	6	0.014083	8.5199e-05	0.000581	160	5	-0.34904	0.94143	0.99935	1	979	0	-0.34904
MED4	6	0.014147	8.5199e-05	0.000581	161	5	-0.45916	0.5328	0.91471	1	549	0	-0.45916
GTF2B	5	0.014698	8.5199e-05	0.000581	162	5	-0.59412	0.9853	0.99991	1	1035	0	-0.59412
IGF2BP1	6	0.016314	9.4167e-05	0.00063	163	5	-0.44141	0.97896	0.99987	1	1025	0	-0.44141
BRD2	6	0.016378	9.4167e-05	0.00063	164	4	-0.5414	0.255	0.60716	1	273	1	-0.5414
RBBP4	6	0.016515	9.4167e-05	0.00063	165	4	-0.43056	0.90538	0.99709	1	941	0	-0.43056
RBM39	6	0.017266	0.00010314	0.000682	166	5	-0.46469	0.95354	0.99962	1	997	0	-0.46469
PTBP1	6	0.017377	0.00010314	0.000682	167	5	-0.33493	0.64219	0.94908	1	651	0	-0.33493
PDCD11	6	0.019181	0.0001121	0.000732	168	4	-0.61159	0.82349	0.98681	1	846	0	-0.61159
SRCAP	6	0.020245	0.0001121	0.000732	170	4	-0.53677	0.96284	0.99963	1	1010	0	-0.53677
PPIL4	6	0.021833	0.00016591	0.001065	171	3	-0.41482	0.84368	0.99055	1	869	0	-0.41482
SNRPD1	6	0.022137	0.00016591	0.001065	172	4	-0.48834	0.86524	0.99263	1	893	0	-0.48834
LSM4	6	0.023578	0.00016591	0.001065	174	4	-0.42532	0.4118	0.80121	1	411	0	-0.42532
MED12L	6	0.024513	0.00017488	0.001116	176	4	-0.27756	0.41474	0.80122	1	414	0	-0.27756
KAT7	6	0.02653	0.00018385	0.001166	178	4	-0.33991	0.90178	0.99646	1	939	0	-0.33991
SETD8	6	0.026981	0.00019282	0.001216	179	4	-0.60361	0.89772	0.99571	1	932	0	-0.60361
NCOR2	6	0.029197	0.0002556	0.001568	181	4	-0.33205	0.8969	0.99571	1	931	0	-0.33205
TAF1	6	0.029506	0.0002556	0.001568	182	4	-0.36148	0.37483	0.77889	1	382	0	-0.36148
ALKBH7	6	0.029629	0.0002556	0.001568	183	5	-0.29918	0.86209	0.99263	1	891	0	-0.29918
DNAJC17	6	0.029685	0.0002556	0.001568	184	5	-0.44157	0.79609	0.97991	1	818	0	-0.44157
UHRF1	6	0.030366	0.0002556	0.001568	185	4	-0.37714	0.50992	0.90944	1	527	0	-0.37714
TAF3	5	0.020123	0.00026456	0.001605	169	5	-0.65848	0.97988	0.99976	1	1027	0	-0.65848
MED20	6	0.031386	0.00026456	0.001605	187	5	-0.39045	0.88023	0.99476	1	911	0	-0.39045
KDM8	5	0.022383	0.0002825	0.001704	173	3	-0.75203	0.90058	0.99763	1	936	0	-0.75203
OGT	6	0.033512	0.00031837	0.001834	189	4	-0.46306	0.8948	0.9957	1	928	0	-0.46306
CHD8	6	0.033607	0.00031837	0.001834	190	5	-0.39067	0.35786	0.76706	1	368	1	-0.39067
PUF60	6	0.03393	0.00031837	0.001834	191	4	-0.44988	0.75856	0.97052	1	776	0	-0.44988
HNRNPL	6	0.034458	0.00031837	0.001834	193	4	-0.49355	0.89634	0.9957	1	930	0	-0.49355
MED1	6	0.034874	0.00031837	0.001834	194	3	-0.32845	0.74148	0.96851	1	757	0	-0.32845
CHD2	6	0.038053	0.00032734	0.001834	196	5	-0.25496	0.64646	0.94909	1	657	0	-0.25496
MEX3C	6	0.038524	0.00032734	0.001834	197	5	-0.30086	0.9819	0.99988	1	1031	0	-0.30086
MED12	6	0.039216	0.00032734	0.001834	199	4	-0.47154	0.8578	0.99262	1	886	0	-0.47154
HDAC1	6	0.039536	0.00032734	0.001834	200	5	-0.3254	0.66645	0.95565	1	679	0	-0.3254
PPFIA3	6	0.0398	0.00032734	0.001834	201	4	-0.40452	0.79852	0.97992	1	823	0	-0.40452
UNK	6	0.040475	0.00032734	0.001834	203	5	-0.32356	0.46245	0.85648	1	467	0	-0.32356
MED6	6	0.041244	0.00032734	0.001834	204	5	-0.53669	0.19787	0.54889	1	222	1	-0.53669
METTL7B	6	0.041506	0.00032734	0.001834	205	5	-0.30568	0.60218	0.94181	1	610	0	-0.30568
RNF20	6	0.041676	0.00032734	0.001834	206	3	-0.1763	0.68339	0.95863	1	699	0	-0.1763
RBM6	6	0.042546	0.00033631	0.001875	207	5	-0.39783	0.95456	0.99962	1	999	0	-0.39783
EIF3G	6	0.042823	0.00034528	0.001896	208	4	-0.38845	0.67085	0.95566	1	683	0	-0.38845
IGF2BP2	6	0.043163	0.00034528	0.001896	209	4	-0.27908	0.037822	0.29194	1	68	2	-0.27908
NCBP2	6	0.04317	0.00034528	0.001896	210	5	-0.34214	0.98083	0.99988	1	1029	0	-0.34214
USP17L5	5	0.023894	0.00036322	0.001975	175	3	-0.5838	0.95094	0.99938	1	995	0	-0.5838
PYGO2	5	0.024531	0.00036322	0.001975	177	4	-0.43992	0.60058	0.92348	1	608	0	-0.43992
SAFB	6	0.043668	0.00039012	0.002111	211	5	-0.50942	0.4575	0.85648	1	465	0	-0.50942
GTF2F1	5	0.028554	0.00046187	0.002475	180	3	-0.49138	0.47009	0.87098	1	478	0	-0.49138
KANSL1	5	0.030745	0.00046187	0.002475	186	4	-0.49816	0.94542	0.99937	1	984	0	-0.49816
TCEA1	5	0.033427	0.00047084	0.002475	188	4	-0.41633	0.54025	0.90507	1	562	0	-0.41633
ATAT1	5	0.034373	0.00047084	0.002475	192	3	-0.28515	0.53405	0.90507	1	551	0	-0.28515
GADD45B	5	0.037446	0.00047084	0.002475	195	4	-0.46848	0.94527	0.99937	1	983	0	-0.46848
DPF3	5	0.038725	0.00047084	0.002475	198	4	-0.52199	0.78857	0.97982	1	808	0	-0.52199
KDM4D	6	0.044207	0.00049774	0.002556	213	5	-0.29263	0.98291	0.99988	1	1033	0	-0.29263
DMAP1	6	0.044414	0.00049774	0.002556	214	5	-0.37818	0.97625	0.99986	1	1022	0	-0.37818
DOT1L	6	0.044431	0.00049774	0.002556	215	5	-0.44659	0.8489	0.99198	1	874	0	-0.44659
CBX6	6	0.045414	0.00049774	0.002556	216	5	-0.33508	0.97284	0.99983	1	1017	0	-0.33508
LEPRE1	6	0.04595	0.00049774	0.002556	218	5	-0.2855	0.85041	0.99262	1	876	0	-0.2855
SNRPE	6	0.046114	0.00050671	0.002578	219	4	-0.44463	0.0044798	0.1114	1	16	2	-0.44463
MED21	6	0.047015	0.00050671	0.002578	221	4	-0.40634	0.73211	0.9685	1	745	0	-0.40634
VPS72	5	0.040317	0.00053361	0.002702	202	2	-0.20948	0.84552	0.98821	1	870	0	-0.20948
RPH3A	5	0.044165	0.00056052	0.00276	212	2	-0.11702	0.16983	0.46741	1	198	1	-0.11702
POLR2B	5	0.045754	0.00056052	0.00276	217	4	-0.68947	0.77053	0.97329	1	787	0	-0.68947
PRKAA1	5	0.046422	0.00056949	0.00276	220	4	-0.62645	0.53778	0.90507	1	557	0	-0.62645
PHRF1	5	0.047466	0.00056949	0.00276	222	3	-0.53406	0.42286	0.82771	1	424	0	-0.53406
BRD4	6	0.048939	0.00055155	0.00276	223	5	-0.48171	0.97435	0.99983	1	1018	0	-0.48171
METTL14	6	0.049617	0.00057845	0.00276	224	3	-0.19117	0.59962	0.94181	1	607	0	-0.19117
CDK2	6	0.049845	0.00057845	0.00276	225	3	-0.35531	0.44242	0.84828	1	447	0	-0.35531
METTL3	6	0.050062	0.00057845	0.00276	227	5	-0.46451	0.47278	0.86476	1	483	0	-0.46451
HNRNPC	6	0.050158	0.00057845	0.00276	228	5	-0.4067	0.75968	0.97264	1	777	0	-0.4067
CTCF	6	0.051524	0.00057845	0.00276	231	4	-0.438	0.67447	0.95566	1	689	0	-0.438
ASF1B	6	0.051902	0.00057845	0.00276	232	5	-0.30531	0.4877	0.89827	1	497	0	-0.30531
CDYL	6	0.052747	0.00058742	0.00276	234	5	-0.34566	0.37047	0.77889	1	377	0	-0.34566
RBM42	6	0.052766	0.00058742	0.00276	235	3	-0.30488	0.02861	0.24631	1	58	2	-0.30488
SNRPG	6	0.053038	0.00058742	0.00276	236	4	-0.46206	0.18012	0.5252	1	205	1	-0.46206
CXXC1	6	0.053131	0.00058742	0.00276	237	4	-0.42851	0.63152	0.94557	1	638	0	-0.42851
EIF3B	6	0.054139	0.00058742	0.00276	238	3	-0.3185	0.75996	0.97264	1	778	0	-0.3185
KAT5	6	0.054469	0.00058742	0.00276	239	5	-0.4671	0.9106	0.9971	1	949	0	-0.4671
FKBP1A	5	0.050025	0.00065917	0.003084	226	4	-0.51212	0.86415	0.9923	1	892	0	-0.51212
HSPBAP1	5	0.050439	0.00066814	0.003112	229	4	-0.48963	0.93917	0.99901	1	976	0	-0.48963
PHF12	5	0.051443	0.00074885	0.003472	230	3	-0.39834	0.68744	0.94244	1	703	0	-0.39834
PCBP1	6	0.056096	0.00075782	0.003472	240	4	-0.26055	0.4586	0.85648	1	466	0	-0.26055
ZFR	6	0.056224	0.00075782	0.003472	241	4	-0.39225	0.56957	0.93376	1	585	0	-0.39225
HNRPDL	6	0.056231	0.00075782	0.003472	242	5	-0.31262	0.94948	0.99948	1	993	0	-0.31262
NPM2	5	0.052106	0.0008475	0.003866	233	3	-0.41438	0.88384	0.99566	1	915	0	-0.41438
H2AFZ	6	0.057867	0.00085647	0.003891	243	3	-0.39443	0.49085	0.89827	1	501	0	-0.39443
FXR1	6	0.05846	0.00086544	0.0039	244	4	-0.39032	0.53085	0.91471	1	546	0	-0.39032
RBMX2	6	0.058469	0.00086544	0.0039	245	4	-0.45764	0.42351	0.82118	1	425	0	-0.45764
NPM1	5	0.061073	0.00097306	0.004349	248	3	-0.85339	0.79662	0.98263	1	820	0	-0.85339
HDGFRP2	5	0.062373	0.00097306	0.004349	252	4	-0.4083	0.96013	0.9995	1	1006	0	-0.4083
DGKQ	6	0.059446	0.0011883	0.00529	246	4	-0.29544	0.89267	0.99477	1	926	0	-0.29544
MED18	6	0.060487	0.0011973	0.005308	247	4	-0.33107	0.19634	0.54889	1	220	1	-0.33107
PABPC1L2A	6	0.061387	0.0012421	0.005442	249	5	-0.18434	0.82414	0.98682	1	847	0	-0.18434
SMC4	6	0.06143	0.0012421	0.005442	250	4	-0.44291	0.89868	0.99571	1	933	0	-0.44291
RBM46	6	0.062055	0.0012421	0.005442	251	5	-0.29304	0.94706	0.99948	1	986	0	-0.29304
PPIE	6	0.064878	0.0015201	0.006594	253	5	-0.3904	0.9794	0.99987	1	1026	0	-0.3904
ANKRD17	6	0.065062	0.0015201	0.006594	254	4	-0.43454	0.98021	0.99987	1	1028	0	-0.43454
SRRT	6	0.066355	0.0015291	0.006594	255	3	-0.4063	0.62911	0.94557	1	635	0	-0.4063
NOL8	6	0.067986	0.0015291	0.006594	257	4	-0.39355	0.94602	0.99948	1	985	0	-0.39355
HDGF	5	0.071138	0.0016546	0.007108	259	4	-0.55505	0.014092	0.14391	1	34	1	-0.55505
SUV420H2	6	0.069859	0.0017174	0.007331	258	5	-0.27136	0.96028	0.99963	1	1007	0	-0.27136
TIPARP	6	0.073103	0.0017264	0.007331	260	4	-0.32171	0.86085	0.99263	1	889	0	-0.32171
LSM6	6	0.073202	0.0017264	0.007331	261	3	-0.38425	0.49554	0.89828	1	506	0	-0.38425
CASKIN1	6	0.074822	0.001834	0.007758	264	4	-0.32475	0.92732	0.99872	1	961	0	-0.32475
SET	5	0.073565	0.0019058	0.007989	262	4	-0.36315	0.68955	0.94244	1	705	0	-0.36315
JADE3	5	0.074481	0.0019058	0.007989	263	4	-0.36642	0.923	0.99867	1	955	0	-0.36642
ZC3H12C	6	0.076884	0.0019954	0.007989	265	5	-0.31879	0.89224	0.99477	1	924	0	-0.31879
KRR1	6	0.078697	0.0019954	0.007989	266	4	-0.51811	0.83094	0.98888	1	854	0	-0.51811
MUM1	5	0.079052	0.0019147	0.007989	267	3	-0.43194	0.75477	0.96959	1	774	0	-0.43194
RBMS1	6	0.079488	0.0019954	0.007989	268	5	-0.29903	0.59271	0.9418	1	602	0	-0.29903
PRDM12	6	0.079602	0.0019954	0.007989	269	5	-0.23131	0.73999	0.96851	1	755	0	-0.23131
HMGN2	6	0.080177	0.0020044	0.007989	270	5	-0.42924	0.90862	0.9971	1	944	0	-0.42924
ATAD2	6	0.080814	0.0020044	0.007989	271	4	-0.48599	0.84092	0.99054	1	867	0	-0.48599
HNRNPA2B1	6	0.080871	0.0020044	0.007989	272	5	-0.33793	0.97592	0.99985	1	1021	0	-0.33793
ING3	6	0.080987	0.0020044	0.007989	273	5	-0.32259	0.83302	0.98888	1	857	0	-0.32259
MKRN2	6	0.081097	0.0020044	0.007989	274	4	-0.24226	0.4316	0.83951	1	432	0	-0.24226
HNRNPK	6	0.081103	0.0020044	0.007989	275	5	-0.35278	0.98785	0.99993	1	1040	0	-0.35278
CHAF1B	6	0.081219	0.0020044	0.007989	276	5	-0.39567	0.77121	0.97468	1	789	0	-0.39567
LARP4	6	0.082153	0.0020044	0.007989	277	5	-0.37426	0.43446	0.84827	1	436	0	-0.37426
G3BP1	6	0.082549	0.0020044	0.007989	278	4	-0.32764	0.93175	0.99905	1	966	0	-0.32764
CARM1	6	0.083332	0.0022017	0.008594	279	5	-0.2686	0.65184	0.94909	1	664	0	-0.2686
RAD54B	6	0.08464	0.0022017	0.008594	280	3	-0.20932	0.2456	0.60716	1	265	1	-0.20932
ALKBH5	6	0.085675	0.0022017	0.008594	281	4	-0.34307	0.93502	0.99925	1	970	0	-0.34307
ATF7IP	6	0.086346	0.0022107	0.008594	282	4	-0.32768	0.54914	0.92463	1	568	0	-0.32768
KDM2A	6	0.088592	0.0022107	0.008594	283	4	-0.38273	0.32144	0.73184	1	332	1	-0.38273
TDRD9	5	0.093867	0.0022017	0.008594	290	3	-0.47644	0.39417	0.80167	1	397	0	-0.47644
ARID4A	5	0.09764	0.0022017	0.008594	294	4	-0.38901	0.91633	0.99826	1	953	0	-0.38901
SNRPC	4	0.066535	0.0023542	0.009119	256	3	-0.57251	0.94869	0.9986	1	990	0	-0.57251
ZBTB38	6	0.088873	0.0025425	0.009484	284	4	-0.30788	0.69348	0.96149	1	710	0	-0.30788
MKI67IP	6	0.089353	0.0025425	0.009484	285	4	-0.52498	0.50175	0.90943	1	516	0	-0.52498
EEF1G	6	0.089752	0.0025425	0.009484	286	3	-0.22598	0.97043	0.99982	1	1015	0	-0.22598
SIN3B	6	0.090429	0.0025425	0.009484	287	4	-0.35127	0.81599	0.98571	1	839	0	-0.35127
DLC1	6	0.09061	0.0025425	0.009484	288	3	-0.24138	0.55103	0.92463	1	571	0	-0.24138
MED25	6	0.091284	0.0025425	0.009484	289	4	-0.30379	0.82597	0.98682	1	849	0	-0.30379
KHDRBS1	6	0.09388	0.0025425	0.009484	291	4	-0.29803	0.18323	0.5252	1	208	1	-0.29803
ZC3H18	6	0.09484	0.0025515	0.009484	292	3	-0.24976	0.27912	0.66371	1	294	1	-0.24976
H1FOO	6	0.095169	0.0025515	0.009484	293	3	-0.35047	0.18633	0.5252	1	211	1	-0.35047
HSP90AB1	5	0.098546	0.0025066	0.009484	295	3	-0.42915	0.63567	0.93521	1	643	0	-0.42915
WTAP	5	0.099478	0.0025066	0.009484	296	3	-0.34126	0.81736	0.98486	1	841	0	-0.34126
SND1	5	0.1002	0.0025156	0.009484	297	4	-0.35067	0.80875	0.98264	1	832	0	-0.35067
CCAR1	6	0.10317	0.0028385	0.010444	298	4	-0.25775	0.6214	0.94557	1	631	0	-0.25775
LEPREL2	6	0.10409	0.0028385	0.010444	299	4	-0.32858	0.90071	0.99614	1	937	0	-0.32858
HTATSF1	6	0.10411	0.0028385	0.010444	300	3	-0.16134	0.015072	0.17987	1	36	2	-0.16134
SUV420H1	6	0.10864	0.0028474	0.010444	301	4	-0.31598	0.94414	0.99948	1	981	0	-0.31598
CHERP	6	0.1115	0.0030268	0.011065	302	4	-0.25838	0.64954	0.94909	1	660	0	-0.25838
KAT2A	6	0.11266	0.003242	0.011768	303	4	-0.27529	0.37296	0.77889	1	380	0	-0.27529
SRRM2	6	0.11332	0.003242	0.011768	304	3	-0.25614	0.76288	0.97264	1	781	0	-0.25614
ZGPAT	6	0.11677	0.003251	0.011768	305	4	-0.25113	0.44298	0.84828	1	448	0	-0.25113
MPG	6	0.12068	0.0035201	0.01229	307	3	-0.21982	0.77495	0.97468	1	794	0	-0.21982
RBM19	6	0.12151	0.0035201	0.01229	308	2	-0.024833	0.13957	0.49012	1	170	1	-0.024833
CPSF4	6	0.12213	0.0035201	0.01229	309	3	-0.20189	0.62058	0.94556	1	630	0	-0.20189
GTF3A	6	0.12244	0.0035201	0.01229	310	3	-0.23657	0.8841	0.99476	1	916	0	-0.23657
L3MBTL3	6	0.12266	0.0035201	0.01229	311	4	-0.17141	0.96463	0.99969	1	1011	0	-0.17141
RBM4B	6	0.12403	0.0035201	0.01229	313	3	-0.19707	0.52098	0.9147	1	537	0	-0.19707
KHSRP	6	0.12403	0.0035201	0.01229	314	4	-0.28206	0.93771	0.99925	1	974	0	-0.28206
HMGN3	6	0.12913	0.003529	0.01229	316	4	-0.36513	0.27842	0.66371	1	293	1	-0.36513
CBX8	6	0.12943	0.003529	0.01229	317	4	-0.43055	0.080362	0.45462	1	123	1	-0.43055
LARP1	6	0.13085	0.003529	0.01229	319	2	-0.25165	0.15327	0.49013	1	187	1	-0.25165
ANKHD1	6	0.1312	0.003529	0.01229	320	4	-0.2904	0.85135	0.99262	1	878	0	-0.2904
DNMT1	6	0.13209	0.003529	0.01229	321	4	-0.37955	0.75374	0.96851	1	773	0	-0.37955
ARAP3	6	0.13406	0.0040851	0.014182	323	4	-0.28335	0.70728	0.9639	1	722	0	-0.28335
IGF2BP3	6	0.13542	0.0044528	0.01541	324	4	-0.38229	0.57949	0.93784	1	594	0	-0.38229
MBNL1	6	0.13733	0.0048384	0.01662	325	4	-0.25158	0.80045	0.97992	1	826	0	-0.25158
LSM3	6	0.13784	0.0048474	0.01662	326	4	-0.40957	0.7909	0.97991	1	812	0	-0.40957
PNPT1	6	0.13824	0.0048474	0.01662	327	4	-0.44881	0.045469	0.33771	1	81	2	-0.44881
REST	6	0.13961	0.0053675	0.017561	328	3	-0.23635	0.67339	0.95566	1	688	0	-0.23635
SAMD10	6	0.14008	0.0053675	0.017561	329	4	-0.28082	0.73939	0.96851	1	754	0	-0.28082
LSM10	6	0.14038	0.0053675	0.017561	330	2	-0.10865	0.78433	0.97813	1	804	0	-0.10865
PRDM8	6	0.14095	0.0053675	0.017561	332	4	-0.32974	0.66313	0.95565	1	674	0	-0.32974
SNRPD2	6	0.14135	0.0053675	0.017561	333	4	-0.35517	0.93596	0.99925	1	972	0	-0.35517
TDG	6	0.14287	0.0053675	0.017561	334	4	-0.30166	0.98177	0.99988	1	1030	0	-0.30166
ZC3H8	6	0.14399	0.0053675	0.017561	335	4	-0.29023	0.10327	0.46634	1	142	1	-0.29023
CHD4	6	0.14443	0.0053675	0.017561	337	2	-0.13541	0.23169	0.60715	1	256	1	-0.13541
LSM5	6	0.14474	0.0053675	0.017561	338	4	-0.28333	0.61605	0.94556	1	626	0	-0.28333
MUTYH	6	0.14512	0.0053675	0.017561	339	4	-0.30352	0.73668	0.9685	1	750	0	-0.30352
MECOM	6	0.14749	0.0053765	0.017561	341	3	-0.32064	0.54007	0.91976	1	561	0	-0.32064
SNRPB	6	0.14914	0.0053765	0.017561	343	3	-0.13234	0.43332	0.84827	1	434	0	-0.13234
EIF4B	6	0.15064	0.0053765	0.017561	344	4	-0.31629	0.76288	0.97264	1	780	0	-0.31629
TARDBP	6	0.15087	0.0053765	0.017561	345	3	-0.16954	0.40467	0.79015	1	408	0	-0.16954
DAZAP1	6	0.15139	0.0053765	0.017561	346	3	-0.39882	0.064823	0.42036	1	113	1	-0.39882
EHMT1	6	0.15315	0.0053765	0.017561	347	4	-0.26662	0.14362	0.49012	1	175	1	-0.26662
TARBP2	5	0.11719	0.005511	0.017947	306	4	-0.37128	0.78946	0.97982	1	811	0	-0.37128
BCL7C	5	0.1227	0.0063899	0.019926	312	4	-0.33176	0.11288	0.40552	1	146	1	-0.33176
TLK2	5	0.12773	0.0063989	0.019926	315	3	-0.36372	0.61292	0.92769	1	622	0	-0.36372
BCL7B	5	0.12944	0.0063989	0.019926	318	4	-0.29848	0.93597	0.99868	1	973	0	-0.29848
PRDM13	6	0.15983	0.0064706	0.019926	348	4	-0.23449	0.96553	0.99971	1	1012	0	-0.23449
RBM47	6	0.16098	0.0064706	0.019926	350	4	-0.35656	0.68127	0.95863	1	696	0	-0.35656
WHSC1	6	0.16137	0.0064706	0.019926	351	3	-0.22236	0.61439	0.94556	1	625	0	-0.22236
UHMK1	6	0.16505	0.0064706	0.019926	352	4	-0.24713	0.92669	0.99872	1	960	0	-0.24713
TRIM28	6	0.16586	0.0064706	0.019926	353	4	-0.30737	0.95984	0.99963	1	1005	0	-0.30737
MEX3A	6	0.1672	0.0064706	0.019926	354	4	-0.26936	0.50687	0.90943	1	523	0	-0.26936
PHC3	6	0.1681	0.0064706	0.019926	356	4	-0.22915	0.8073	0.98146	1	830	0	-0.22915
METTL2A	6	0.17045	0.0064796	0.019926	357	4	-0.38954	0.93066	0.99894	1	964	0	-0.38954
PUM1	6	0.17132	0.0064796	0.019926	358	3	-0.35244	0.53911	0.91975	1	559	0	-0.35244
CHD1L	6	0.17351	0.0064796	0.019926	359	3	-0.23304	0.60769	0.94556	1	619	0	-0.23304
LIN28B	6	0.17661	0.0064796	0.019926	361	4	-0.30119	0.63787	0.94908	1	647	0	-0.30119
METTL18	6	0.17734	0.0064796	0.019926	362	4	-0.30791	0.12323	0.4782	1	155	1	-0.30791
ING2	6	0.1776	0.0064796	0.019926	363	3	-0.19005	0.41709	0.80122	1	415	0	-0.19005
CHD1	6	0.17819	0.0064796	0.019926	364	3	-0.26006	0.0013781	0.042801	1	7	2	-0.26006
NUFIP1	6	0.17914	0.0064796	0.019926	365	4	-0.34753	0.84756	0.99131	1	873	0	-0.34753
ELAVL3	6	0.18043	0.0064796	0.019926	366	4	-0.21599	0.80847	0.98147	1	831	0	-0.21599
BAZ2B	6	0.18052	0.0064796	0.019926	367	4	-0.30016	0.82735	0.98778	1	851	0	-0.30016
PHF20L1	5	0.13297	0.0069997	0.021466	322	4	-0.27326	0.13083	0.40553	1	165	1	-0.27326
C11orf30	6	0.18379	0.0072957	0.022312	370	2	0.0017336	0.42872	0.8395	1	428	0	0.0017336
CCDC101	5	0.1407	0.0076634	0.023371	331	4	-0.49236	0.66539	0.94243	1	677	0	-0.49236
USH1G	6	0.1876	0.0081208	0.02463	371	3	-0.23211	0.22799	0.60715	1	250	1	-0.23211
PARP10	6	0.18793	0.0081208	0.02463	372	4	-0.28505	0.29987	0.69839	1	311	1	-0.28505
FANCD2	5	0.14409	0.0090356	0.027062	336	4	-0.34464	0.832	0.98715	1	855	0	-0.34464
DIDO1	5	0.14573	0.0090356	0.027062	340	4	-0.36905	0.97546	0.99971	1	1019	0	-0.36905
FBXL19	5	0.1479	0.0090445	0.027062	342	3	-0.36186	0.22068	0.52981	1	247	1	-0.36186
HIRA	6	0.18829	0.0091342	0.027062	373	3	-0.26266	0.72872	0.9685	1	740	0	-0.26266
NUPL2	6	0.19011	0.0091342	0.027062	374	4	-0.31817	0.3444	0.76705	1	354	1	-0.31817
BRD7	6	0.19038	0.0091342	0.027062	375	3	-0.27044	0.86032	0.99263	1	888	0	-0.27044
ZFP36L2	6	0.19254	0.0091342	0.027062	376	3	-0.11425	0.3114	0.72087	1	323	1	-0.11425
DND1	6	0.19382	0.0091432	0.027062	377	3	-0.20799	0.33202	0.75509	1	341	1	-0.20799
PRDM16	6	0.19851	0.0091432	0.027062	378	4	-0.24981	0.90191	0.99647	1	940	0	-0.24981
CARHSP1	6	0.20131	0.0096544	0.028449	379	3	-0.25245	0.46791	0.86475	1	473	0	-0.25245
JMJD6	6	0.20279	0.0096633	0.028449	380	4	-0.29268	0.83792	0.98977	1	864	0	-0.29268
TDRD12	5	0.16074	0.010542	0.02949	349	3	-0.37956	0.21312	0.52981	1	241	1	-0.37956
PRKDC	5	0.16786	0.010542	0.02949	355	3	-0.32149	0.72233	0.95739	1	732	0	-0.32149
KDM4E	5	0.17596	0.010551	0.02949	360	3	-0.34303	0.90094	0.99763	1	938	0	-0.34303
HDGFL1	5	0.1823	0.010551	0.02949	368	2	-0.089126	0.28144	0.67946	1	296	1	-0.089126
AIRE	5	0.1836	0.010551	0.02949	369	2	-0.19474	0.15118	0.44309	1	183	1	-0.19474
RNPC3	6	0.20547	0.010426	0.02949	381	2	-0.33182	0.36293	0.77888	1	372	0	-0.33182
PNO1	6	0.20802	0.010426	0.02949	382	4	-0.33025	0.71285	0.96391	1	724	0	-0.33025
PHF6	6	0.2094	0.010426	0.02949	383	4	-0.22885	0.91023	0.9971	1	948	0	-0.22885
MED13L	6	0.20963	0.010426	0.02949	384	4	-0.23707	0.95778	0.99963	1	1004	0	-0.23707
DUS3L	6	0.2097	0.010426	0.02949	385	3	-0.28021	0.9617	0.99963	1	1009	0	-0.28021
PCBP3	6	0.21171	0.010435	0.02949	386	4	-0.23464	0.79633	0.97991	1	819	0	-0.23464
SMYD1	6	0.21194	0.010435	0.02949	387	4	-0.21318	0.21003	0.57219	1	236	1	-0.21318
SCMH1	6	0.21309	0.010435	0.02949	388	4	-0.16956	0.9448	0.99948	1	982	0	-0.16956
OGG1	6	0.21368	0.010435	0.02949	389	4	-0.26272	0.64877	0.94909	1	659	0	-0.26272
PCGF3	6	0.21448	0.010435	0.02949	390	3	-0.214	0.54199	0.91976	1	564	0	-0.214
MSI2	6	0.21472	0.010435	0.02949	391	4	-0.27568	0.94746	0.99948	1	987	0	-0.27568
ZCRB1	6	0.21475	0.010435	0.02949	392	3	-0.28246	0.82862	0.98779	1	852	0	-0.28246
SMARCD2	6	0.21901	0.010435	0.02949	394	3	-0.23392	0.48453	0.88599	1	493	0	-0.23392
NEIL2	6	0.21917	0.010435	0.02949	395	4	-0.2232	0.95289	0.99962	1	996	0	-0.2232
SAMD8	6	0.2194	0.010435	0.02949	396	4	-0.23797	0.74738	0.96851	1	764	0	-0.23797
IREB2	6	0.222	0.011493	0.031825	399	4	-0.26496	0.71608	0.96391	1	729	0	-0.26496
ALKBH2	6	0.22271	0.011502	0.031825	400	4	-0.25395	0.35913	0.76706	1	370	1	-0.25395
FBXO11	6	0.22332	0.011502	0.031825	401	3	-0.15535	0.053679	0.39077	1	96	2	-0.15535
CSDC2	6	0.22389	0.011502	0.031825	402	3	-0.2096	0.47386	0.86476	1	485	0	-0.2096
H2AFX	6	0.22548	0.012327	0.033962	403	2	-0.14815	0.16757	0.52519	1	196	1	-0.14815
JHDM1D	6	0.22764	0.012336	0.033962	405	2	-0.17176	0.90849	0.9971	1	943	0	-0.17176
SYNJ1	6	0.22933	0.013609	0.037375	406	3	-0.18816	0.72779	0.9685	1	738	0	-0.18816
DAXX	5	0.2188	0.014237	0.038834	393	3	-0.35451	0.80203	0.98263	1	827	0	-0.35451
FBXO44	5	0.21969	0.014237	0.038834	397	3	-0.31385	0.53071	0.90507	1	545	0	-0.31385
PADI1	5	0.22132	0.014246	0.038834	398	3	-0.32199	0.67548	0.94244	1	690	0	-0.32199
RAD21	6	0.23198	0.014372	0.03908	407	2	-0.2492	0.40228	0.79015	1	404	0	-0.2492
ALKBH4	6	0.23537	0.015412	0.041524	408	2	-0.17218	0.30802	0.70968	1	319	1	-0.17218
STIM1	6	0.23644	0.015412	0.041524	409	4	-0.28071	0.83548	0.98889	1	860	0	-0.28071
EPHA2	6	0.23684	0.015412	0.041524	410	3	-0.27	0.65488	0.95236	1	667	0	-0.27
TRMT1	6	0.23889	0.015421	0.041524	411	4	-0.31179	0.063083	0.40553	1	112	1	-0.31179
ATM	5	0.22762	0.016659	0.044663	404	3	-0.28814	0.31094	0.71663	1	322	0	-0.28814
CLOCK	5	0.23924	0.016668	0.044663	412	3	-0.31797	0.3256	0.71664	1	336	0	-0.31797
SIRT4	6	0.24202	0.018138	0.046701	413	3	-0.25623	0.1191	0.47819	1	153	1	-0.25623
ZC3H13	6	0.24209	0.018138	0.046701	414	4	-0.23589	0.88963	0.99477	1	922	0	-0.23589
TTF2	6	0.24509	0.018138	0.046701	415	3	-0.24041	0.68268	0.95863	1	697	0	-0.24041
RING1	6	0.2468	0.018138	0.046701	416	4	-0.24709	0.087199	0.45462	1	129	1	-0.24709
ING1	6	0.24705	0.018138	0.046701	417	2	-0.15795	0.01598	0.18494	1	40	1	-0.15795
SAMD5	6	0.24755	0.018138	0.046701	418	4	-0.2297	0.25931	0.60716	1	278	1	-0.2297
SEC23IP	6	0.24805	0.018138	0.046701	419	4	-0.25275	0.052586	0.39077	1	94	1	-0.25275
NONO	6	0.24818	0.018138	0.046701	420	4	-0.1369	0.28887	0.68776	1	300	1	-0.1369
PRR3	6	0.24846	0.018147	0.046701	421	3	-0.21548	0.25212	0.60716	1	271	1	-0.21548
HNRNPH2	6	0.24902	0.018147	0.046701	422	3	-0.22194	0.61397	0.94556	1	624	0	-0.22194
SUZ12	6	0.25068	0.018147	0.046701	423	2	-0.030805	0.058721	0.40552	1	105	1	-0.030805
SMUG1	6	0.25168	0.018147	0.046701	424	2	-0.22087	0.21681	0.5722	1	244	1	-0.22087
METTL13	6	0.25207	0.018147	0.046701	425	4	-0.2872	0.87068	0.99378	1	901	0	-0.2872
DZIP3	6	0.25269	0.018147	0.046701	426	3	-0.1382	0.4486	0.85647	1	453	0	-0.1382
YTHDF1	6	0.25282	0.018147	0.046701	427	4	-0.17291	0.6505	0.94909	1	661	0	-0.17291
RALYL	6	0.25428	0.018147	0.046701	428	2	-0.17015	0.34181	0.7551	1	352	1	-0.17015
P4HTM	6	0.25439	0.018147	0.046701	429	3	-0.22541	0.49137	0.89827	1	502	0	-0.22541
PRKCD	5	0.25761	0.018901	0.048414	431	2	-0.20903	0.52229	0.90506	1	539	0	-0.20903
PADI2	5	0.25894	0.018901	0.048414	434	3	-0.32592	0.79876	0.98263	1	824	0	-0.32592
PHF1	6	0.25713	0.019555	0.048756	430	4	-0.27136	0.73547	0.9685	1	749	0	-0.27136
SMARCD1	6	0.25808	0.019555	0.048756	432	3	-0.40372	0.83239	0.98888	1	856	0	-0.40372
ARID1A	6	0.2583	0.019555	0.048756	433	3	-0.15156	0.65145	0.94909	1	663	0	-0.15156
MSI1	6	0.26007	0.019555	0.048756	435	3	-0.20692	0.67266	0.95566	1	686	0	-0.20692
METTL2B	6	0.26096	0.019555	0.048756	437	4	-0.27213	0.74709	0.96851	1	763	0	-0.27213
HELZ	6	0.26224	0.019555	0.048756	439	4	-0.16854	0.95456	0.99962	1	1000	0	-0.16854
RBM26	6	0.26379	0.019555	0.048756	440	3	-0.2722	0.92906	0.99873	1	963	0	-0.2722
RCOR2	6	0.26455	0.019564	0.048756	441	4	-0.24918	0.54866	0.92463	1	567	0	-0.24918
NEIL3	6	0.26494	0.019564	0.048756	442	3	-0.21649	0.20093	0.5489	1	225	1	-0.21649
SETD3	6	0.26533	0.019564	0.048756	443	4	-0.16639	0.27351	0.6637	1	287	1	-0.16639
METTL21D	6	0.26666	0.019564	0.048756	444	3	-0.16501	0.20245	0.5489	1	227	1	-0.16501
JMJD4	6	0.26817	0.019564	0.048756	445	4	-0.16164	0.94933	0.99948	1	992	0	-0.16164
PADI6	5	0.26018	0.020282	0.05043	436	3	-0.36629	0.9092	0.99826	1	946	0	-0.36629
DPPA5	6	0.27233	0.021035	0.051975	446	4	-0.20764	0.50123	0.90943	1	514	0	-0.20764
SAFB2	6	0.27312	0.021035	0.051975	447	4	-0.2104	0.8201	0.98571	1	844	0	-0.2104
MED29	6	0.27521	0.021044	0.051975	448	4	-0.22357	0.86713	0.99263	1	896	0	-0.22357
CDK19	5	0.26216	0.021986	0.053979	438	3	-0.29814	0.86165	0.99229	1	890	0	-0.29814
SMARCA1	6	0.27784	0.022336	0.053979	451	4	-0.21166	0.0032131	0.082584	1	13	1	-0.21166
SYNJ2	6	0.27824	0.022336	0.053979	452	3	-0.20185	0.81374	0.9857	1	837	0	-0.20185
ZRANB2	6	0.27867	0.022336	0.053979	453	3	-0.17126	0.45251	0.85647	1	457	0	-0.17126
BRDT	6	0.28122	0.022336	0.053979	456	2	-0.11695	0.15006	0.49013	1	182	1	-0.11695
PRDM6	6	0.28154	0.022336	0.053979	457	4	-0.33895	0.20169	0.5489	1	226	1	-0.33895
KIF24	6	0.28401	0.022344	0.053979	458	2	-0.16921	0.63231	0.94557	1	640	0	-0.16921
PPARGC1B	6	0.28612	0.022344	0.053979	459	3	-0.18982	0.73789	0.96851	1	753	0	-0.18982
INO80	6	0.28649	0.022344	0.053979	460	3	-0.30171	0.66201	0.95565	1	673	0	-0.30171
HDAC4	6	0.28817	0.022344	0.053979	463	2	-0.12046	0.40288	0.79015	1	405	0	-0.12046
IWS1	5	0.2763	0.026147	0.062481	449	3	-0.30279	0.78163	0.97838	1	801	0	-0.30279
NAP1L2	5	0.27644	0.026147	0.062481	450	3	-0.28354	0.44568	0.86452	1	450	0	-0.28354
AFF1	5	0.27968	0.026147	0.062481	454	1	-0.2031	0.042539	0.31889	1	77	1	-0.2031
METTL21B	6	0.29135	0.026039	0.062481	464	3	-0.23396	0.67303	0.95566	1	687	0	-0.23396
HMGA1	6	0.29576	0.026048	0.062481	467	3	-0.26426	0.42118	0.81158	1	422	0	-0.26426
USP22	6	0.29995	0.027672	0.063932	468	3	-0.12626	0.16678	0.52519	1	195	1	-0.12626
MBD4	6	0.30257	0.027672	0.063932	469	2	-0.14642	0.0002446	0.021636	1	2	2	-0.14642
MATR3	6	0.30363	0.027672	0.063932	470	3	-0.27998	0.56683	0.92947	1	584	0	-0.27998
NEIL1	6	0.30463	0.027672	0.063932	471	3	-0.36185	0.1347	0.49012	1	167	1	-0.36185
TRIM27	6	0.30722	0.027672	0.063932	472	3	-0.2431	0.25068	0.60716	1	270	1	-0.2431
SMARCE1	6	0.31142	0.027681	0.063932	474	3	-0.26966	0.84072	0.99054	1	866	0	-0.26966
RAP1A	6	0.3127	0.027681	0.063932	475	2	-0.094639	0.54961	0.92463	1	569	0	-0.094639
SMARCA4	6	0.31353	0.027681	0.063932	476	3	-0.15834	0.74326	0.96851	1	760	0	-0.15834
DAZ1	6	0.31476	0.027681	0.063932	477	2	-0.04784	0.33725	0.7551	1	347	1	-0.04784
ARAP1	6	0.31534	0.027681	0.063932	478	3	-0.15419	0.76687	0.97265	1	783	0	-0.15419
SSB	6	0.31744	0.027681	0.063932	480	3	-0.22046	0.4458	0.85647	1	451	0	-0.22046
ZC3H10	6	0.31805	0.027681	0.063932	481	3	-0.18858	0.45362	0.85647	1	458	0	-0.18858
RBM41	6	0.32077	0.027681	0.063932	483	1	0.012604	0.29438	0.69839	1	306	1	0.012604
PABPN1L	6	0.32108	0.027681	0.063932	484	3	-0.16881	0.18245	0.5252	1	207	1	-0.16881
RBM24	6	0.32343	0.027681	0.063932	485	2	-0.18398	0.8769	0.99424	1	905	0	-0.18398
MTHFSD	6	0.3236	0.027681	0.063932	486	2	-0.083529	0.4919	0.89827	1	503	0	-0.083529
IPO4	5	0.28672	0.028192	0.064841	461	2	-0.23716	0.037349	0.30619	1	66	1	-0.23716
TDRD1	5	0.2879	0.028192	0.064841	462	3	-0.34037	0.50638	0.89427	1	522	0	-0.34037
POLE3	6	0.32502	0.03064	0.069766	487	3	-0.18415	0.73088	0.9685	1	744	0	-0.18415
HMGB3	6	0.32989	0.03064	0.069766	490	3	-0.24303	0.72529	0.9685	1	734	0	-0.24303
NSD1	6	0.33509	0.030649	0.069766	491	3	-0.18566	0.69994	0.96149	1	716	0	-0.18566
PRMT6	6	0.33602	0.030649	0.069766	492	3	-0.15205	0.75086	0.96851	1	770	0	-0.15205
ZC3H11A	6	0.3366	0.030649	0.069766	493	2	-0.051894	0.14926	0.49013	1	181	1	-0.051894
FKBP2	5	0.29382	0.031268	0.070758	465	3	-0.30418	0.50157	0.88889	1	515	0	-0.30418
SS18L1	5	0.29503	0.031268	0.070758	466	2	-0.23171	0.69314	0.94564	1	709	0	-0.23171
USP27X	5	0.3084	0.031277	0.070758	473	3	-0.3137	0.8926	0.99696	1	925	0	-0.3137
PHC1	6	0.33876	0.032658	0.073451	494	3	-0.16483	0.6579	0.95237	1	668	0	-0.16483
RBMXL3	6	0.34152	0.032667	0.073451	496	3	-0.21656	0.75144	0.96851	1	771	0	-0.21656
BRD8	6	0.34181	0.032667	0.073451	497	3	-0.10552	0.68725	0.96148	1	702	0	-0.10552
KDM5B	6	0.34204	0.03464	0.077122	498	2	-0.085846	0.39506	0.79015	1	398	0	-0.085846
RSF1	6	0.34214	0.03464	0.077122	499	3	-0.17094	0.4898	0.89827	1	500	0	-0.17094
E2F6	6	0.34242	0.03464	0.077122	500	2	-0.12254	0.22055	0.58387	1	246	1	-0.12254
PPFIA2	6	0.3443	0.034649	0.077122	501	3	-0.2054	0.80614	0.97992	1	828	0	-0.2054
ASZ1	6	0.3444	0.034649	0.077122	502	1	-0.07667	0.71089	0.96391	1	723	0	-0.07667
ARID4B	5	0.31577	0.035268	0.078047	479	3	-0.34427	0.49982	0.88334	1	512	0	-0.34427
EPC2	5	0.31905	0.035268	0.078047	482	2	-0.35097	0.85178	0.98901	1	879	0	-0.35097
PIWIL3	5	0.32988	0.035277	0.078047	489	3	-0.23887	0.074653	0.36835	1	122	1	-0.23887
SLTM	3	0.28113	0.035375	0.078109	455	2	-0.34499	0.42087	0.78472	1	421	0	-0.34499
HNRNPR	6	0.34694	0.038407	0.079273	503	2	-0.20614	0.63708	0.94908	1	646	0	-0.20614
MCTS1	6	0.34737	0.038407	0.079273	504	3	-0.26559	0.0068747	0.13951	1	20	1	-0.26559
HNRNPA0	6	0.34922	0.038407	0.079273	505	3	-0.17464	0.6855	0.96148	1	700	0	-0.17464
NAP1L4	6	0.34995	0.038407	0.079273	506	3	-0.18082	0.20928	0.57219	1	235	1	-0.18082
METTL12	6	0.35046	0.038407	0.079273	507	3	-0.18702	0.12652	0.4782	1	160	1	-0.18702
EPHB2	6	0.35324	0.038407	0.079273	509	3	-0.31229	0.73395	0.9685	1	747	0	-0.31229
SUV39H2	6	0.35355	0.038407	0.079273	510	3	-0.22779	0.77282	0.97468	1	790	0	-0.22779
EHMT2	6	0.35659	0.038407	0.079273	511	3	-0.28713	0.11827	0.47819	1	152	1	-0.28713
PRMT8	6	0.3571	0.038407	0.079273	512	2	-0.11616	0.27139	0.65231	1	284	1	-0.11616
HNRNPH3	6	0.3585	0.038407	0.079273	514	3	-0.090828	0.32873	0.75509	1	337	1	-0.090828
HAT1	6	0.35913	0.038407	0.079273	515	3	-0.25102	0.93204	0.99905	1	967	0	-0.25102
SHPRH	6	0.35974	0.038407	0.079273	516	3	-0.16508	0.5084	0.90943	1	525	0	-0.16508
EPHB1	6	0.35977	0.038407	0.079273	517	3	-0.16115	0.76495	0.97265	1	782	0	-0.16115
PRDM15	6	0.3604	0.038407	0.079273	518	2	0.047371	0.39567	0.79015	1	399	0	0.047371
TET2	6	0.36068	0.038407	0.079273	519	3	-0.081675	0.049065	0.3635	1	88	1	-0.081675
CBX4	6	0.36124	0.038407	0.079273	520	2	-0.11514	0.10746	0.46634	1	145	1	-0.11514
CBX3	6	0.36293	0.038416	0.079273	521	2	-0.0049773	0.31207	0.72088	1	324	1	-0.0049773
MTA2	6	0.36472	0.038416	0.079273	522	3	-0.19762	0.49502	0.89828	1	505	0	-0.19762
BICC1	6	0.36565	0.038416	0.079273	523	3	-0.1806	0.69926	0.96149	1	714	0	-0.1806
SAMD3	6	0.36576	0.038416	0.079273	524	3	-0.11516	0.12898	0.4782	1	162	1	-0.11516
RBM10	6	0.36796	0.038416	0.079273	525	3	-0.18597	0.76986	0.97265	1	785	0	-0.18597
TP73	6	0.36908	0.038416	0.079273	526	3	-0.12099	0.3896	0.79014	1	392	0	-0.12099
PRDM14	6	0.36952	0.038416	0.079273	527	2	-0.10259	0.2361	0.60715	1	258	1	-0.10259
SUPT7L	6	0.36989	0.038416	0.079273	528	2	-0.067789	0.40943	0.80121	1	410	0	-0.067789
BAZ1B	6	0.37139	0.038416	0.079273	529	3	-0.16273	0.68056	0.95863	1	695	0	-0.16273
AURKC	6	0.37172	0.038416	0.079273	530	1	-0.065654	0.50483	0.90943	1	519	0	-0.065654
CENPA	6	0.37234	0.038416	0.079273	532	3	-0.25188	0.31476	0.73183	1	327	1	-0.25188
METTL22	6	0.37313	0.038416	0.079273	533	3	-0.20332	0.37109	0.77889	1	379	0	-0.20332
TTC14	6	0.37515	0.038416	0.079273	534	3	-0.1289	0.24923	0.60716	1	269	1	-0.1289
CTCFL	6	0.37607	0.038416	0.079273	536	3	-0.1927	0.2854	0.67506	1	299	1	-0.1927
PRDM9	6	0.37669	0.038416	0.079273	538	1	0.16047	0.35532	0.76706	1	363	1	0.16047
HDAC6	6	0.37741	0.038416	0.079273	539	3	-0.20301	0.0094355	0.14296	1	25	2	-0.20301
RBM11	6	0.37816	0.038416	0.079273	540	3	-0.15525	0.056971	0.40552	1	102	1	-0.15525
RDM1	6	0.37855	0.038416	0.079273	541	3	-0.23647	0.94237	0.99936	1	980	0	-0.23647
BRWD1	6	0.37876	0.038416	0.079273	542	3	-0.15276	0.24487	0.60716	1	264	1	-0.15276
FBXW9	5	0.35144	0.039591	0.08126	508	3	-0.192	0.83529	0.98715	1	859	0	-0.192
TLK1	5	0.35848	0.039591	0.08126	513	1	0.03625	0.45423	0.86453	1	460	0	0.03625
INTS12	5	0.37195	0.039599	0.08126	531	2	-0.17944	0.28964	0.69155	1	302	1	-0.17944
TDRD3	5	0.37568	0.042407	0.086716	535	3	-0.39563	0.070326	0.36834	1	117	1	-0.39563
AGO1	5	0.37651	0.042416	0.086716	537	3	-0.24325	0.14714	0.44308	1	177	1	-0.24325
METTL15	6	0.3841	0.042828	0.087398	543	2	-0.12784	0.19557	0.54889	1	219	1	-0.12784
CPEB3	6	0.391	0.05055	0.100935	545	3	-0.20192	0.78548	0.97813	1	805	0	-0.20192
SAMD13	6	0.39257	0.05055	0.100935	546	3	-0.20316	0.87448	0.99423	1	904	0	-0.20316
NCOR1	6	0.39325	0.05055	0.100935	547	3	-0.14527	0.02653	0.24631	1	54	2	-0.14527
RBM5	6	0.3939	0.05055	0.100935	548	2	-0.079502	0.60601	0.94181	1	617	0	-0.079502
ING5	6	0.3954	0.05055	0.100935	549	3	-0.19877	0.87802	0.99424	1	906	0	-0.19877
PTBP2	6	0.39918	0.050559	0.100935	550	3	-0.22728	0.027712	0.24631	1	57	1	-0.22728
WDSUB1	6	0.39928	0.050559	0.100935	551	3	-0.28197	0.4293	0.83951	1	429	0	-0.28197
PHC2	6	0.39989	0.050559	0.100935	552	2	-0.010748	0.29301	0.68777	1	305	1	-0.010748
POLDIP3	6	0.4025	0.050559	0.100935	553	2	-0.2028	0.85117	0.99262	1	877	0	-0.2028
YTHDF3	6	0.40408	0.050559	0.100935	554	3	-0.10543	0.11661	0.47819	1	149	1	-0.10543
KAT6B	6	0.40581	0.050559	0.100935	555	3	-0.15122	0.81789	0.98571	1	842	0	-0.15122
EED	6	0.40644	0.050559	0.100935	556	3	-0.15813	0.38471	0.79014	1	388	0	-0.15813
KIAA2026	4	0.32793	0.050738	0.10111	488	2	-0.2088	0.14871	0.40587	1	180	1	-0.2088
LEMD3	4	0.33888	0.054971	0.105866	495	1	-0.17829	0.75082	0.96768	1	769	0	-0.17829
AFF4	5	0.39014	0.056917	0.105866	544	3	-0.27675	0.85686	0.99174	1	885	0	-0.27675
PHF20	6	0.41023	0.055312	0.105866	557	3	-0.24797	0.42987	0.83951	1	430	0	-0.24797
RAD54L	6	0.41369	0.055321	0.105866	558	3	-0.17481	0.60812	0.94556	1	620	0	-0.17481
ALKBH3	6	0.41403	0.055321	0.105866	559	3	-0.11651	0.054342	0.39077	1	97	1	-0.11651
EPHA3	6	0.41592	0.055321	0.105866	560	3	-0.2222	0.8807	0.99476	1	912	0	-0.2222
HDAC11	6	0.41815	0.058774	0.105866	562	2	-0.032278	0.17543	0.52519	1	202	1	-0.032278
RAVER1	6	0.41941	0.058774	0.105866	563	3	-0.12151	0.092299	0.46633	1	134	1	-0.12151
PHF13	6	0.4206	0.058774	0.105866	565	3	-0.15979	0.5613	0.92463	1	582	0	-0.15979
PPARGC1A	6	0.42289	0.058774	0.105866	567	3	-0.22128	0.55712	0.92463	1	578	0	-0.22128
SNRPA	6	0.42467	0.058774	0.105866	568	3	-0.23471	0.8427	0.99055	1	868	0	-0.23471
SAMHD1	6	0.42606	0.058774	0.105866	569	3	-0.24168	0.79215	0.97991	1	815	0	-0.24168
ALKBH8	6	0.42638	0.058774	0.105866	570	3	-0.15547	0.94777	0.99948	1	988	0	-0.15547
SNRPN	6	0.42765	0.058774	0.105866	572	3	-0.051651	0.082075	0.45462	1	126	1	-0.051651
THUMPD2	6	0.43038	0.058774	0.105866	573	3	-0.17575	0.77067	0.97265	1	788	0	-0.17575
RBMY1A1	6	0.43209	0.058774	0.105866	575	3	-0.073027	0.64258	0.94908	1	652	0	-0.073027
CUL3	6	0.43336	0.058774	0.105866	576	3	-0.27307	0.021409	0.20366	1	44	1	-0.27307
CNOT4	6	0.43371	0.058774	0.105866	577	3	-0.18298	0.21606	0.5722	1	243	1	-0.18298
PPFIA4	6	0.43408	0.058774	0.105866	578	2	-0.13126	0.45084	0.85647	1	456	0	-0.13126
ZBTB33	6	0.43589	0.058774	0.105866	579	3	-0.18251	0.47008	0.86475	1	477	0	-0.18251
HNRNPA3	6	0.43621	0.058774	0.105866	580	3	-0.23009	0.50891	0.90944	1	526	0	-0.23009
MYEF2	6	0.4363	0.058774	0.105866	581	3	-0.18171	0.46845	0.86475	1	475	0	-0.18171
MTA1	6	0.43703	0.058774	0.105866	582	3	-0.2386	0.90874	0.9971	1	945	0	-0.2386
SMYD3	6	0.43888	0.058774	0.105866	583	2	-0.10277	0.43102	0.83951	1	431	0	-0.10277
RBMS3	6	0.43902	0.058774	0.105866	584	1	-0.0424	0.31944	0.73184	1	329	1	-0.0424
RBM27	6	0.43961	0.058774	0.105866	585	2	-0.19275	0.070027	0.43177	1	116	1	-0.19275
SIRT6	6	0.44109	0.058774	0.105866	586	3	-0.18068	0.85192	0.99262	1	880	0	-0.18068
PARN	6	0.44129	0.058774	0.105866	587	2	-0.24087	0.82682	0.9873	1	850	0	-0.24087
PLOD3	6	0.44185	0.058774	0.105866	588	2	-0.072461	0.63629	0.94908	1	644	0	-0.072461
TNKS	6	0.44288	0.058774	0.105866	589	3	-0.16117	0.28956	0.68776	1	301	1	-0.16117
SMC1B	6	0.4433	0.058774	0.105866	590	2	-0.052023	0.47815	0.87196	1	488	0	-0.052023
PAPSS2	6	0.44467	0.058774	0.105866	592	2	-0.072334	0.53378	0.91471	1	550	0	-0.072334
MBD2	6	0.44697	0.058774	0.105866	593	2	-0.085415	0.78253	0.97663	1	802	0	-0.085415
CASKIN2	6	0.44796	0.058774	0.105866	594	3	-0.24316	0.57274	0.93377	1	590	0	-0.24316
TET1	6	0.44828	0.058774	0.105866	595	3	-0.2419	0.051407	0.37672	1	92	2	-0.2419
PLOD1	6	0.4486	0.058774	0.105866	596	2	-0.12195	0.81464	0.9857	1	838	0	-0.12195
NTMT1	6	0.45018	0.058774	0.105866	599	3	-0.21056	0.66052	0.95565	1	671	0	-0.21056
BRPF1	6	0.45174	0.058783	0.105866	601	2	-0.06476	0.43959	0.84828	1	444	0	-0.06476
RBM33	6	0.45211	0.058783	0.105866	602	2	-0.11001	0.30259	0.6984	1	314	1	-0.11001
RBM38	6	0.45241	0.058783	0.105866	603	3	-0.12634	0.61356	0.94556	1	623	0	-0.12634
KDM4C	6	0.45796	0.058783	0.105866	605	2	-0.043206	0.01146	0.17076	1	30	2	-0.043206
ACTL6B	6	0.45805	0.058783	0.105866	606	1	-0.1399	0.88272	0.99476	1	914	0	-0.1399
CBX5	6	0.45905	0.058783	0.105866	607	3	-0.26906	0.86541	0.99263	1	894	0	-0.26906
BRMS1	6	0.46035	0.058783	0.105866	608	3	-0.1077	0.6996	0.96149	1	715	0	-0.1077
ENOX1	6	0.46233	0.058783	0.105866	609	2	-0.10151	0.48875	0.89827	1	499	0	-0.10151
RBM45	6	0.46384	0.058783	0.105866	610	3	-0.17234	0.177	0.5252	1	203	1	-0.17234
PABPC1L	6	0.46415	0.058783	0.105866	611	2	-0.08685	0.22204	0.58388	1	248	1	-0.08685
RBM12	6	0.46639	0.058783	0.105866	613	3	-0.2359	0.49917	0.90407	1	510	0	-0.2359
METTL24	6	0.46997	0.058783	0.105866	614	2	0.017947	0.40348	0.79015	1	406	0	0.017947
CSDE1	6	0.47008	0.058783	0.105866	615	2	-0.072819	0.21079	0.57219	1	237	1	-0.072819
ENOX2	6	0.47147	0.058783	0.105866	616	3	-0.14737	0.019602	0.19675	1	43	1	-0.14737
ASXL1	6	0.47242	0.058783	0.105866	617	3	-0.16323	0.78612	0.97813	1	807	0	-0.16323
SIRT7	6	0.47359	0.058783	0.105866	619	2	-0.12112	0.031298	0.24632	1	61	1	-0.12112
MBD6	6	0.47395	0.058783	0.105866	620	2	-0.1169	0.48506	0.886	1	494	0	-0.1169
SPEN	6	0.47686	0.058783	0.105866	621	3	-0.10166	0.47868	0.87196	1	489	0	-0.10166
BBOX1	6	0.47757	0.058783	0.105866	622	2	-0.12528	0.76191	0.97264	1	779	0	-0.12528
ARID2	6	0.47815	0.058783	0.105866	623	1	-0.02503	0.83487	0.98889	1	858	0	-0.02503
SCML1	6	0.47868	0.058783	0.105866	624	1	0.052552	0.4356	0.84827	1	438	0	0.052552
CUL4B	6	0.47975	0.058783	0.105866	625	2	0.044003	0.0019313	0.044676	1	9	3	0.044003
CUL9	6	0.48669	0.068119	0.122099	628	3	-0.17736	0.78279	0.97663	1	803	0	-0.17736
NCOA2	6	0.48765	0.068119	0.122099	629	3	-0.29247	0.94785	0.99948	1	989	0	-0.29247
KDM4B	6	0.48908	0.068128	0.122099	630	3	-0.17754	0.3502	0.76705	1	359	1	-0.17754
CDK18	5	0.416	0.068809	0.122739	561	3	-0.19779	0.57918	0.91432	1	593	0	-0.19779
PHF23	5	0.42052	0.068818	0.122739	564	3	-0.29526	0.12396	0.40553	1	156	1	-0.29526
TDRD5	5	0.42194	0.068818	0.122739	566	3	-0.28302	0.92658	0.99867	1	959	0	-0.28302
PHF14	5	0.42761	0.072863	0.129743	571	3	-0.26858	0.85426	0.98992	1	883	0	-0.26858
SP140	5	0.4313	0.077831	0.138192	574	3	-0.19671	0.60497	0.92348	1	615	0	-0.19671
CPEB2	6	0.49271	0.077858	0.138192	631	3	-0.15536	0.50226	0.90943	1	517	0	-0.15536
RBM3	6	0.49303	0.084477	0.145511	632	3	-0.088499	0.48347	0.87923	1	492	0	-0.088499
BRD1	6	0.49731	0.084477	0.145511	633	2	-0.16486	0.7919	0.97991	1	814	0	-0.16486
MBD1	6	0.49866	0.084477	0.145511	634	3	-0.22406	0.072619	0.43178	1	120	1	-0.22406
JARID2	6	0.49917	0.084477	0.145511	635	2	-0.17503	0.33921	0.7551	1	350	1	-0.17503
SMARCC2	6	0.49969	0.084477	0.145511	636	3	-0.13477	0.41826	0.80122	1	416	0	-0.13477
ZC3H3	6	0.50226	0.084477	0.145511	638	2	0.017333	0.25716	0.60716	1	275	1	0.017333
TDRD10	6	0.50329	0.084477	0.145511	640	2	-0.086723	0.5515	0.92463	1	572	0	-0.086723
BRPF3	6	0.50335	0.084477	0.145511	641	3	-0.21626	0.93941	0.99926	1	977	0	-0.21626
EPHA4	6	0.50371	0.084477	0.145511	642	2	-0.10207	0.79289	0.97991	1	816	0	-0.10207
MKRN3	6	0.5038	0.084477	0.145511	643	1	-0.062658	0.62951	0.94557	1	636	0	-0.062658
STARD13	6	0.506	0.084477	0.145511	644	3	-0.14691	0.58482	0.9418	1	597	0	-0.14691
IDH1	6	0.50789	0.084486	0.145511	645	1	-0.1763	0.40586	0.79015	1	409	0	-0.1763
AKAP1	6	0.50796	0.084486	0.145511	646	2	-0.10872	0.068295	0.43177	1	115	1	-0.10872
PPFIBP2	6	0.50915	0.084486	0.145511	647	3	-0.12025	0.4717	0.86476	1	482	0	-0.12025
LSM1	6	0.51296	0.084486	0.145511	652	3	-0.21061	0.85415	0.99262	1	882	0	-0.21061
CUL7	6	0.51357	0.084486	0.145511	653	3	-0.21822	0.19173	0.53729	1	216	1	-0.21822
PHF8	6	0.51514	0.084486	0.145511	655	3	-0.17049	0.85871	0.99263	1	887	0	-0.17049
CIITA	6	0.51648	0.084486	0.145511	656	1	-0.013773	0.66829	0.95566	1	680	0	-0.013773
MINA	6	0.51888	0.084486	0.145511	657	3	-0.18477	0.71415	0.96391	1	727	0	-0.18477
FKBP5	5	0.44377	0.087078	0.14906	591	2	-0.39633	0.47101	0.87098	1	480	0	-0.39633
USP51	5	0.44973	0.087087	0.14906	597	2	0.060522	0.22818	0.5797	1	251	1	0.060522
MSH6	5	0.45132	0.087087	0.14906	600	2	-0.082266	0.2188	0.52981	1	245	1	-0.082266
JADE1	5	0.45291	0.087087	0.14906	604	2	-0.087296	0.36169	0.74018	1	371	0	-0.087296
KDM4A	6	0.52378	0.088504	0.149629	658	2	-0.15197	0.72748	0.9685	1	737	0	-0.15197
NSUN6	6	0.52395	0.088504	0.149629	659	3	-0.21154	0.5732	0.93377	1	591	0	-0.21154
SETDB2	6	0.52396	0.088504	0.149629	660	3	-0.14148	0.60261	0.94181	1	611	0	-0.14148
CHD3	6	0.52483	0.088504	0.149629	661	2	-0.097162	0.64452	0.94909	1	655	0	-0.097162
EDF1	6	0.52489	0.088504	0.149629	662	3	-0.14335	0.66089	0.95565	1	672	0	-0.14335
THUMPD1	6	0.52552	0.088504	0.149629	663	3	-0.16216	0.77013	0.97265	1	786	0	-0.16216
UNKL	6	0.52643	0.088504	0.149629	664	1	-0.018146	0.55945	0.92463	1	581	0	-0.018146
PBRM1	6	0.52646	0.088504	0.149629	665	3	-0.22119	0.025015	0.22754	1	52	1	-0.22119
GADD45A	5	0.46464	0.092629	0.154943	612	2	-0.15833	0.081115	0.38064	1	124	1	-0.15833
RAVER2	6	0.52742	0.092485	0.154943	666	1	-0.10766	0.61811	0.94556	1	628	0	-0.10766
PSPC1	6	0.52791	0.092485	0.154943	667	2	-0.0017387	0.13225	0.4782	1	166	1	-0.0017387
PRDM4	6	0.52866	0.092485	0.154943	668	3	-0.12419	0.60346	0.94181	1	613	0	-0.12419
ZC3H12A	6	0.53036	0.092494	0.154943	669	2	-0.031374	0.43503	0.84827	1	437	0	-0.031374
SETD2	6	0.53195	0.092494	0.154943	670	3	-0.24591	0.46954	0.86475	1	476	0	-0.24591
SIN3A	6	0.53248	0.092494	0.154943	671	2	-0.16284	0.67699	0.95862	1	692	0	-0.16284
TRIM66	4	0.48386	0.10533	0.175919	627	2	-0.13948	0.14817	0.40587	1	178	1	-0.13948
ANKHD1-EIF4EBP3	4	0.51171	0.11208	0.186915	651	2	-0.21214	0.55448	0.88832	1	575	0	-0.21214
PYGO1	5	0.47254	0.1142	0.188185	618	2	0.010132	0.22943	0.5797	1	253	1	0.010132
BRD9	5	0.48166	0.1142	0.188185	626	2	-0.21926	0.77521	0.97514	1	795	0	-0.21926
RAI1	5	0.50026	0.11421	0.188185	637	1	0.0038817	0.25761	0.62962	1	276	1	0.0038817
TCF19	5	0.50287	0.11421	0.188185	639	2	0.2046	0.015606	0.15002	1	38	2	0.2046
NAP1L3	5	0.51116	0.11421	0.188185	648	2	-0.07496	0.022395	0.18858	1	47	1	-0.07496
JMJD7-PLA2G4B	5	0.51154	0.11421	0.188185	649	2	-0.15646	0.48106	0.88333	1	490	0	-0.15646
FUBP1	5	0.51159	0.11421	0.188185	650	2	-0.084271	0.62356	0.9315	1	632	0	-0.084271
ANP32E	5	0.51431	0.11421	0.188185	654	2	-0.11007	0.52059	0.90506	1	536	0	-0.11007
AGO2	5	0.53654	0.12044	0.197865	673	2	-0.14126	0.53238	0.90507	1	548	0	-0.14126
TDRD7	5	0.53778	0.12044	0.197865	674	2	-0.13369	0.30122	0.70428	1	312	1	-0.13369
MBD3L1	6	0.53491	0.12265	0.201205	672	2	-0.1454	0.3161	0.73183	1	328	1	-0.1454
RBMY1D	2	0.45001	0.12584	0.206121	598	1	-0.1828	0.63478	0.9245	1	642	0	-0.1828
UBN1	5	0.55737	0.12674	0.207283	691	2	-0.12351	0.67141	0.94244	1	685	0	-0.12351
HNRNPAB	6	0.5393	0.12913	0.210575	675	3	-0.20812	0.92394	0.99853	1	956	0	-0.20812
SMARCC1	6	0.54007	0.12913	0.210575	676	1	0.14171	0.14846	0.49013	1	179	1	0.14171
PIWIL2	5	0.5651	0.1332	0.215637	697	2	-0.075538	0.49938	0.88334	1	511	0	-0.075538
PHF11	5	0.56954	0.1332	0.215637	700	2	-0.22579	0.46453	0.87098	1	469	0	-0.22579
PHF19	5	0.58186	0.13321	0.215637	714	2	-0.13804	0.41989	0.8277	1	418	0	-0.13804
HDGFRP3	5	0.59055	0.13321	0.215637	725	1	-0.08329	0.40081	0.80168	1	403	0	-0.08329
CDK8	5	0.59663	0.13321	0.215637	732	2	-0.089307	0.38903	0.80167	1	391	0	-0.089307
KIAA0430	6	0.5418	0.13378	0.216234	677	3	-0.16264	0.33595	0.7551	1	346	1	-0.16264
SETD7	6	0.5471	0.14041	0.221781	678	3	-0.13139	0.7914	0.97991	1	813	0	-0.13139
METTL7A	6	0.54741	0.14041	0.221781	679	3	-0.23138	0.53862	0.91975	1	558	0	-0.23138
CSTF2T	6	0.54928	0.14041	0.221781	680	3	-0.14066	0.81977	0.98571	1	843	0	-0.14066
ANKS3	6	0.54961	0.14041	0.221781	681	2	0.013078	0.44916	0.85647	1	454	0	0.013078
PUM2	6	0.55052	0.14041	0.221781	682	3	-0.18733	0.70496	0.9639	1	719	0	-0.18733
TLR2	6	0.55099	0.14041	0.221781	683	3	-0.15413	0.0055154	0.13063	1	18	2	-0.15413
ATF2	6	0.55239	0.14041	0.221781	684	3	-0.10193	0.43731	0.84827	1	440	0	-0.10193
EPHB3	6	0.55242	0.14041	0.221781	685	2	-0.10829	0.75028	0.96851	1	768	0	-0.10829
HDAC9	6	0.5527	0.14041	0.221781	686	3	-0.20216	0.48822	0.89827	1	498	0	-0.20216
CCNO	6	0.55344	0.14042	0.221781	687	2	-0.14061	0.52791	0.91471	1	543	0	-0.14061
MTA3	6	0.55363	0.14042	0.221781	688	3	-0.23941	0.67663	0.95862	1	691	0	-0.23941
EGLN1	6	0.55518	0.14042	0.221781	689	3	-0.1088	0.80893	0.98147	1	833	0	-0.1088
CBX7	6	0.55572	0.14042	0.221781	690	2	-0.089813	0.47601	0.87195	1	486	0	-0.089813
HNRNPD	6	0.55759	0.14042	0.221781	692	2	0.059815	0.23904	0.60715	1	259	1	0.059815
RBM28	6	0.55828	0.14042	0.221781	693	3	-0.18704	0.89592	0.9957	1	929	0	-0.18704
PADI3	5	0.60241	0.14024	0.221781	739	1	-0.030487	0.63396	0.9315	1	641	0	-0.030487
RRNAD1	6	0.56038	0.14554	0.22954	694	3	-0.15946	0.7281	0.9685	1	739	0	-0.15946
NPM3	5	0.60315	0.14814	0.233309	740	1	-0.086595	0.0042062	0.086199	1	15	1	-0.086595
PRDM7	6	0.56292	0.15234	0.235565	695	3	-0.20831	0.53524	0.91471	1	554	0	-0.20831
RC3H1	6	0.56447	0.15234	0.235565	696	3	-0.19827	0.48559	0.886	1	495	0	-0.19827
PPFIA1	6	0.56632	0.15234	0.235565	698	3	-0.15965	0.5979	0.94181	1	606	0	-0.15965
ZFR2	6	0.56663	0.15234	0.235565	699	3	-0.17095	0.81123	0.9857	1	835	0	-0.17095
SMARCD3	6	0.56957	0.15234	0.235565	701	1	-0.09406	0.51195	0.90944	1	528	0	-0.09406
EGLN3	6	0.57064	0.15235	0.235565	702	2	-0.044955	0.041676	0.32583	1	74	2	-0.044955
PHF21A	6	0.57298	0.15235	0.235565	703	2	-0.19318	0.22279	0.58388	1	249	1	-0.19318
RBM18	6	0.57431	0.15235	0.235565	704	2	-0.060563	0.017792	0.19057	1	41	1	-0.060563
ESRP1	6	0.57465	0.15235	0.235565	705	2	-0.16679	0.39264	0.79014	1	394	0	-0.16679
RBM20	6	0.57524	0.15235	0.235565	706	3	-0.1559	0.52544	0.9147	1	540	0	-0.1559
SAMD9L	6	0.5757	0.15235	0.235565	707	3	-0.18328	0.71801	0.96625	1	731	0	-0.18328
DNMT3A	6	0.57616	0.15235	0.235565	708	3	-0.2293	0.5768	0.93783	1	592	0	-0.2293
ZCCHC17	6	0.57725	0.15235	0.235565	709	1	-0.099105	0.26145	0.61816	1	280	1	-0.099105
THUMPD3	6	0.57923	0.15751	0.236916	710	3	-0.11732	0.041104	0.32583	1	73	1	-0.11732
ZC3H15	6	0.57953	0.15751	0.236916	711	3	-0.19577	0.70128	0.96149	1	718	0	-0.19577
MYSM1	6	0.58014	0.15751	0.236916	712	3	-0.15957	0.05929	0.40552	1	106	2	-0.15957
HNRNPA1	6	0.58167	0.15751	0.236916	713	3	-0.18203	0.31342	0.73183	1	325	1	-0.18203
HMGB4	6	0.5829	0.15751	0.236916	715	3	-0.21551	0.88607	0.99477	1	918	0	-0.21551
ZC3H14	6	0.58293	0.15751	0.236916	716	2	0.046791	0.46464	0.85648	1	470	0	0.046791
ZNF74	6	0.58393	0.15751	0.236916	717	2	0.038132	0.012346	0.17986	1	33	2	0.038132
KDM1B	6	0.58412	0.15751	0.236916	718	3	-0.17789	0.93086	0.99905	1	965	0	-0.17789
PHF2	6	0.58595	0.15751	0.236916	719	3	-0.083016	0.40408	0.79015	1	407	0	-0.083016
MEN1	6	0.58746	0.15751	0.236916	720	2	-0.12914	0.44972	0.85647	1	455	0	-0.12914
ERCC6L	6	0.58787	0.15751	0.236916	721	3	-0.18946	0.81077	0.9857	1	834	0	-0.18946
HDAC5	6	0.58852	0.15751	0.236916	722	2	-0.16579	0.38716	0.79014	1	389	0	-0.16579
SF3A1	6	0.58983	0.15751	0.236916	723	2	-0.19015	0.36356	0.77888	1	373	0	-0.19015
SMARCAL1	6	0.59021	0.15751	0.236916	724	3	-0.21563	0.95563	0.99962	1	1001	0	-0.21563
ZNF638	6	0.5914	0.15751	0.236916	726	2	0.0011001	0.26927	0.6523	1	283	1	0.0011001
LARP6	6	0.59314	0.15751	0.236916	727	1	-0.019972	0.43788	0.84827	1	441	0	-0.019972
PRDM10	6	0.59325	0.15751	0.236916	728	3	-0.11236	0.19711	0.54889	1	221	1	-0.11236
SCML2	6	0.59355	0.15751	0.236916	729	3	-0.11665	0.75658	0.97051	1	775	0	-0.11665
PAK1	6	0.59401	0.15751	0.236916	730	1	-0.10528	0.024183	0.22753	1	49	2	-0.10528
CECR2	6	0.59476	0.15751	0.236916	731	3	-0.17047	0.51948	0.9147	1	534	0	-0.17047
SAMSN1	6	0.59798	0.1633	0.242003	733	2	-0.050428	0.57229	0.93377	1	589	0	-0.050428
MECP2	6	0.5993	0.1633	0.242003	734	3	-0.18996	0.12569	0.4782	1	159	1	-0.18996
EPHA6	6	0.60005	0.1633	0.242003	735	1	0.048062	0.060487	0.40553	1	109	2	0.048062
ALKBH1	6	0.60047	0.1633	0.242003	736	1	-0.12103	0.047198	0.36349	1	84	2	-0.12103
ACO1	6	0.60089	0.1633	0.242003	737	2	-0.0013452	0.32077	0.73184	1	331	1	-0.0013452
PHYHD1	6	0.60154	0.1633	0.242003	738	2	-0.075505	0.15965	0.50139	1	190	1	-0.075505
ING4	6	0.60861	0.1633	0.242003	741	2	-0.18359	0.42002	0.80122	1	419	0	-0.18359
DHX57	6	0.61085	0.1633	0.242003	742	2	-0.061718	0.3241	0.73184	1	335	1	-0.061718
SASH3	6	0.61189	0.16331	0.242003	743	1	-0.024145	0.74942	0.96851	1	767	0	-0.024145
METTL4	6	0.61688	0.16331	0.242003	744	2	-0.070424	0.55291	0.92463	1	573	0	-0.070424
ZC3H4	6	0.61752	0.16331	0.242003	745	2	-0.19821	0.94971	0.99948	1	994	0	-0.19821
JMJD8	6	0.62951	0.17038	0.247518	748	2	-0.027702	0.72903	0.9685	1	741	0	-0.027702
TNKS2	6	0.631	0.17038	0.247518	749	2	-0.097291	0.78865	0.97814	1	809	0	-0.097291
L3MBTL4	6	0.6355	0.17038	0.247518	751	2	-0.081507	0.33004	0.75509	1	339	1	-0.081507
METTL23	6	0.63964	0.17038	0.247518	753	2	-0.19576	0.51598	0.90944	1	531	0	-0.19576
BAZ2A	6	0.6453	0.17038	0.247518	755	2	-0.13772	0.16836	0.52519	1	197	1	-0.13772
ESCO2	6	0.64684	0.17039	0.247518	756	2	-0.026979	0.73456	0.9685	1	748	0	-0.026979
RNF40	6	0.648	0.17039	0.247518	757	2	-0.18752	0.86849	0.99328	1	898	0	-0.18752
RBMS2	6	0.64969	0.17039	0.247518	758	2	-0.017854	0.67735	0.95862	1	693	0	-0.017854
RAP1B	6	0.6521	0.17039	0.247518	760	2	-0.055632	0.67121	0.95566	1	684	0	-0.055632
YBX2	6	0.65391	0.17039	0.247518	762	2	-0.099853	0.73758	0.96851	1	751	0	-0.099853
ASF1A	6	0.65677	0.17039	0.247518	763	2	0.0083529	0.032242	0.25461	1	62	2	0.0083529
PRMT3	6	0.6572	0.17039	0.247518	764	2	-0.12608	0.54151	0.91976	1	563	0	-0.12608
ESRP2	6	0.65827	0.17039	0.247518	765	2	-0.11083	0.093993	0.46633	1	137	1	-0.11083
KDM5A	6	0.65902	0.17039	0.247518	766	2	-0.060888	0.010525	0.14297	1	27	1	-0.060888
TAF15	6	0.66226	0.17039	0.247518	767	2	-0.013583	0.046418	0.34994	1	83	1	-0.013583
SMARCA2	6	0.6664	0.17794	0.256798	768	2	-0.07657	0.69859	0.96149	1	713	0	-0.07657
SIRT2	6	0.66719	0.17794	0.256798	769	1	-0.11925	0.045041	0.33771	1	80	2	-0.11925
NTHL1	6	0.66866	0.17794	0.256798	770	2	-0.17154	0.11412	0.47819	1	147	1	-0.17154
HELLS	6	0.66875	0.17794	0.256798	771	2	-0.1446	0.799	0.97992	1	825	0	-0.1446
HR	6	0.66992	0.17794	0.256798	774	2	-0.18608	0.24633	0.60716	1	266	1	-0.18608
SNRPB2	6	0.67284	0.18587	0.266857	775	2	-0.041497	0.27772	0.6637	1	292	1	-0.041497
PADI4	6	0.67483	0.18588	0.266857	777	2	-0.029478	0.51799	0.9147	1	533	0	-0.029478
ASH1L	6	0.67519	0.18588	0.266857	778	2	-0.1826	0.92544	0.99872	1	958	0	-0.1826
RBMXL2	6	0.67591	0.18588	0.266857	779	1	-0.019855	0.11744	0.47819	1	151	1	-0.019855
PIWIL1	5	0.62601	0.19367	0.277324	746	2	-0.056059	0.15988	0.45491	1	191	1	-0.056059
BCL11A	5	0.6277	0.19367	0.277324	747	2	-0.26841	0.16055	0.45491	1	192	1	-0.26841
MPHOSPH8	5	0.63461	0.20119	0.286611	750	2	-0.073053	0.55847	0.90996	1	579	0	-0.073053
FBXO17	5	0.63955	0.20119	0.286611	752	2	-0.22082	0.63669	0.93521	1	645	0	-0.22082
MSL3	5	0.64346	0.2012	0.286611	754	1	-0.10994	0.18815	0.50556	1	212	1	-0.10994
PARP2	5	0.65012	0.2012	0.286611	759	1	-0.11447	0.24178	0.59223	1	260	1	-0.11447
CUL4A	6	0.6795	0.20604	0.290524	782	2	-0.091483	0.33529	0.7551	1	345	1	-0.091483
MOV10L1	6	0.67985	0.20604	0.290524	783	2	-0.13414	0.20852	0.57219	1	234	1	-0.13414
SHANK1	6	0.68162	0.20604	0.290524	784	2	-0.095938	0.51998	0.9147	1	535	0	-0.095938
LARP1B	6	0.68445	0.20604	0.290524	786	2	-0.20449	0.24415	0.60716	1	263	1	-0.20449
MLL3	6	0.68864	0.20605	0.290524	788	2	-0.14609	0.74883	0.96851	1	766	0	-0.14609
SAMD4A	6	0.68948	0.20605	0.290524	789	2	-0.14393	0.53475	0.91471	1	552	0	-0.14393
PRDM1	6	0.69107	0.20605	0.290524	790	1	-0.12575	0.2485	0.60716	1	268	1	-0.12575
YTHDC2	6	0.69118	0.20605	0.290524	791	2	-0.0049448	0.21305	0.57219	1	240	1	-0.0049448
JMJD7	5	0.66952	0.21938	0.308134	772	2	-0.043973	0.44473	0.86452	1	449	0	-0.043973
TP53BP1	5	0.66955	0.21938	0.308134	773	2	-0.20152	0.19074	0.51782	1	214	1	-0.20152
PARP1	5	0.67321	0.21938	0.308134	776	2	-0.10986	0.74285	0.95981	1	759	0	-0.10986
NEK6	6	0.69371	0.22759	0.314878	793	2	0.030359	0.15886	0.50139	1	189	1	0.030359
MED13	6	0.69511	0.22759	0.314878	795	2	0.029233	0.30937	0.70969	1	320	1	0.029233
RALY	6	0.69818	0.22759	0.314878	796	2	-0.11788	0.32011	0.73184	1	330	1	-0.11788
TET3	6	0.69825	0.22759	0.314878	797	1	-0.1702	0.463	0.85648	1	468	0	-0.1702
EZH2	6	0.70012	0.22759	0.314878	798	2	0.026221	0.026189	0.24631	1	53	2	0.026221
PRDM11	6	0.70234	0.2276	0.314878	799	2	-0.054785	0.35276	0.76706	1	361	1	-0.054785
ZC3H12B	6	0.70363	0.2276	0.314878	800	1	-0.035087	0.24778	0.60716	1	267	1	-0.035087
USP16	6	0.70396	0.2276	0.314878	801	2	-0.14594	0.30531	0.6984	1	317	1	-0.14594
ZMYND11	6	0.70536	0.2276	0.314878	805	2	-0.080041	0.61022	0.94556	1	621	0	-0.080041
RBM44	6	0.7081	0.2276	0.314878	806	2	-0.17761	0.75288	0.96851	1	772	0	-0.17761
C17orf49	6	0.70919	0.2276	0.314878	807	2	-0.062863	0.80707	0.98146	1	829	0	-0.062863
BRWD3	6	0.70926	0.2276	0.314878	808	2	-0.11826	0.13061	0.4782	1	164	1	-0.11826
HIF1AN	6	0.70958	0.23541	0.325277	809	2	-0.076084	0.051707	0.37673	1	93	1	-0.076084
TERT	5	0.67703	0.23835	0.328519	781	2	-0.049455	0.14444	0.44308	1	176	1	-0.049455
AGO3	5	0.6833	0.23835	0.328519	785	2	0.028465	0.00038297	0.014614	1	4	1	0.028465
TRIM33	6	0.71136	0.24362	0.334534	810	2	-0.029317	0.35595	0.76706	1	364	1	-0.029317
SYNCRIP	6	0.71299	0.24363	0.334534	811	2	-0.068207	0.65374	0.95236	1	665	0	-0.068207
ZNF408	6	0.71326	0.24363	0.334534	812	2	-0.14793	0.50789	0.90943	1	524	0	-0.14793
SP110	5	0.68744	0.24544	0.336198	787	1	0.014026	0.63224	0.9315	1	639	0	0.014026
CHEK2	5	0.69121	0.24545	0.336198	792	2	-0.16509	0.19138	0.51782	1	215	1	-0.16509
G3BP2	6	0.71756	0.25222	0.344203	813	2	-0.092806	0.69313	0.96148	1	708	0	-0.092806
HMGA2	6	0.71801	0.25223	0.344203	814	2	-0.17917	0.72435	0.9685	1	733	0	-0.17917
HNRPLL	6	0.71836	0.25223	0.344203	815	2	-0.065722	0.25787	0.60716	1	277	1	-0.065722
ZCWPW1	5	0.69373	0.25368	0.345758	794	2	0.14674	0.33781	0.72861	1	348	0	0.14674
UBN2	5	0.70474	0.27079	0.362368	802	2	-0.25416	0.86964	0.99348	1	900	0	-0.25416
ASXL2	5	0.70499	0.27079	0.362368	803	2	-0.19167	0.051384	0.33186	1	91	1	-0.19167
G2E3	5	0.70523	0.27079	0.362368	804	2	-0.19971	0.69015	0.94563	1	706	0	-0.19971
TRMT2A	6	0.72246	0.27144	0.362368	818	2	-0.10608	0.39203	0.79014	1	393	0	-0.10608
KDM1A	6	0.72288	0.27144	0.362368	819	2	-0.038488	0.53959	0.91975	1	560	0	-0.038488
RBM4	6	0.72368	0.27144	0.362368	821	2	-0.11664	0.29163	0.68777	1	304	1	-0.11664
CSRP2BP	6	0.72435	0.27144	0.362368	822	1	-0.0048571	0.49658	0.89828	1	508	0	-0.0048571
SCML4	6	0.72498	0.27144	0.362368	823	2	-0.12073	0.50072	0.90943	1	513	0	-0.12073
RBPMS2	6	0.72561	0.27144	0.362368	824	1	-0.011885	0.37421	0.77889	1	381	0	-0.011885
LARP7	6	0.7281	0.27144	0.362368	825	2	-0.13135	0.42699	0.8395	1	426	0	-0.13135
DGKD	6	0.72893	0.27145	0.362368	826	2	-0.093382	0.8466	0.99131	1	872	0	-0.093382
SMYD5	6	0.72903	0.27145	0.362368	827	1	-0.055231	0.24196	0.60715	1	261	1	-0.055231
SAMD7	6	0.73027	0.27145	0.362368	828	2	-0.14728	0.5857	0.9418	1	599	0	-0.14728
MED16	6	0.73119	0.27145	0.362368	829	1	-0.041316	0.3841	0.79014	1	387	0	-0.041316
HMGN1	6	0.7315	0.27145	0.362368	830	1	-0.12679	0.85322	0.99262	1	881	0	-0.12679
RCOR1	6	0.73231	0.27145	0.362368	831	2	-0.070976	0.73272	0.9685	1	746	0	-0.070976
SETD4	6	0.73425	0.27145	0.362368	832	1	-0.17642	0.29576	0.69839	1	307	1	-0.17642
ERCC5	5	0.71874	0.27893	0.371769	816	1	0.0075842	0.53488	0.90507	1	553	0	0.0075842
NCOA1	6	0.73668	0.28016	0.371769	834	2	-0.11784	0.64297	0.94908	1	653	0	-0.11784
PRDM5	6	0.73698	0.28016	0.371769	835	1	-0.081039	0.22873	0.60715	1	252	1	-0.081039
CIRBP	6	0.73798	0.28017	0.371769	836	2	-0.17731	0.29713	0.69839	1	309	1	-0.17731
KDM6B	6	0.73824	0.28017	0.371769	837	2	-0.17684	0.88949	0.99477	1	921	0	-0.17684
CHD6	6	0.73909	0.29867	0.388384	838	1	0.0059407	0.35659	0.76706	1	365	1	0.0059407
PHF3	6	0.73926	0.29867	0.388384	839	2	-0.16885	0.47332	0.86476	1	484	0	-0.16885
SMYD4	6	0.73977	0.29867	0.388384	840	2	-0.045064	0.60176	0.94181	1	609	0	-0.045064
CHAF1A	6	0.74053	0.29867	0.388384	841	2	-0.17282	0.036657	0.29194	1	65	1	-0.17282
RPS6KA5	6	0.74118	0.29867	0.388384	842	2	-0.053076	0.18478	0.5252	1	209	1	-0.053076
BOLL	6	0.74854	0.29867	0.388384	843	1	-0.096662	0.52643	0.9147	1	542	0	-0.096662
SASH1	6	0.75028	0.29867	0.388384	845	1	-0.028157	0.34569	0.76705	1	355	1	-0.028157
MED24	6	0.75202	0.29868	0.388384	847	2	-0.10758	0.26786	0.6523	1	282	1	-0.10758
ANKS6	6	0.7543	0.29868	0.388384	849	2	-0.083076	0.010765	0.14297	1	28	2	-0.083076
ELAVL4	6	0.75545	0.29868	0.388384	850	1	-0.089658	0.66387	0.95565	1	676	0	-0.089658
CHD7	6	0.75577	0.29868	0.388384	851	2	-0.021383	0.045534	0.33771	1	82	1	-0.021383
KAT2B	6	0.75658	0.29868	0.388384	852	1	-0.12418	0.060007	0.40552	1	107	2	-0.12418
L3MBTL1	6	0.76185	0.29868	0.388384	858	2	-0.0563	0.64684	0.94909	1	658	0	-0.0563
BRCA2	6	0.76191	0.29868	0.388384	859	1	-0.091764	0.1723	0.52519	1	199	1	-0.091764
EPHA8	6	0.76233	0.29868	0.388384	860	2	-0.13176	0.83752	0.98976	1	863	0	-0.13176
NCOA6	6	0.76282	0.29868	0.388384	861	2	-0.092093	0.28192	0.66371	1	297	1	-0.092093
ZC3HAV1	6	0.76402	0.29868	0.388384	862	2	-0.1437	0.57002	0.93376	1	586	0	-0.1437
RNF217	5	0.72108	0.30369	0.393986	817	2	-0.19873	0.33117	0.72861	1	340	0	-0.19873
PAXIP1	5	0.72324	0.3037	0.393986	820	2	-0.10671	0.52101	0.90506	1	538	0	-0.10671
H2AFY	6	0.76523	0.31675	0.405212	863	2	-0.041572	0.53621	0.91975	1	555	0	-0.041572
PCGF2	6	0.76902	0.31675	0.405212	865	2	-0.091561	0.42814	0.8395	1	427	0	-0.091561
HLTF	6	0.77326	0.31675	0.405212	868	2	-0.03059	0.12405	0.4782	1	157	1	-0.03059
LRSAM1	6	0.7768	0.31676	0.405212	869	1	-0.15479	0.16441	0.51365	1	194	1	-0.15479
KDM3A	6	0.77814	0.31676	0.405212	870	2	0.057082	0.050733	0.3635	1	90	2	0.057082
CPEB4	6	0.77942	0.31676	0.405212	871	2	-0.098726	0.23095	0.60715	1	255	1	-0.098726
RBM7	6	0.7802	0.31676	0.405212	872	2	-0.12115	0.66572	0.95565	1	678	0	-0.12115
SUV39H1	6	0.78022	0.31676	0.405212	873	2	-0.11153	0.43217	0.83951	1	433	0	-0.11153
SMARCAD1	6	0.78113	0.31676	0.405212	874	2	-0.079019	0.081219	0.45462	1	125	1	-0.079019
RNF2	6	0.78305	0.31676	0.405212	875	1	-0.057248	0.25572	0.60716	1	274	1	-0.057248
HDAC7	6	0.78319	0.31676	0.405212	876	2	-0.14906	0.60304	0.94181	1	612	0	-0.14906
MED23	6	0.78331	0.31676	0.405212	877	2	0.060627	0.19019	0.53728	1	213	1	0.060627
UBR7	5	0.73448	0.3213	0.410553	833	2	-0.1774	0.7759	0.97514	1	798	0	-0.1774
MLLT6	5	0.74933	0.33034	0.42017	844	2	-0.1032	0.82452	0.98601	1	848	0	-0.1032
NASP	5	0.75069	0.33034	0.42017	846	2	-0.18837	0.67827	0.94244	1	694	0	-0.18837
CSTL1	5	0.75384	0.33035	0.42017	848	2	-0.19242	0.51202	0.89967	1	529	0	-0.19242
ATAD2B	5	0.75676	0.33035	0.42017	853	1	0.15109	0.088963	0.38065	1	131	1	0.15109
RBMY1B	1	0.65321	0.33514	0.424908	761	0	-0.033305	0.34679	0.66486	1	356	0	-0.033305
SETD5	6	0.78432	0.33562	0.424908	878	2	-0.17319	0.10243	0.46634	1	141	1	-0.17319
RBM23	6	0.78545	0.33562	0.424908	879	2	-0.1659	0.55852	0.92463	1	580	0	-0.1659
BPTF	6	0.78561	0.33562	0.424908	880	1	0.058937	0.1809	0.5252	1	206	1	0.058937
HSP90AA1	5	0.75898	0.34015	0.428698	854	1	0.08577	0.042772	0.31889	1	78	2	0.08577
MBTD1	5	0.76097	0.34015	0.428698	856	2	-0.095125	0.63806	0.93521	1	648	0	-0.095125
PCMT1	5	0.76557	0.34016	0.428698	864	2	-0.13035	0.37073	0.78269	1	378	0	-0.13035
NAP1L1	5	0.76948	0.34016	0.428698	866	2	-0.049957	0.13015	0.40553	1	163	1	-0.049957
SATB1	5	0.77271	0.35006	0.430561	867	2	-0.24716	0.71314	0.95178	1	725	0	-0.24716
INPPL1	6	0.79039	0.34315	0.430561	881	2	0.067958	0.026701	0.24631	1	55	2	0.067958
ZNF217	6	0.7904	0.34315	0.430561	882	1	-0.15947	0.45695	0.85648	1	464	0	-0.15947
L3MBTL2	6	0.79283	0.35138	0.430561	883	2	0.032635	0.14281	0.49012	1	174	1	0.032635
ELAVL2	6	0.79305	0.35138	0.430561	884	2	-0.1128	0.56361	0.92463	1	583	0	-0.1128
PHF7	6	0.79327	0.35138	0.430561	885	2	-0.035675	0.3585	0.76706	1	369	1	-0.035675
RFTN1	6	0.79393	0.35138	0.430561	886	2	-0.0042218	0.043345	0.32584	1	79	2	-0.0042218
PABPC3	6	0.79415	0.35138	0.430561	887	2	0.017903	0.59053	0.9418	1	601	0	0.017903
DDX43	6	0.79658	0.35138	0.430561	889	1	0.055422	0.20321	0.5489	1	229	1	0.055422
HMGN4	6	0.797	0.35138	0.430561	890	2	-0.17422	0.58966	0.9418	1	600	0	-0.17422
DNMT3B	6	0.79779	0.35138	0.430561	891	1	-0.097543	0.68304	0.95863	1	698	0	-0.097543
RC3H2	6	0.79828	0.35138	0.430561	892	1	-0.053392	0.27702	0.6637	1	291	1	-0.053392
DAZL	6	0.79831	0.35138	0.430561	893	2	-0.08466	0.50278	0.90943	1	518	0	-0.08466
ARAP2	6	0.79852	0.35138	0.430561	894	2	-0.040416	0.09145	0.46633	1	133	1	-0.040416
HIST1H1T	6	0.79939	0.35138	0.430561	896	2	-0.18313	0.94073	0.99935	1	978	0	-0.18313
MBD3L2	6	0.80021	0.35138	0.430561	897	2	-0.12916	0.29025	0.68776	1	303	1	-0.12916
EPHB4	6	0.80241	0.35139	0.430561	899	2	-0.15119	0.64336	0.94908	1	654	0	-0.15119
RBM15B	6	0.80449	0.35139	0.430561	900	1	-0.10204	0.038438	0.3026	1	69	1	-0.10204
FUBP3	6	0.80454	0.35139	0.430561	901	2	-0.11701	0.43902	0.84828	1	443	0	-0.11701
CPSF7	6	0.80645	0.35139	0.430561	902	2	-0.076911	0.45529	0.85647	1	462	0	-0.076911
EZH1	6	0.80814	0.35139	0.430561	903	2	-0.047873	0.28122	0.66371	1	295	1	-0.047873
SFMBT2	6	0.80985	0.35139	0.430561	904	1	-0.11951	0.65107	0.94909	1	662	0	-0.11951
PCGF1	6	0.81128	0.35139	0.430561	905	2	-0.11613	0.88697	0.99477	1	920	0	-0.11613
PPP1R9A	6	0.81169	0.35139	0.430561	906	2	-0.010126	0.19481	0.54889	1	218	1	-0.010126
TRA2A	6	0.8119	0.35139	0.430561	907	2	-0.10432	0.040216	0.314	1	71	1	-0.10432
TCF20	4	0.76103	0.35522	0.434771	857	1	-0.23479	0.038946	0.24031	1	70	1	-0.23479
KDM5D	6	0.81294	0.36008	0.437819	908	2	-0.00068821	0.38102	0.79014	1	385	0	-0.00068821
PAPSS1	6	0.81335	0.36008	0.437819	910	2	-0.14766	0.31005	0.70969	1	321	1	-0.14766
SIRT1	6	0.81356	0.36008	0.437819	911	2	-0.069566	0.15647	0.49013	1	188	1	-0.069566
LSMD1	6	0.81464	0.36009	0.437819	912	2	-0.078593	0.071756	0.43178	1	119	1	-0.078593
MBNL2	6	0.81554	0.36009	0.437819	913	1	-0.010073	0.43845	0.84828	1	442	0	-0.010073
BFAR	6	0.81577	0.36009	0.437819	914	1	-0.12204	0.37793	0.77889	1	383	0	-0.12204
CDY2B	1	0.6765	0.37593	0.456573	780	0	-0.075258	0.3235	0.62407	1	334	0	-0.075258
CPEB1	6	0.82129	0.37978	0.459739	916	2	-0.13956	0.47116	0.86476	1	481	0	-0.13956
RBMXL1	6	0.82329	0.37978	0.459739	917	2	-0.064872	0.0087012	0.14296	1	22	1	-0.064872
DDHD2	6	0.82478	0.37978	0.459739	918	1	-0.14279	0.64101	0.94908	1	650	0	-0.14279
WDR11	6	0.82714	0.39018	0.468735	919	1	-0.057157	0.13795	0.49012	1	169	1	-0.057157
UTY	6	0.82841	0.39018	0.468735	920	1	-0.062054	0.37855	0.77889	1	384	0	-0.062054
SGMS1	6	0.82842	0.39018	0.468735	921	2	-0.12074	0.84909	0.99198	1	875	0	-0.12074
METTL10	6	0.8292	0.39019	0.468735	922	2	-0.036111	0.093146	0.46633	1	135	1	-0.036111
KAT6A	6	0.83017	0.39019	0.468735	923	2	-0.10528	0.7894	0.97814	1	810	0	-0.10528
SFMBT1	6	0.83073	0.39019	0.468735	924	1	-0.10957	0.91097	0.9971	1	950	0	-0.10957
ZC3H7B	6	0.83094	0.39019	0.468735	925	2	-0.083046	0.15247	0.49013	1	186	1	-0.083046
RAG2	5	0.79598	0.39291	0.470474	888	1	-0.13316	0.36755	0.76184	1	375	0	-0.13316
SP140L	5	0.79918	0.39291	0.470474	895	1	-0.0057503	0.35146	0.72862	1	360	0	-0.0057503
UHRF2	5	0.80045	0.39291	0.470474	898	1	-0.16041	0.20678	0.5298	1	233	1	-0.16041
RBMY1F	2	0.75941	0.39576	0.473365	855	0	0.06316	0.14153	0.39449	1	172	0	0.06316
PRMT7	6	0.83302	0.40585	0.481272	927	1	-0.030063	0.030403	0.24632	1	60	1	-0.030063
STIM2	6	0.83343	0.40585	0.481272	928	1	-0.076486	0.51296	0.90944	1	530	0	-0.076486
MBD5	6	0.83364	0.40585	0.481272	929	2	0.060199	0.23021	0.60715	1	254	1	0.060199
QKI	6	0.83425	0.40585	0.481272	930	2	0.0088715	0.20549	0.5489	1	232	1	0.0088715
PHYH	6	0.83479	0.40586	0.481272	931	2	0.016341	0.01577	0.17987	1	39	2	0.016341
CNKSR3	6	0.83569	0.40586	0.481272	932	1	-0.047677	0.77415	0.97468	1	792	0	-0.047677
RCAN2	6	0.83593	0.40586	0.481272	933	2	-0.022646	0.46573	0.85648	1	471	0	-0.022646
CBX1	6	0.83612	0.40586	0.481272	934	2	-0.18702	0.49762	0.89828	1	509	0	-0.18702
CABIN1	5	0.81677	0.42128	0.497959	915	1	-0.11195	0.88682	0.99617	1	919	0	-0.11195
CBX2	6	0.83669	0.42113	0.497959	935	2	-0.17726	0.88008	0.99476	1	910	0	-0.17726
KIAA0020	6	0.83688	0.42114	0.497959	936	2	-0.098901	0.34116	0.7551	1	351	1	-0.098901
RBMY1J	2	0.813	0.42625	0.503293	909	0	0.048304	0.20285	0.53271	1	228	0	0.048304
BMI1	6	0.83725	0.43094	0.508288	937	2	-0.066848	0.77362	0.97468	1	791	0	-0.066848
TDRD6	5	0.83145	0.43523	0.51226	926	1	0.055821	0.35686	0.74018	1	366	0	0.055821
TAF1L	5	0.84466	0.43524	0.51226	942	1	0.012329	0.46824	0.87098	1	474	0	0.012329
ALKBH6	6	0.8427	0.44616	0.520686	938	1	-0.067472	0.48717	0.89827	1	496	0	-0.067472
SETD6	6	0.84303	0.44616	0.520686	939	2	-0.049848	0.27492	0.6637	1	288	1	-0.049848
RNF113B	6	0.84395	0.44617	0.520686	940	2	-0.095857	0.79706	0.97991	1	822	0	-0.095857
CPSF4L	6	0.8445	0.44617	0.520686	941	2	-0.12481	0.88471	0.99476	1	917	0	-0.12481
LARP4B	6	0.84505	0.44617	0.520686	943	1	-0.06651	0.142	0.49012	1	173	1	-0.06651
ZC3HAV1L	6	0.8456	0.44617	0.520686	944	2	0.0044069	0.0093284	0.14296	1	24	2	0.0044069
EPHA7	6	0.84679	0.44617	0.520686	945	1	0.0049962	0.51698	0.90944	1	532	0	0.0049962
PRDM2	6	0.84737	0.44617	0.520686	946	1	-0.059715	0.60685	0.94181	1	618	0	-0.059715
PWWP2B	5	0.85863	0.44957	0.523005	959	1	0.039234	0.30294	0.70428	1	315	1	0.039234
ZCWPW2	5	0.86086	0.44957	0.523005	960	1	-0.022147	0.29603	0.70428	1	308	1	-0.022147
LBR	5	0.87669	0.44958	0.523005	968	1	0.15754	0.021701	0.18149	1	45	2	0.15754
FXR2	6	0.84974	0.45589	0.523738	947	2	-0.12203	0.82065	0.98571	1	845	0	-0.12203
LEPREL1	6	0.8501	0.45589	0.523738	948	2	-0.13964	0.27632	0.6637	1	290	1	-0.13964
ZMYND8	6	0.85081	0.45589	0.523738	949	2	-0.019952	0.10662	0.46634	1	144	1	-0.019952
DNMT3L	6	0.85206	0.45589	0.523738	950	2	0.085308	0.00054858	0.030542	1	5	3	0.085308
PABPC5	6	0.85294	0.45589	0.523738	951	2	-0.029503	0.33399	0.75509	1	343	1	-0.029503
MED15	6	0.85347	0.45589	0.523738	952	2	0.0094309	0.024844	0.22754	1	51	2	0.0094309
EGLN2	6	0.85359	0.45589	0.523738	953	1	0.075944	0.27562	0.6637	1	289	1	0.075944
JMJD1C	6	0.85434	0.4559	0.523738	954	2	-0.13913	0.68934	0.96148	1	704	0	-0.13913
TP63	6	0.85525	0.4559	0.523738	955	1	-0.019207	0.67012	0.95566	1	682	0	-0.019207
CNKSR1	6	0.85643	0.4559	0.523738	956	2	-0.088505	0.39325	0.79014	1	395	0	-0.088505
USP21	6	0.85799	0.4559	0.523738	957	1	-0.078492	0.30395	0.6984	1	316	1	-0.078492
FBXW7	6	0.85799	0.4559	0.523738	958	2	-0.087279	0.089752	0.45462	1	132	1	-0.087279
SP100	5	0.88247	0.47796	0.548512	974	1	0.036672	0.35363	0.72862	1	362	0	0.036672
MLL5	6	0.86244	0.48009	0.549818	961	1	-0.067579	0.1994	0.54889	1	224	1	-0.067579
ZFP36L1	6	0.86593	0.48009	0.549818	962	1	0.055294	0.12816	0.4782	1	161	1	0.055294
HNRNPA1L2	6	0.86866	0.49339	0.563307	963	1	-0.068271	0.83731	0.98976	1	862	0	-0.068271
CTBP1	6	0.87051	0.4934	0.563307	964	1	-0.080591	0.60537	0.94181	1	616	0	-0.080591
KDM3B	6	0.8735	0.4934	0.563307	965	1	-0.092398	0.52594	0.9147	1	541	0	-0.092398
MBD3	6	0.87399	0.50724	0.570851	966	1	-0.063318	0.056096	0.39078	1	100	1	-0.063318
CSTF2	6	0.87626	0.50724	0.570851	967	1	-0.099551	0.90596	0.99709	1	942	0	-0.099551
KDM2B	6	0.87897	0.50724	0.570851	969	1	-0.0057286	0.12487	0.4782	1	158	1	-0.0057286
CDYL2	6	0.88008	0.50724	0.570851	970	1	0.14015	0.0021936	0.04751	1	11	3	0.14015
CHD9	6	0.88117	0.50724	0.570851	971	1	0.028897	0.027391	0.24631	1	56	2	0.028897
LENG9	6	0.8821	0.50724	0.570851	972	1	-0.008333	0.08805	0.45462	1	130	1	-0.008333
EPC1	6	0.88241	0.50724	0.570851	973	1	-0.067384	0.16283	0.51364	1	193	1	-0.067384
CHRAC1	6	0.88303	0.50724	0.570851	975	1	-0.064337	0.58083	0.93784	1	596	0	-0.064337
BTAF1	6	0.88772	0.50724	0.570851	976	1	-0.13482	0.77521	0.97468	1	796	0	-0.13482
CHD5	6	0.88801	0.50724	0.570851	977	1	0.10148	0.0092218	0.14296	1	23	2	0.10148
ZC3H6	6	0.8889	0.50725	0.570851	978	1	-0.12935	0.59618	0.94181	1	605	0	-0.12935
TEP1	6	0.89578	0.50725	0.570851	979	1	-0.15824	0.90999	0.9971	1	947	0	-0.15824
U2AF1L4	6	0.89648	0.50725	0.570851	980	1	-0.094607	0.30599	0.6984	1	318	1	-0.094607
OGFOD1	6	0.90044	0.50725	0.570851	981	1	-0.083565	0.85544	0.99262	1	884	0	-0.083565
METTL20	6	0.90376	0.5205	0.581618	982	1	0.0047327	0.049947	0.3635	1	89	1	0.0047327
RBM43	6	0.90428	0.5205	0.581618	983	1	-0.10788	0.62588	0.94557	1	633	0	-0.10788
WRN	6	0.90609	0.5205	0.581618	984	1	0.037001	0.0030407	0.077186	1	12	3	0.037001
UBE2E1	5	0.90796	0.51898	0.581618	985	1	-0.067213	0.31434	0.71663	1	326	0	-0.067213
ZCCHC14	6	0.90999	0.5205	0.581618	986	1	0.074678	0.43617	0.84827	1	439	0	0.074678
TMLHE	6	0.91231	0.52051	0.581618	987	1	-0.147	0.77468	0.97468	1	793	0	-0.147
RPS6KA3	6	0.91482	0.52051	0.581618	989	1	0.0092826	0.0047063	0.11917	1	17	3	0.0092826
PHF10	5	0.91431	0.53387	0.595345	988	1	-0.066278	0.18555	0.49294	1	210	1	-0.066278
REN	5	0.91918	0.53387	0.595345	990	1	-0.015323	0.48332	0.88333	1	491	0	-0.015323
CDY1	6	0.92188	0.5471	0.602799	991	1	-0.07716	0.55666	0.92463	1	577	0	-0.07716
KHDRBS2	6	0.92243	0.5471	0.602799	992	1	0.082558	0.01009	0.14297	1	26	2	0.082558
RAD54L2	6	0.92308	0.5471	0.602799	993	1	0.079511	0.023693	0.22753	1	48	2	0.079511
H1FNT	6	0.92512	0.5471	0.602799	994	1	-0.20128	0.065692	0.42037	1	114	1	-0.20128
RBM15	6	0.92565	0.5471	0.602799	995	1	-0.16511	0.54677	0.92463	1	565	0	-0.16511
METTL21A	6	0.9268	0.5471	0.602799	996	1	-0.042287	0.74118	0.96851	1	756	0	-0.042287
TRMT44	6	0.92701	0.5471	0.602799	997	1	0.024559	0.33464	0.75509	1	344	1	0.024559
PHF21B	6	0.93056	0.54711	0.602799	999	1	-0.077142	0.21531	0.5722	1	242	1	-0.077142
TIAL1	6	0.93096	0.54711	0.602799	1000	1	-0.09886	0.74178	0.96851	1	758	0	-0.09886
UPF3B	6	0.93116	0.54711	0.602799	1001	1	-0.0051939	0.45639	0.85648	1	463	0	-0.0051939
ZNF239	6	0.93311	0.54711	0.602799	1002	1	-0.10182	0.71382	0.96391	1	726	0	-0.10182
DDX53	6	0.93379	0.54711	0.602799	1003	1	0.090975	0.034874	0.28194	1	64	1	0.090975
TNRC6A	5	0.93558	0.56194	0.617919	1004	1	0.099208	0.28438	0.69154	1	298	1	0.099208
PIWIL4	5	0.93901	0.56195	0.617919	1005	1	0.087673	0.093929	0.3934	1	136	1	0.087673
KDM7A	4	0.92719	0.57993	0.637057	998	0	-0.17286	0.73782	0.96119	1	752	0	-0.17286
ASCC1	6	0.94065	0.58771	0.644317	1006	1	0.01988	0.58526	0.9418	1	598	0	0.01988
METTL25	6	0.94073	0.58771	0.644317	1007	1	-0.11384	0.047301	0.36349	1	85	2	-0.11384
TRIM24	6	0.94488	0.60163	0.650551	1008	1	-0.053244	0.41416	0.80121	1	413	0	-0.053244
UBE2B	6	0.94562	0.60163	0.650551	1010	1	-0.13377	0.93321	0.99906	1	968	0	-0.13377
TDRKH	6	0.94683	0.60163	0.650551	1011	1	-0.085143	0.50534	0.90943	1	520	0	-0.085143
TIA1	6	0.94746	0.60163	0.650551	1012	1	-0.10362	0.014164	0.17987	1	35	2	-0.10362
PJA2	6	0.9491	0.60163	0.650551	1013	1	-0.17383	0.21154	0.57219	1	238	1	-0.17383
TMEM63A	6	0.94917	0.60163	0.650551	1014	1	0.15622	0.0059339	0.13064	1	19	3	0.15622
RBM34	6	0.95091	0.60163	0.650551	1015	1	-0.083124	0.095685	0.46633	1	139	1	-0.083124
PLOD2	6	0.95563	0.60164	0.650551	1016	1	-0.07594	0.74591	0.96851	1	762	0	-0.07594
MLL	6	0.95705	0.60164	0.650551	1017	1	-0.027955	0.70662	0.9639	1	720	0	-0.027955
BAZ1A	6	0.95719	0.60164	0.650551	1018	1	-0.10621	0.35723	0.76706	1	367	1	-0.10621
PCGF5	6	0.95739	0.60164	0.650551	1019	1	-0.084176	0.57184	0.93377	1	588	0	-0.084176
MLL2	6	0.95804	0.60164	0.650551	1020	1	-0.060893	0.53183	0.91471	1	547	0	-0.060893
RBBP7	6	0.95902	0.60164	0.650551	1021	1	-0.06933	0.34827	0.76705	1	358	1	-0.06933
ACIN1	6	0.95946	0.60164	0.650551	1022	1	0.048748	0.0019459	0.044676	1	10	2	0.048748
RNF17	5	0.94497	0.60465	0.65316	1009	1	0.028605	0.24362	0.60455	1	262	1	0.028605
METTL5	6	0.96028	0.61535	0.664078	1023	1	-0.17137	0.59445	0.9418	1	603	0	-0.17137
YTHDF2	6	0.96406	0.62935	0.677851	1025	1	-0.048369	0.055219	0.39078	1	98	1	-0.048369
PARP12	6	0.96441	0.62935	0.677851	1026	1	0.071314	0.053464	0.39077	1	95	1	0.071314
KHDRBS3	6	0.96641	0.64345	0.691705	1028	1	-0.057792	0.44129	0.84828	1	446	0	-0.057792
NOVA1	6	0.967	0.64346	0.691705	1029	1	0.014068	0.26217	0.61816	1	281	1	0.014068
SAMD14	6	0.96738	0.65754	0.705477	1030	1	-0.14082	0.0077883	0.13952	1	21	1	-0.14082
MKRN1	6	0.9679	0.65755	0.705477	1031	1	-0.041246	0.074345	0.43178	1	121	1	-0.041246
EPHA5	6	0.96837	0.67108	0.718609	1032	1	-0.14903	0.74533	0.96851	1	761	0	-0.14903
NAB2	6	0.96924	0.67109	0.718609	1033	1	-0.12828	0.38348	0.79014	1	386	0	-0.12828
PARP14	6	0.97009	0.68498	0.72925	1034	1	-0.022037	0.55432	0.92463	1	574	0	-0.022037
SETMAR	6	0.97024	0.68498	0.72925	1035	1	-0.031921	0.033981	0.28193	1	63	1	-0.031921
METTL11B	6	0.97043	0.68498	0.72925	1036	1	-0.040741	0.23463	0.60715	1	257	1	-0.040741
IDH2	6	0.97135	0.68499	0.72925	1037	1	-0.045493	0.45473	0.85647	1	461	0	-0.045493
ZBTB4	6	0.9721	0.68499	0.72925	1038	1	-0.11914	0.25428	0.60716	1	272	1	-0.11914
MEX3B	6	0.97234	0.68499	0.72925	1039	1	-0.17613	0.14038	0.49012	1	171	1	-0.17613
HDAC8	6	0.9727	0.6988	0.739684	1040	1	0.029894	0.6545	0.95236	1	666	0	0.029894
HMGB2	6	0.97293	0.6988	0.739684	1042	1	0.015511	0.44072	0.84828	1	445	0	0.015511
METTL6	6	0.97329	0.6988	0.739684	1043	1	-0.098334	0.39928	0.79015	1	401	0	-0.098334
NOVA2	6	0.97383	0.6988	0.739684	1044	1	-0.14445	0.53669	0.91975	1	556	0	-0.14445
SAMD11	6	0.97422	0.69881	0.739684	1045	1	-0.0441	0.63866	0.94908	1	649	0	-0.0441
PAN3	6	0.97444	0.69881	0.739684	1046	1	-0.075099	0.32343	0.73184	1	333	1	-0.075099
GLYR1	5	0.96377	0.7018	0.741423	1024	0	-0.12155	0.42039	0.8277	1	420	0	-0.12155
MLLT10	5	0.96546	0.7018	0.741423	1027	0	-0.08092	0.11705	0.40552	1	150	1	-0.08092
RCOR3	6	0.97592	0.71241	0.750487	1047	1	-0.077174	0.2985	0.69839	1	310	1	-0.077174
PABPC4	6	0.97728	0.71242	0.750487	1049	1	-0.11882	0.048291	0.36349	1	86	2	-0.11882
DGKH	6	0.97756	0.71242	0.750487	1050	1	-0.12042	0.66902	0.95566	1	681	0	-0.12042
MTF2	5	0.97287	0.71441	0.75116	1041	0	-0.095943	0.5468	0.90995	1	566	0	-0.095943
PRKAA2	5	0.97632	0.71442	0.75116	1048	0	-0.10388	0.011058	0.12771	1	29	1	-0.10388
FMR1	6	0.97832	0.72598	0.76114	1051	0	0.015758	0.2123	0.57219	1	239	1	0.015758
HNRNPCL1	6	0.9787	0.72598	0.76114	1052	0	-0.062842	0.042508	0.32583	1	76	2	-0.062842
ARID1B	6	0.97885	0.72598	0.76114	1053	0	-0.036623	0.041991	0.32583	1	75	1	-0.036623
SS18	5	0.98294	0.73793	0.772939	1059	0	-0.072437	0.46685	0.87098	1	472	0	-0.072437
MORF4L1	5	0.98496	0.74904	0.783835	1066	0	0.14216	0.015131	0.15001	1	37	2	0.14216
YY2	6	0.981	0.75242	0.786618	1054	0	-0.0016757	0.15167	0.49013	1	184	1	-0.0016757
RBPMS	6	0.98147	0.76468	0.791945	1055	0	0.063491	0.048732	0.36349	1	87	2	0.063491
A1CF	6	0.98206	0.76468	0.791945	1056	0	-0.077088	0.20473	0.5489	1	231	1	-0.077088
LCP2	6	0.98244	0.76468	0.791945	1057	0	0.066277	0.49398	0.89828	1	504	0	0.066277
ANKS4B	6	0.9827	0.76468	0.791945	1058	0	0.01208	0.17308	0.52519	1	200	1	0.01208
ANKS1B	6	0.98346	0.76469	0.791945	1060	0	-0.16629	0.89124	0.99477	1	923	0	-0.16629
HDAC10	6	0.98367	0.76469	0.791945	1061	0	-0.12139	0.33791	0.7551	1	349	1	-0.12139
ESCO1	6	0.9837	0.76469	0.791945	1062	0	0.023566	0.34311	0.76705	1	353	1	0.023566
HDLBP	6	0.98458	0.76469	0.791945	1063	0	-0.060626	0.50585	0.90943	1	521	0	-0.060626
FTO	6	0.9846	0.76469	0.791945	1064	0	-0.12955	0.47062	0.86475	1	479	0	-0.12955
WHSC1L1	6	0.98476	0.76469	0.791945	1065	0	0.23205	0.029685	0.24632	1	59	2	0.23205
SIRT5	6	0.9862	0.77623	0.798663	1067	0	0.081857	0.011935	0.17483	1	32	2	0.081857
METTL21C	6	0.9879	0.77624	0.798663	1068	0	-0.02001	0.040442	0.314	1	72	2	-0.02001
BRD3	6	0.98794	0.77624	0.798663	1069	0	-0.028074	0.5707	0.93376	1	587	0	-0.028074
ATRX	6	0.98801	0.77624	0.798663	1070	0	-0.075386	0.39687	0.79015	1	400	0	-0.075386
EP300	6	0.9889	0.77624	0.798663	1071	0	-0.075075	0.58038	0.93784	1	595	0	-0.075075
SIRT3	6	0.98927	0.77624	0.798663	1072	0	0.0028696	0.058577	0.40552	1	104	2	0.0028696
METTL9	6	0.98931	0.77624	0.798663	1073	0	-0.081449	0.55008	0.92463	1	570	0	-0.081449
CNKSR2	6	0.99047	0.79815	0.815892	1075	0	0.098312	0.34763	0.76705	1	357	1	0.098312
TROVE2	6	0.99067	0.79815	0.815892	1076	0	-0.063487	0.08464	0.45462	1	128	1	-0.063487
RBM12B	6	0.99084	0.79815	0.815892	1077	0	-0.088099	0.33267	0.75509	1	342	1	-0.088099
EPHA1	6	0.99106	0.79815	0.815892	1078	0	-0.066234	0.30123	0.6984	1	313	1	-0.066234
NCOA3	6	0.99159	0.79815	0.815892	1079	0	-0.033571	0.17778	0.5252	1	204	1	-0.033571
ERCC6	6	0.99172	0.79816	0.815892	1080	0	-0.0017374	0.20397	0.5489	1	230	1	-0.0017374
CUL5	6	0.99297	0.79816	0.815892	1081	0	0.070712	0.060468	0.40553	1	108	1	0.070712
STK31	5	0.99313	0.83423	0.851975	1082	0	0.061228	0.26123	0.62962	1	279	1	0.061228
ZC3H7A	6	0.99392	0.83718	0.854198	1083	0	0.08089	0.00081195	0.031815	1	6	2	0.08089
KDM6A	6	0.9942	0.84577	0.858215	1084	0	0.14505	0.36545	0.77888	1	374	0	0.14505
MBNL3	6	0.99452	0.84577	0.858215	1085	0	0.0042428	0.019329	0.19058	1	42	2	0.0042428
APTX	6	0.9952	0.84578	0.858215	1086	0	-0.089247	0.87818	0.99424	1	907	0	-0.089247
CTBP2	6	0.99534	0.84578	0.858215	1087	0	0.0047502	0.6869	0.96148	1	701	0	0.0047502
UBE2A	6	0.99586	0.84578	0.858215	1088	0	-0.072982	0.62991	0.94557	1	637	0	-0.072982
HDAC2	6	0.99599	0.84578	0.858215	1089	0	-0.023689	0.49606	0.89828	1	507	0	-0.023689
SAMD12	6	0.99652	0.8622	0.874074	1090	0	-0.042422	0.10075	0.46634	1	140	1	-0.042422
PCBP4	6	0.99801	0.9077	0.919361	1092	0	0.058086	0.056224	0.39078	1	101	2	0.058086
CDY2A	3	0.99041	0.91038	0.921232	1074	0	0.06701	0.15178	0.40552	1	185	1	0.06701
PPFIBP1	6	0.99842	0.92281	0.932946	1093	0	0.19355	0.0015152	0.042801	1	8	2	0.19355
ASXL3	5	0.99686	0.92449	0.933796	1091	0	0.057641	0.19911	0.5298	1	223	1	0.057641
PCGF6	6	0.99895	0.95106	0.959758	1095	0	0.090639	0.037548	0.29194	1	67	2	0.090639
SAMD9	6	0.9991	0.95963	0.967517	1096	0	0.13705	0.055525	0.39078	1	99	2	0.13705
PSIP1	5	0.99889	0.96092	0.967935	1094	0	0.052985	0.011517	0.12772	1	31	2	0.052985
SMYD2	6	0.99939	0.96247	0.968614	1098	0	0.035227	0.45418	0.85647	1	459	0	0.035227
DPF2	5	0.99923	0.97542	0.980753	1097	0	0.028488	0.27199	0.66696	1	285	1	0.028488
KDM5C	6	0.99975	0.98228	0.986752	1099	0	0.21123	0.0040999	0.10417	1	14	3	0.21123
TRDMT1	6	0.99986	0.98902	0.992615	1100	0	0.15186	0.05834	0.40552	1	103	2	0.15186
MEX3D	6	0.99988	0.99075	0.993449	1101	0	0.23268	0.00026883	0.022138	1	3	4	0.23268
ANKS1A	6	0.99992	0.99246	0.994263	1102	0	0.082439	0.10494	0.46634	1	143	1	0.082439
CREBBP	6	1	0.99987	1	1103	0	0.25171	2.0006e-06	0.00058742	0.648515	1	5	0.25171

## Sheet: SKNMC_in vivo
id	num	neg|score	neg|p-value	neg|fdr	neg|rank	neg|goodsgrna	neg|lfc	pos|score	pos|p-value	pos|fdr	pos|rank	pos|goodsgrna	pos|lfc
XRCC5	5	1.4803e-06	4.4841e-06	0.000138	1	5	-2.2896	1	1	1	1103	0	-2.2896
UBE2I	5	1.7851e-06	4.4841e-06	0.000138	2	5	-2.3323	1	1	1	1102	0	-2.3323
MCM7	5	5.8538e-06	4.4841e-06	0.000138	3	5	-1.9385	0.99999	1	1	1101	0	-1.9385
METTL17	6	6.3144e-06	4.4841e-06	0.000138	4	6	-1.208	0.99999	1	1	1100	0	-1.208
H2AFZ	6	1.0807e-05	4.4841e-06	0.000138	5	4	-2.0993	0.27007	0.68508	1	424	2	-2.0993
RNF113A	6	7.3569e-05	4.4841e-06	0.000138	6	6	-1.3522	0.99802	0.99992	1	1094	0	-1.3522
GTF3C4	6	0.00012363	4.4841e-06	0.000138	7	5	-1.5027	0.98119	0.99832	1	1064	0	-1.5027
MED14	6	0.00017815	4.4841e-06	0.000138	8	6	-1.2337	0.99982	1	1	1099	0	-1.2337
CDK12	5	0.00022845	4.4841e-06	0.000138	9	5	-1.5341	0.99977	1	1	1098	0	-1.5341
SUPT16H	5	0.00023918	4.4841e-06	0.000138	10	4	-1.5994	0.52435	0.79251	1	569	1	-1.5994
SNRPD1	6	0.00027592	4.4841e-06	0.000138	11	4	-1.3484	0.93132	0.99121	1	998	0	-1.3484
MCM2	5	0.00029382	4.4841e-06	0.000138	12	5	-1.0427	0.99971	1	1	1097	0	-1.0427
PABPN1	6	0.00031875	4.4841e-06	0.000138	13	5	-1.6968	0.94526	0.99492	1	1016	0	-1.6968
LSM11	6	0.00038428	4.4841e-06	0.000138	14	5	-1.2641	0.96305	0.99585	1	1044	0	-1.2641
MED9	6	0.00041309	4.4841e-06	0.000138	15	5	-0.88518	0.72429	0.91855	1	757	0	-0.88518
HCFC1	5	0.00042799	4.4841e-06	0.000138	16	4	-1.9366	0.81671	0.96017	1	865	0	-1.9366
ELAVL1	6	0.00045947	4.4841e-06	0.000138	17	5	-0.74386	0.90833	0.98626	1	966	0	-0.74386
SNRPD3	6	0.00046199	4.4841e-06	0.000138	18	5	-1.1375	0.58916	0.85047	1	614	1	-1.1375
SSRP1	6	0.00052755	4.4841e-06	0.000138	19	5	-0.99813	0.071745	0.39045	1	174	1	-0.99813
MED11	6	0.00054027	4.4841e-06	0.000138	20	5	-1.2178	0.91548	0.9874	1	979	0	-1.2178
DIMT1	6	0.00058461	4.4841e-06	0.000138	21	4	-1.1787	0.31068	0.71173	1	451	1	-1.1787
HSPA8	5	0.00061848	4.4841e-06	0.000138	22	3	-2.4297	0.021639	0.18419	1	70	2	-2.4297
RPA3	5	0.00065831	4.4841e-06	0.000138	23	5	-1.3461	0.99572	0.99984	1	1090	0	-1.3461
SIN3B	6	0.00068085	4.4841e-06	0.000138	24	5	-1.0724	0.96179	0.99584	1	1040	0	-1.0724
MYC	5	0.00072001	4.4841e-06	0.000138	25	5	-1.5958	0.99774	1	1	1093	0	-1.5958
CDK9	5	0.00080141	4.4841e-06	0.000138	26	4	-1.6944	0.70219	0.89443	1	736	0	-1.6944
SNRPF	6	0.00084153	4.4841e-06	0.000138	27	5	-1.5447	0.91239	0.98627	1	974	0	-1.5447
XRCC6	5	0.00084864	4.4841e-06	0.000138	28	4	-2.1063	0.91216	0.98733	1	973	0	-2.1063
SMC3	6	0.00093079	4.4841e-06	0.000138	29	5	-2.0311	0.82857	0.95111	1	878	0	-2.0311
RBM42	6	0.00098806	4.4841e-06	0.000138	30	4	-1.1142	0.51643	0.81012	1	566	1	-1.1142
RBBP4	6	0.0010224	4.4841e-06	0.000138	31	5	-0.86182	0.8805	0.98519	1	934	0	-0.86182
SMN1	5	0.0011283	4.4841e-06	0.000138	33	5	-2.3422	0.98177	0.99842	1	1066	0	-2.3422
ORC1	5	0.0011488	4.4841e-06	0.000138	34	4	-1.7191	0.81334	0.96016	1	859	0	-1.7191
RPA2	5	0.001246	4.4841e-06	0.000138	35	5	-1.5232	0.99875	1	1	1096	0	-1.5232
KANSL1	5	0.001414	4.4841e-06	0.000138	36	3	-1.9436	0.40835	0.72232	1	493	1	-1.9436
ELP4	5	0.0018255	4.4841e-06	0.000138	40	5	-1.1144	0.99817	1	1	1095	0	-1.1144
PCBP2	6	0.0011253	1.3452e-05	0.000391	32	5	-1.2408	0.94327	0.9944	1	1014	0	-1.2408
MCM6	5	0.0019531	1.3452e-05	0.000391	41	3	-1.5739	0.6484	0.87064	1	666	0	-1.5739
TRA2B	6	0.0014702	2.2421e-05	0.000619	37	4	-1.3569	0.75196	0.92333	1	787	0	-1.3569
5-Mar	5	0.0024244	2.2421e-05	0.000619	47	5	-1.6936	0.99758	1	1	1092	0	-1.6936
RBM14	6	0.001653	5.8294e-05	0.00157	38	5	-0.9906	0.77249	0.94055	1	808	0	-0.9906
NAA38	6	0.001796	7.623e-05	0.001844	39	4	-0.81733	0.9624	0.99584	1	1042	0	-0.81733
U2AF1	6	0.0020904	7.623e-05	0.001844	42	5	-1.0202	0.90527	0.9852	1	963	0	-1.0202
ASH2L	6	0.0021534	7.623e-05	0.001844	43	4	-0.87507	0.81459	0.95111	1	862	0	-0.87507
HNRNPA1	6	0.0022279	7.623e-05	0.001844	44	6	-1.2926	0.99057	0.99916	1	1082	0	-1.2926
KAT7	6	0.0022516	8.5199e-05	0.001844	45	4	-0.89628	0.90107	0.9852	1	959	0	-0.89628
YTHDC1	6	0.0022956	8.5199e-05	0.001844	46	3	-0.63512	0.81164	0.95111	1	857	0	-0.63512
MED30	6	0.0024846	8.5199e-05	0.001844	48	4	-1.1124	0.82963	0.95111	1	880	0	-1.1124
NIP7	6	0.0026486	8.5199e-05	0.001844	49	5	-0.83325	0.98296	0.99867	1	1071	0	-0.83325
ARID1A	6	0.0027213	8.5199e-05	0.001844	50	5	-0.84888	0.91275	0.98627	1	975	0	-0.84888
MED8	6	0.0027996	8.5199e-05	0.001844	51	5	-1.1508	0.966	0.99585	1	1048	0	-1.1508
DKC1	6	0.0029669	0.00010314	0.00219	52	5	-0.77521	0.48076	0.79836	1	547	1	-0.77521
CIRBP	6	0.0030535	0.0001121	0.002292	53	5	-1.1426	0.81436	0.95111	1	861	0	-1.1426
LARP1	6	0.0031507	0.0001121	0.002292	54	5	-1.0567	0.23827	0.62582	1	387	1	-1.0567
SETDB1	6	0.0033357	0.00013004	0.00261	55	5	-0.8133	0.72742	0.91855	1	762	0	-0.8133
LSM2	6	0.0035485	0.00018385	0.003379	56	6	-0.72038	0.99645	0.99982	1	1091	0	-0.72038
TIPARP	6	0.003626	0.00018385	0.003379	57	4	-0.66199	0.42752	0.78694	1	508	1	-0.66199
RNPS1	6	0.0036265	0.00018385	0.003379	58	6	-1.2476	0.98793	0.99889	1	1080	0	-1.2476
HDAC3	6	0.0041773	0.00019282	0.003379	59	4	-0.93607	0.57809	0.84469	1	606	1	-0.93607
CUL2	6	0.0042168	0.00019282	0.003379	60	5	-0.90565	0.72773	0.91855	1	763	0	-0.90565
H3F3A	6	0.0043374	0.00019282	0.003379	61	5	-0.93218	0.67693	0.89691	1	700	1	-0.93218
EIF3B	6	0.0043433	0.00019282	0.003379	62	5	-1.0748	0.42346	0.77538	1	506	1	-1.0748
SMARCB1	6	0.0045478	0.00019282	0.003379	63	5	-0.54739	0.86793	0.97977	1	918	0	-0.54739
SART3	6	0.0047083	0.00021972	0.003713	64	5	-1.0288	0.93694	0.99271	1	1006	0	-1.0288
SRRT	6	0.0048641	0.00021972	0.003713	65	4	-1.0191	0.44799	0.79252	1	521	1	-1.0191
RNPC3	6	0.0050445	0.00022869	0.003713	66	5	-0.82022	0.92107	0.98946	1	989	0	-0.82022
ZMAT5	6	0.0051433	0.00022869	0.003713	67	4	-0.93333	0.83193	0.95427	1	885	0	-0.93333
AURKB	6	0.0052252	0.00022869	0.003713	68	5	-0.79116	0.42288	0.77538	1	505	1	-0.79116
SF1	6	0.0055138	0.00029147	0.004532	69	6	-0.97777	0.9926	0.99961	1	1087	0	-0.97777
UBE2B	6	0.0055583	0.00029147	0.004532	70	6	-0.86917	0.99444	0.99972	1	1089	0	-0.86917
KIAA1429	5	0.0065049	0.00029147	0.004532	72	5	-1.1589	0.97365	0.99683	1	1054	0	-1.1589
WDR5	5	0.0072212	0.00031837	0.004815	77	5	-0.86052	0.99152	0.99965	1	1083	0	-0.86052
TONSL	5	0.0072552	0.00031837	0.004815	78	3	-0.48361	0.20484	0.5686	1	353	1	-0.48361
SNRNP70	6	0.0061026	0.00035425	0.005141	71	5	-0.91605	0.56585	0.83927	1	597	1	-0.91605
TRNAU1AP	6	0.0068736	0.00036322	0.005141	73	4	-0.56522	0.22201	0.59453	1	371	1	-0.56522
SMC6	6	0.0070198	0.00036322	0.005141	74	4	-0.84166	0.6197	0.86782	1	643	1	-0.84166
RBMX	6	0.0071685	0.00036322	0.005141	75	6	-0.8871	0.99283	0.99968	1	1088	0	-0.8871
KIN	6	0.0072082	0.00036322	0.005141	76	3	-0.43187	0.84846	0.96837	1	898	0	-0.43187
HSPBAP1	5	0.0075762	0.00038115	0.005252	80	5	-1.2187	0.99242	0.99967	1	1086	0	-1.2187
WTAP	5	0.0078894	0.00038115	0.005252	81	5	-0.75284	0.99211	0.99967	1	1085	0	-0.75284
BRCA1	5	0.0080738	0.00039012	0.005252	83	4	-1.3585	0.95998	0.99509	1	1038	0	-1.3585
PIWIL3	5	0.0082623	0.00039012	0.005252	84	5	-0.64347	0.99174	0.99966	1	1084	0	-0.64347
PABPC1	6	0.0074673	0.00047084	0.006263	79	5	-0.98652	0.81209	0.95111	1	858	0	-0.98652
DHX8	6	0.0079409	0.00050671	0.00666	82	5	-1.1365	0.91837	0.98945	1	984	0	-1.1365
DNAJC17	6	0.0085114	0.0006502	0.008445	85	4	-0.76638	0.90706	0.98626	1	965	0	-0.76638
GAPDH	6	0.0092723	0.0008206	0.01052	86	5	-1.2695	0.89206	0.98519	1	945	0	-1.2695
JADE2	5	0.012205	0.00083853	0.01052	92	5	-0.84944	0.9878	0.9993	1	1079	0	-0.84944
CDK7	5	0.012499	0.00083853	0.01052	95	5	-1.5391	0.97972	0.99771	1	1062	0	-1.5391
RBBP5	6	0.0095404	0.00093719	0.011606	87	4	-0.57296	0.71246	0.91344	1	748	0	-0.57296
KDM1A	6	0.01007	0.00094615	0.011606	88	4	-0.48308	0.86996	0.97977	1	920	0	-0.48308
SNRPB	6	0.010523	0.0012152	0.013649	89	5	-0.86736	0.95081	0.99493	1	1025	0	-0.86736
SAMD9L	6	0.011658	0.0012331	0.013649	90	6	-0.37641	0.98834	0.99889	1	1081	0	-0.37641
SNRNP35	6	0.012173	0.0012421	0.013649	91	4	-0.72681	0.37788	0.75157	1	484	1	-0.72681
HINFP	6	0.012344	0.0012421	0.013649	93	4	-0.90893	0.96617	0.99585	1	1049	0	-0.90893
LSM7	6	0.012495	0.001278	0.013649	94	5	-0.83415	0.31873	0.72869	1	455	1	-0.83415
LARP7	6	0.012903	0.001278	0.013649	96	6	-0.62859	0.9871	0.99889	1	1078	0	-0.62859
SF3B4	6	0.013408	0.0012869	0.013649	97	4	-0.81572	0.23607	0.62581	1	384	1	-0.81572
NUFIP1	6	0.013888	0.0012959	0.013649	98	6	-0.8537	0.98611	0.99888	1	1077	0	-0.8537
ZC3H4	6	0.014124	0.0012959	0.013649	99	6	-0.56138	0.98588	0.99888	1	1076	0	-0.56138
RPA1	5	0.014261	0.0011883	0.013649	100	4	-0.97087	0.69099	0.88887	1	716	0	-0.97087
RBM47	6	0.014564	0.0013049	0.013649	101	2	-0.15671	0.5896	0.85047	1	615	1	-0.15671
SMC5	6	0.014714	0.0013049	0.013649	102	4	-1.1436	0.82941	0.95111	1	879	0	-1.1436
SETD1B	6	0.015039	0.0013049	0.013649	103	5	-0.57745	0.89076	0.98519	1	943	0	-0.57745
ING3	6	0.015226	0.0013049	0.013649	104	3	-0.60322	0.92487	0.99039	1	993	0	-0.60322
DPY30	5	0.016135	0.0012242	0.013649	106	5	-1.1911	0.9828	0.99878	1	1070	0	-1.1911
CCDC101	5	0.016468	0.0013139	0.013649	108	5	-1.0432	0.98262	0.99877	1	1067	0	-1.0432
KMT2B	5	0.016692	0.0013228	0.013649	110	3	-1.0107	0.178	0.51222	1	319	2	-1.0107
GTF2H1	5	0.017159	0.0014304	0.014622	113	4	-0.97872	0.5972	0.85002	1	622	1	-0.97872
DGCR8	5	0.017317	0.0014573	0.014626	114	5	-1.1753	0.98268	0.99877	1	1069	0	-1.1753
UBN1	5	0.017347	0.0014573	0.014626	115	5	-0.89875	0.98265	0.99877	1	1068	0	-0.89875
MED16	6	0.015977	0.0015201	0.014984	105	4	-0.78219	0.58564	0.85046	1	610	1	-0.78219
SFPQ	6	0.016167	0.0015201	0.014984	107	4	-0.75245	0.68191	0.89691	1	705	1	-0.75245
USH1G	6	0.016535	0.0016008	0.01564	109	4	-0.59882	0.17462	0.537	1	313	1	-0.59882
MCM3AP	6	0.016884	0.0016546	0.015885	111	5	-0.87113	0.9323	0.99121	1	1000	0	-0.87113
MED26	6	0.01705	0.0016546	0.015885	112	4	-1.0133	0.13239	0.49689	1	255	2	-1.0133
HDLBP	6	0.0177	0.0017085	0.015933	116	5	-0.80836	0.73843	0.92332	1	772	0	-0.80836
GRSF1	6	0.017789	0.0017085	0.015933	117	4	-1.1549	0.91642	0.98741	1	981	0	-1.1549
RPS3	6	0.017844	0.0017085	0.015933	118	5	-0.6172	0.84383	0.96572	1	894	0	-0.6172
CXXC1	6	0.018695	0.0017174	0.015933	119	3	-0.47908	0.558	0.83339	1	589	1	-0.47908
NCL	6	0.019891	0.001825	0.016515	122	4	-1.4535	0.62784	0.87348	1	651	1	-1.4535
CTCF	6	0.019927	0.001825	0.016515	123	3	-0.64639	0.48289	0.79836	1	549	1	-0.64639
RRP7A	6	0.020503	0.001825	0.016515	124	4	-0.43397	0.96278	0.99585	1	1043	0	-0.43397
CPSF4	6	0.020627	0.0019147	0.017186	125	4	-1.1233	0.33851	0.7287	1	462	1	-1.1233
SMNDC1	5	0.018795	0.0019865	0.017686	120	5	-1.037	0.97833	0.99739	1	1061	0	-1.037
PUF60	6	0.021101	0.0020582	0.017845	126	4	-0.79582	0.91068	0.98627	1	969	0	-0.79582
PPIL4	6	0.022523	0.0020672	0.017845	128	4	-0.78646	0.15405	0.51217	1	287	1	-0.78646
BAZ1B	6	0.024108	0.0020851	0.017845	132	5	-0.95443	0.93142	0.99121	1	999	0	-0.95443
CUL1	6	0.024167	0.0020851	0.017845	133	4	-0.77013	0.86691	0.97976	1	915	0	-0.77013
MED10	6	0.024506	0.0020851	0.017845	134	3	-0.66247	0.45745	0.79252	1	528	1	-0.66247
TRIM28	6	0.025569	0.0021658	0.018372	135	5	-0.6636	0.95125	0.99493	1	1026	0	-0.6636
METTL1	6	0.026561	0.0022376	0.018372	136	5	-0.58657	0.11494	0.47218	1	237	1	-0.58657
PPRC1	6	0.027019	0.0022376	0.018372	137	5	-0.59533	0.31203	0.71173	1	452	1	-0.59533
BRD8	6	0.027355	0.0022376	0.018372	138	4	-0.60078	0.37167	0.75157	1	480	1	-0.60078
ATF2	6	0.027574	0.0022466	0.018372	141	4	-0.71149	0.41352	0.76919	1	500	1	-0.71149
UPF1	6	0.027905	0.0022466	0.018372	142	3	-0.34602	0.81861	0.95111	1	869	0	-0.34602
SNRPA	6	0.028605	0.0024708	0.019416	144	5	-0.40543	0.94226	0.99439	1	1013	0	-0.40543
ZFR	6	0.028677	0.0024708	0.019416	145	5	-0.54706	0.96709	0.99585	1	1050	0	-0.54706
KAT2A	6	0.02914	0.0024708	0.019416	146	3	-0.32805	0.15565	0.51217	1	290	2	-0.32805
CHERP	6	0.029766	0.0024797	0.019416	147	5	-0.66707	0.82473	0.95111	1	874	0	-0.66707
ERCC6L	6	0.029886	0.0024797	0.019416	148	5	-0.6373	0.12485	0.47901	1	247	1	-0.6373
MED7	6	0.03061	0.0024797	0.019416	150	4	-0.73189	0.80608	0.9511	1	848	0	-0.73189
VPS72	5	0.019183	0.0025156	0.019558	121	5	-0.7089	0.98082	0.99772	1	1063	0	-0.7089
PDCD11	6	0.030761	0.0025874	0.019975	151	4	-1.1339	0.68156	0.89691	1	703	1	-1.1339
CPSF6	6	0.031126	0.0028654	0.021297	152	4	-1.0102	0.48869	0.79837	1	553	1	-1.0102
PRMT5	6	0.031493	0.0028654	0.021297	153	4	-0.56783	0.68719	0.9026	1	711	1	-0.56783
EEF1G	6	0.032113	0.0028654	0.021297	154	4	-0.76649	0.6382	0.87349	1	660	1	-0.76649
RAD21	6	0.032698	0.0028743	0.021297	155	4	-0.94951	0.6051	0.85601	1	630	1	-0.94951
SNRPG	6	0.033216	0.0028743	0.021297	157	4	-0.91606	0.27136	0.68508	1	425	1	-0.91606
TUT1	6	0.033976	0.0028743	0.021297	158	3	-0.18286	0.033394	0.25857	1	88	3	-0.18286
AIRE	5	0.021566	0.0030537	0.022099	127	4	-0.53386	0.457	0.75056	1	527	1	-0.53386
DMAP1	6	0.034344	0.0030627	0.022099	159	4	-0.94121	0.80631	0.9511	1	849	0	-0.94121
ANKHD1	6	0.034359	0.0030627	0.022099	160	5	-0.46185	0.79308	0.9511	1	832	0	-0.46185
KAT6A	6	0.034421	0.0030627	0.022099	161	5	-0.61858	0.50579	0.8046	1	561	1	-0.61858
AURKA	6	0.035264	0.0033407	0.023858	162	4	-0.58239	0.98318	0.99867	1	1072	0	-0.58239
EIF2S1	6	0.03576	0.0033497	0.023858	163	4	-0.89343	0.41469	0.76919	1	501	1	-0.89343
NPM1	5	0.022737	0.0036187	0.025348	129	5	-0.86668	0.97032	0.99682	1	1052	0	-0.86668
UBN2	5	0.023814	0.0036277	0.025348	130	3	-1.0288	0.24909	0.62362	1	397	1	-1.0288
PIWIL1	5	0.023978	0.0036277	0.025348	131	4	-0.92856	0.76523	0.91948	1	801	0	-0.92856
C11orf30	6	0.036255	0.0037353	0.025516	165	5	-0.58025	0.942	0.99439	1	1012	0	-0.58025
BAZ2B	6	0.036359	0.0037353	0.025516	166	5	-0.73908	0.95749	0.99584	1	1034	0	-0.73908
LSM6	6	0.036383	0.0037353	0.025516	167	4	-0.74143	0.22425	0.60471	1	373	1	-0.74143
PHF5A	6	0.036518	0.0037443	0.025516	168	4	-0.72045	0.15999	0.52017	1	292	2	-0.72045
PARP1	5	0.02754	0.0039685	0.026715	139	3	-0.98141	0.49844	0.77111	1	558	1	-0.98141
DPF2	5	0.027553	0.0039685	0.026715	140	4	-0.80359	0.068869	0.34013	1	167	1	-0.80359
SET	5	0.02793	0.0040582	0.027153	143	4	-0.59022	0.67448	0.88296	1	695	0	-0.59022
POLR2G	6	0.037628	0.0041478	0.02748	169	5	-0.65819	0.98366	0.99868	1	1073	0	-0.65819
PHF7	6	0.038027	0.0041568	0.02748	170	5	-0.66005	0.68544	0.9026	1	709	1	-0.66005
ATR	5	0.030374	0.0041837	0.027493	149	5	-0.64925	0.96963	0.99682	1	1051	0	-0.64925
IGF2BP2	6	0.03827	0.0042913	0.027763	171	3	-0.39129	0.11659	0.47218	1	241	2	-0.39129
EPHA7	6	0.04021	0.0043003	0.027763	172	5	-0.57783	0.97561	0.99742	1	1057	0	-0.57783
KRR1	6	0.04028	0.0043003	0.027763	173	5	-0.62884	0.89741	0.9852	1	953	0	-0.62884
LIN28B	6	0.041458	0.0043989	0.028072	174	5	-0.66153	0.87972	0.98519	1	930	0	-0.66153
MED19	6	0.041665	0.0043989	0.028072	175	5	-0.79978	0.70985	0.91344	1	746	0	-0.79978
ZC3H18	6	0.043757	0.0046501	0.02906	177	4	-0.43144	0.14845	0.51216	1	279	2	-0.43144
HNRNPM	6	0.043953	0.0046501	0.02906	178	5	-0.47115	0.75253	0.92333	1	790	0	-0.47115
BRPF1	6	0.04439	0.004659	0.02906	180	4	-0.53446	0.25856	0.67536	1	407	1	-0.53446
CSTF2T	6	0.044505	0.004659	0.02906	181	4	-0.69493	0.78247	0.94793	1	821	0	-0.69493
ALKBH6	6	0.045886	0.0050626	0.031051	182	3	-0.7923	0.34436	0.73407	1	464	1	-0.7923
KDM2A	6	0.045941	0.0050626	0.031051	183	4	-0.89236	0.51592	0.81012	1	565	1	-0.89236
EP400	6	0.045995	0.0050626	0.031051	184	5	-0.79047	0.91191	0.98627	1	972	0	-0.79047
DROSHA	5	0.032877	0.0050985	0.031098	156	3	-0.73361	0.94131	0.98928	1	1011	0	-0.73361
INTS12	5	0.035924	0.0053944	0.032706	164	4	-1.2506	0.8301	0.96965	1	881	0	-1.2506
FXR2	6	0.046458	0.0054213	0.032706	185	5	-0.70275	0.065682	0.37535	1	156	1	-0.70275
CTCFL	6	0.048186	0.00552	0.03312	186	5	-0.54801	0.97061	0.99667	1	1053	0	-0.54801
RRNAD1	6	0.050411	0.0058966	0.034865	188	4	-0.74564	0.088012	0.4281	1	198	2	-0.74564
H2AFX	6	0.050495	0.0059056	0.034865	189	4	-0.60297	0.91442	0.9874	1	978	0	-0.60297
SUV39H1	6	0.051001	0.0059056	0.034865	190	5	-0.5988	0.59221	0.85047	1	617	1	-0.5988
HJURP	5	0.042933	0.0061209	0.035806	176	4	-0.70794	0.78807	0.94306	1	825	0	-0.70794
REN	5	0.04418	0.0061298	0.035806	179	4	-0.86941	0.69693	0.89442	1	726	0	-0.86941
PHF8	6	0.051699	0.006372	0.035942	191	3	-0.29481	0.14779	0.51216	1	277	2	-0.29481
SMYD3	6	0.052296	0.006372	0.035942	193	4	-0.53699	0.8042	0.9511	1	843	0	-0.53699
SIRT4	6	0.052967	0.0063809	0.035942	194	5	-0.53668	0.98433	0.99868	1	1075	0	-0.53668
METTL9	6	0.053001	0.0063809	0.035942	195	4	-0.59395	0.026809	0.22368	1	76	1	-0.59395
SRCAP	6	0.053017	0.0063809	0.035942	196	5	-0.66449	0.65482	0.89086	1	676	1	-0.66449
LSM4	6	0.053435	0.0063809	0.035942	197	3	-0.4613	0.75652	0.9279	1	793	0	-0.4613
YTHDF2	6	0.054334	0.0063809	0.035942	199	4	-0.59797	0.8956	0.9852	1	947	0	-0.59797
U2AF2	6	0.054354	0.006919	0.038775	200	4	-0.38193	0.049058	0.3238	1	122	2	-0.38193
GTF3A	6	0.055886	0.007493	0.039252	201	4	-0.564	0.62744	0.87348	1	650	1	-0.564
BRD1	6	0.056039	0.007493	0.039252	202	4	-0.37811	0.70323	0.90813	1	738	0	-0.37811
SAMD11	6	0.056096	0.007493	0.039252	203	4	-0.83745	0.82645	0.95111	1	875	0	-0.83745
ZRSR2	6	0.05646	0.007493	0.039252	204	5	-0.68396	0.45412	0.79252	1	525	1	-0.68396
NOL8	6	0.058723	0.007502	0.039252	205	4	-0.65466	0.93902	0.99332	1	1010	0	-0.65466
EPHB2	6	0.058871	0.007502	0.039252	206	4	-0.62872	0.64909	0.89085	1	668	1	-0.62872
PRMT6	6	0.059197	0.007502	0.039252	207	5	-0.63886	0.86204	0.97653	1	911	0	-0.63886
MECOM	6	0.059746	0.007502	0.039252	209	5	-0.6516	0.86708	0.97976	1	917	0	-0.6516
MEX3D	6	0.059839	0.007502	0.039252	210	5	-0.44851	0.90895	0.98626	1	967	0	-0.44851
PRDM12	6	0.060891	0.007502	0.039252	211	4	-0.61222	0.93812	0.99332	1	1007	0	-0.61222
SAMD4B	6	0.061037	0.007502	0.039252	212	4	-0.62959	0.93592	0.99271	1	1005	0	-0.62959
KDM4A	6	0.061398	0.007502	0.039252	213	4	-0.47563	0.64562	0.88498	1	664	1	-0.47563
NSD1	6	0.06144	0.007502	0.039252	214	5	-0.57053	0.97789	0.99765	1	1060	0	-0.57053
RBM39	6	0.062397	0.007502	0.039252	218	5	-0.65576	0.76046	0.93248	1	795	0	-0.65576
RAD51	5	0.052139	0.0079325	0.041161	192	3	-0.83287	0.63833	0.86377	1	661	0	-0.83287
WDR82	5	0.054082	0.0079414	0.041161	198	4	-0.69802	0.92147	0.98734	1	991	0	-0.69802
TCEA1	5	0.059268	0.0082553	0.041661	208	3	-0.72969	0.59087	0.8433	1	616	1	-0.72969
GTF2B	5	0.061457	0.0082643	0.041661	215	3	-0.47163	0.89698	0.98276	1	951	0	-0.47163
DIDO1	5	0.062292	0.0082643	0.041661	216	4	-0.82111	0.95321	0.99248	1	1031	0	-0.82111
JADE3	5	0.062292	0.0082643	0.041661	217	4	-0.82111	0.35358	0.69419	1	471	1	-0.82111
AGO1	5	0.063094	0.0082643	0.041661	220	4	-0.49317	0.47187	0.75057	1	540	1	-0.49317
GTF2F1	5	0.06338	0.0082643	0.041661	222	4	-0.65988	0.56356	0.82143	1	595	1	-0.65988
PHF12	5	0.066474	0.0087844	0.044082	229	3	-0.83334	0.70768	0.90482	1	743	0	-0.83334
SIRT2	6	0.063377	0.00891	0.044155	221	3	-0.31969	0.76462	0.93249	1	800	0	-0.31969
KIF24	6	0.063698	0.00891	0.044155	223	3	-0.58631	0.34694	0.73407	1	465	1	-0.58631
RBM4	6	0.063997	0.008919	0.044155	224	4	-0.52716	0.69886	0.90812	1	731	0	-0.52716
SIRT7	6	0.065131	0.0091073	0.044336	225	5	-0.40808	0.8985	0.9852	1	956	0	-0.40808
MED4	6	0.065658	0.0091163	0.044336	226	3	-0.63388	0.83807	0.9631	1	890	0	-0.63388
KAT2B	6	0.065828	0.0091163	0.044336	227	5	-0.45088	0.9739	0.99719	1	1055	0	-0.45088
RBM25	6	0.066307	0.0091163	0.044336	228	5	-0.53813	0.95184	0.99493	1	1028	0	-0.53813
ESCO2	6	0.067805	0.0098248	0.047365	230	5	-0.72513	0.97438	0.9972	1	1056	0	-0.72513
U2AF1L4	6	0.068076	0.0098248	0.047365	231	4	-0.51277	0.80254	0.9511	1	841	0	-0.51277
FBXO44	5	0.069955	0.010255	0.049055	236	3	-0.79935	0.68949	0.88887	1	715	0	-0.79935
CDK19	5	0.071037	0.010264	0.049055	242	3	-0.42542	0.91161	0.98733	1	971	0	-0.42542
RBMX2	6	0.068362	0.010722	0.049985	232	5	-0.45474	0.36225	0.73991	1	473	1	-0.45474
NCBP2	6	0.068568	0.010722	0.049985	233	5	-0.43546	0.85812	0.97473	1	908	0	-0.43546
BRD2	6	0.069601	0.010731	0.049985	234	3	-0.6392	0.04021	0.28507	1	102	1	-0.6392
MTA3	6	0.069675	0.010731	0.049985	235	3	-0.49947	0.77936	0.94793	1	818	0	-0.49947
MPHOSPH8	5	0.073911	0.010605	0.049985	250	4	-0.6209	0.85289	0.96966	1	902	0	-0.6209
PHF14	5	0.07448	0.010605	0.049985	253	3	-1.0373	0.46819	0.75057	1	538	1	-1.0373
LSM3	6	0.070108	0.011627	0.053305	237	3	-0.20625	0.089738	0.42811	1	202	1	-0.20625
HNRNPK	6	0.070118	0.011627	0.053305	238	4	-0.63278	0.83543	0.96027	1	888	0	-0.63278
PHC2	6	0.070462	0.011636	0.053305	239	4	-0.42686	0.13549	0.4969	1	260	1	-0.42686
PRDM14	6	0.070872	0.011636	0.053305	241	3	-0.32396	0.89434	0.9852	1	946	0	-0.32396
RPH3A	5	0.076257	0.01169	0.05333	254	4	-0.70053	0.086102	0.37881	1	195	1	-0.70053
SNRPC	4	0.049024	0.01187	0.053926	187	4	-1.1443	0.94443	0.98947	1	1015	0	-1.1443
ARID4B	5	0.077994	0.012515	0.056436	257	4	-0.61327	0.53978	0.79972	1	579	1	-0.61327
PRKAA2	5	0.078323	0.012524	0.056436	258	4	-0.83982	0.30862	0.65193	1	448	1	-0.83982
SYNJ2	6	0.07237	0.013672	0.060136	243	3	-0.13765	0.016884	0.1678	1	52	2	-0.13765
NCOR2	6	0.072693	0.013672	0.060136	244	4	-0.43701	0.41293	0.76919	1	499	1	-0.43701
HNRNPH1	6	0.072923	0.013672	0.060136	245	4	-0.52341	0.93289	0.99121	1	1001	0	-0.52341
CHAF1B	6	0.072941	0.013672	0.060136	246	5	-0.93977	0.97727	0.99764	1	1059	0	-0.93977
MED27	6	0.073173	0.013672	0.060136	247	4	-0.90769	0.33394	0.7287	1	460	1	-0.90769
MBD2	6	0.073207	0.013672	0.060136	248	5	-0.45908	0.85354	0.96838	1	903	0	-0.45908
KIAA2026	4	0.070677	0.01378	0.060202	240	2	-0.62787	0.88145	0.97441	1	935	0	-0.62787
RBM17	6	0.073471	0.013905	0.060202	249	2	-0.26083	0.25784	0.67536	1	406	1	-0.26083
C17orf49	6	0.074293	0.013905	0.060202	251	5	-0.49757	0.98427	0.99868	1	1074	0	-0.49757
MED22	6	0.074305	0.013905	0.060202	252	3	-0.35614	0.63305	0.87349	1	655	1	-0.35614
RNF17	5	0.082533	0.014865	0.063157	263	3	-1.043	0.15518	0.47201	1	289	1	-1.043
KDM8	5	0.083186	0.014865	0.063157	265	4	-0.95438	0.59683	0.85002	1	621	1	-0.95438
BCL11A	5	0.083936	0.014865	0.063157	267	4	-0.70122	0.9536	0.99248	1	1032	0	-0.70122
TCF19	5	0.086817	0.014874	0.063157	271	4	-0.51117	0.38484	0.71564	1	487	1	-0.51117
FKBP1A	5	0.089345	0.014874	0.063157	276	4	-0.7595	0.60089	0.85002	1	625	1	-0.7595
METTL2B	6	0.077	0.015071	0.063749	255	5	-0.81185	0.81773	0.95111	1	867	0	-0.81185
SLTM	3	0.062673	0.015502	0.064825	219	3	-1.1958	0.88249	0.96661	1	937	0	-1.1958
POLR2B	5	0.089808	0.015484	0.064825	277	2	-0.4078	0.30003	0.65192	1	444	1	-0.4078
UBR7	5	0.090895	0.015484	0.064825	279	4	-1.1165	0.96159	0.99551	1	1039	0	-1.1165
PPFIA4	6	0.077882	0.01586	0.066075	256	4	-0.5194	0.18582	0.5552	1	331	2	-0.5194
NONO	6	0.078634	0.016318	0.066741	259	1	0.16329	0.0066168	0.09019	1	21	4	0.16329
ZCRB1	6	0.08035	0.016327	0.066741	260	3	-0.20322	0.26785	0.68507	1	421	2	-0.20322
SMC1A	6	0.081207	0.016327	0.066741	261	4	-0.78704	0.94687	0.99492	1	1019	0	-0.78704
AFF4	5	0.09383	0.016434	0.066741	285	3	-0.91826	0.17656	0.50191	1	317	2	-0.91826
BRD9	5	0.094907	0.016434	0.066741	287	3	-0.84458	0.86379	0.97164	1	913	0	-0.84458
TLK1	5	0.097969	0.016443	0.066741	292	4	-0.85934	0.43066	0.72907	1	511	1	-0.85934
GLYR1	5	0.099281	0.016443	0.066741	295	3	-0.75626	0.44515	0.73649	1	518	1	-0.75626
PRKAA1	5	0.10236	0.01795	0.07236	302	4	-0.66957	0.95604	0.99315	1	1033	0	-0.66957
SP140L	5	0.10327	0.017959	0.07236	304	4	-0.69237	0.30462	0.65193	1	446	1	-0.69237
RNF20	6	0.082238	0.019376	0.073543	262	4	-0.62367	0.42404	0.77538	1	507	1	-0.62367
NUPL2	6	0.082922	0.019376	0.073543	264	5	-0.5622	0.7429	0.92332	1	779	0	-0.5622
METTL21D	6	0.083773	0.019376	0.073543	266	3	-0.1795	0.41587	0.76919	1	502	1	-0.1795
ASF1B	6	0.084809	0.019376	0.073543	268	4	-0.52979	0.16913	0.52793	1	305	2	-0.52979
SLBP	6	0.085082	0.019376	0.073543	269	3	-0.28751	0.51391	0.81012	1	564	1	-0.28751
ZC3H3	6	0.086334	0.019376	0.073543	270	3	-0.35437	0.9384	0.99332	1	1008	0	-0.35437
IGF2BP1	6	0.087186	0.019376	0.073543	272	3	-0.25858	0.4711	0.79253	1	539	1	-0.25858
FUBP3	6	0.087847	0.019376	0.073543	273	4	-0.78453	0.94774	0.99492	1	1020	0	-0.78453
HMGB1	6	0.088426	0.019385	0.073543	274	3	-0.27968	0.22052	0.59452	1	370	1	-0.27968
SIRT5	6	0.088962	0.019385	0.073543	275	3	-0.49189	0.91939	0.98945	1	986	0	-0.49189
PRDM11	6	0.0906	0.019385	0.073543	278	5	-0.54476	0.7299	0.91855	1	766	0	-0.54476
WHSC1	6	0.091437	0.019385	0.073543	280	3	-0.44195	0.7698	0.94055	1	806	0	-0.44195
TIAL1	6	0.091484	0.019385	0.073543	281	5	-0.37435	0.60255	0.856	1	626	1	-0.37435
SMARCAL1	6	0.091864	0.019385	0.073543	282	5	-0.52928	0.62379	0.87348	1	646	1	-0.52928
ALKBH1	6	0.093397	0.019385	0.073543	283	5	-0.37502	0.95058	0.99493	1	1024	0	-0.37502
SMARCA5	6	0.093654	0.019385	0.073543	284	5	-0.53074	0.83746	0.96309	1	889	0	-0.53074
PAF1	5	0.10571	0.019224	0.073543	306	3	-0.77799	0.87664	0.97682	1	925	0	-0.77799
FUS	6	0.094826	0.019977	0.075305	286	3	-0.23652	0.7029	0.90813	1	737	0	-0.23652
TNKS2	6	0.095078	0.019986	0.075305	288	5	-0.65121	0.94998	0.99493	1	1023	0	-0.65121
ALKBH5	6	0.095587	0.020596	0.076506	289	4	-0.51433	0.2664	0.68507	1	417	1	-0.51433
ELP3	6	0.096244	0.020596	0.076506	290	4	-0.68422	0.73632	0.92332	1	771	0	-0.68422
HNRNPF	6	0.097705	0.020605	0.076506	291	5	-0.34374	0.0068736	0.093221	1	23	1	-0.34374
MED25	6	0.098504	0.020605	0.076506	293	5	-0.44544	0.46568	0.79253	1	535	1	-0.44544
CHD4	6	0.099047	0.021197	0.076506	294	3	-0.19997	0.22903	0.61187	1	377	2	-0.19997
PHYHD1	6	0.10001	0.021197	0.076506	296	3	-0.18689	0.032979	0.25224	1	86	3	-0.18689
MED15	6	0.1003	0.021197	0.076506	297	3	-0.17032	0.00045947	0.015995	1	7	2	-0.17032
PRMT1	6	0.10036	0.021197	0.076506	298	4	-0.55518	0.45134	0.79252	1	523	1	-0.55518
PBRM1	6	0.10067	0.021197	0.076506	299	4	-0.67763	0.45301	0.79252	1	524	1	-0.67763
MLL2	6	0.10097	0.021197	0.076506	300	4	-0.43218	0.3698	0.75157	1	478	1	-0.43218
REST	6	0.10146	0.021197	0.076506	301	3	-0.15743	0.80491	0.9511	1	844	0	-0.15743
EPHA5	6	0.10241	0.021206	0.076506	303	4	-0.60126	0.39863	0.76327	1	492	1	-0.60126
SETD4	6	0.10373	0.021206	0.076506	305	4	-0.79775	0.65024	0.89085	1	670	1	-0.79775
TOE1	6	0.10595	0.021968	0.077769	307	4	-0.68199	0.96458	0.99585	1	1046	0	-0.68199
SETD5	6	0.10669	0.021977	0.077769	308	4	-0.56709	0.012344	0.16397	1	38	1	-0.56709
RBM24	6	0.10731	0.021977	0.077769	309	5	-0.59643	0.95944	0.99584	1	1037	0	-0.59643
PSIP1	5	0.11095	0.022049	0.077769	314	4	-0.4882	0.95227	0.99247	1	1030	0	-0.4882
BOP1	5	0.11117	0.022049	0.077769	315	3	-0.64435	0.58673	0.8433	1	612	1	-0.64435
USP17L5	5	0.11224	0.022049	0.077769	318	3	-1.048	0.85794	0.96966	1	907	0	-1.048
MORF4L1	5	0.11324	0.022049	0.077769	319	3	-0.67953	0.56984	0.82144	1	601	1	-0.67953
TEP1	6	0.10916	0.0236	0.082451	310	5	-0.40891	0.86979	0.97977	1	919	0	-0.40891
SMC2	6	0.10938	0.0236	0.082451	311	3	-0.34361	0.18475	0.5552	1	330	2	-0.34361
ZNF239	6	0.10939	0.0236	0.082451	312	4	-0.59843	0.72145	0.91345	1	755	0	-0.59843
PHIP	5	0.12163	0.024309	0.084658	331	4	-0.60733	0.69634	0.89442	1	724	0	-0.60733
MED17	6	0.11078	0.02464	0.085544	313	4	-0.50247	0.76324	0.93249	1	797	0	-0.50247
DGKH	6	0.11147	0.025708	0.086375	316	4	-0.33824	0.16333	0.52017	1	297	2	-0.33824
ZRANB2	6	0.11187	0.025708	0.086375	317	3	-0.56704	0.16905	0.52793	1	304	2	-0.56704
TAF1	6	0.11469	0.025708	0.086375	320	3	-0.48239	0.72804	0.91855	1	764	0	-0.48239
CHD7	6	0.11494	0.025708	0.086375	321	4	-0.33964	0.80655	0.9511	1	850	0	-0.33964
KDM5A	6	0.11522	0.025708	0.086375	322	4	-0.63763	0.21377	0.58419	1	365	1	-0.63763
MED1	6	0.1155	0.025708	0.086375	323	3	-0.49606	0.53469	0.81585	1	577	1	-0.49606
SCML2	6	0.11816	0.025717	0.086375	324	4	-0.54194	0.8175	0.95111	1	866	0	-0.54194
KDM3B	6	0.11995	0.025717	0.086375	325	4	-0.55337	0.22254	0.59453	1	372	2	-0.55337
PHF13	6	0.12056	0.025717	0.086375	326	4	-0.67271	0.88221	0.98519	1	936	0	-0.67271
TRIM24	6	0.12073	0.026201	0.086375	327	4	-0.45099	0.66158	0.8969	1	680	1	-0.45099
CHD3	6	0.12085	0.026201	0.086375	328	3	-0.41467	0.18009	0.5461	1	321	2	-0.41467
ING1	6	0.12107	0.026201	0.086375	329	4	-0.40359	0.88988	0.98519	1	942	0	-0.40359
RBM22	6	0.12124	0.026201	0.086375	330	4	-0.58119	0.5129	0.81011	1	563	1	-0.58119
RBM19	6	0.12168	0.026201	0.086375	332	4	-0.70649	0.91803	0.98945	1	983	0	-0.70649
ACIN1	6	0.12333	0.026201	0.086375	333	3	-0.21215	0.0098669	0.12328	1	31	3	-0.21215
SETD1A	6	0.12485	0.02621	0.086375	334	2	-0.13748	0.050943	0.32381	1	127	2	-0.13748
STARD13	6	0.1262	0.02621	0.086375	335	4	-0.44816	0.27192	0.68508	1	426	2	-0.44816
SRRM1	6	0.1283	0.02682	0.086859	336	2	-0.48241	0.4602	0.79252	1	529	1	-0.48241
CHD6	6	0.12978	0.02682	0.086859	337	2	0.13193	0.022308	0.18272	1	71	3	0.13193
CDYL	6	0.13141	0.026829	0.086859	338	3	-0.27946	0.78934	0.94793	1	827	0	-0.27946
SETD2	6	0.13253	0.026829	0.086859	339	3	-0.56693	0.64485	0.88498	1	663	1	-0.56693
OGG1	6	0.13382	0.026829	0.086859	340	4	-0.52758	0.30866	0.71173	1	449	1	-0.52758
CBX6	6	0.134	0.026829	0.086859	341	4	-0.42395	0.37105	0.75157	1	479	1	-0.42395
RSF1	6	0.13471	0.027537	0.087893	342	3	-0.47653	0.12814	0.47901	1	250	2	-0.47653
EPC1	6	0.13526	0.027537	0.087893	344	4	-0.48583	0.64794	0.89085	1	665	1	-0.48583
PCGF2	6	0.13635	0.027537	0.087893	346	4	-0.52097	0.67513	0.89691	1	697	1	-0.52097
SSB	6	0.13653	0.027546	0.087893	347	4	-0.6671	0.94679	0.99492	1	1018	0	-0.6671
CIITA	6	0.13793	0.027546	0.087893	348	3	-0.26759	0.86009	0.97474	1	910	0	-0.26759
SMC4	6	0.13939	0.028551	0.089067	350	2	-0.14738	0.69751	0.90812	1	727	0	-0.14738
SAMD14	6	0.14036	0.028551	0.089067	352	3	-0.13241	0.029676	0.24009	1	82	2	-0.13241
CSTF2	6	0.14198	0.028551	0.089067	355	3	-0.11435	0.092285	0.44214	1	203	2	-0.11435
SETD8	6	0.14279	0.028551	0.089067	356	4	-0.5537	0.74965	0.92333	1	786	0	-0.5537
PPP1R10	6	0.14357	0.02856	0.089067	357	4	-0.66331	0.099435	0.45389	1	214	2	-0.66331
BRD7	6	0.14392	0.02856	0.089067	358	4	-0.66881	0.35079	0.73407	1	468	1	-0.66881
RNF2	6	0.14448	0.02856	0.089067	359	4	-0.64794	0.61474	0.86205	1	640	1	-0.64794
ATF7IP	6	0.1463	0.02856	0.089067	360	4	-0.46608	0.47863	0.79836	1	545	1	-0.46608
HNRNPC	6	0.14763	0.031447	0.097797	361	2	-0.19637	0.49756	0.80459	1	557	1	-0.19637
CASKIN1	6	0.14922	0.03247	0.100158	363	4	-0.50121	0.88692	0.98519	1	939	0	-0.50121
RAD54B	6	0.14924	0.03247	0.100158	364	4	-0.37582	0.91711	0.98741	1	982	0	-0.37582
TTF2	6	0.15172	0.032479	0.100158	365	4	-0.49792	0.74703	0.92333	1	781	0	-0.49792
PRDM8	6	0.15211	0.03386	0.102161	366	4	-0.43421	0.17619	0.537	1	315	1	-0.43421
HTATSF1	6	0.15245	0.03386	0.102161	367	3	-0.29128	0.78504	0.94793	1	824	0	-0.29128
SAFB	6	0.15342	0.03386	0.102161	368	4	-0.65101	0.81481	0.95111	1	863	0	-0.65101
METTL3	6	0.15412	0.03386	0.102161	369	3	-0.44204	0.90617	0.9852	1	964	0	-0.44204
TLR2	6	0.15565	0.033869	0.102161	371	1	-0.15367	0.26748	0.68507	1	419	2	-0.15367
YBX1	6	0.15568	0.033869	0.102161	372	3	-0.41623	0.058324	0.3553	1	142	2	-0.41623
PRR3	6	0.15804	0.033869	0.102161	375	2	-0.30299	0.7901	0.94793	1	828	0	-0.30299
DOT1L	6	0.15817	0.033869	0.102161	376	4	-0.61781	0.20118	0.56458	1	348	2	-0.61781
MKRN1	6	0.15866	0.035268	0.106092	378	4	-0.28595	0.54289	0.82187	1	583	1	-0.28595
PADI1	5	0.13508	0.03647	0.108551	343	4	-0.6322	0.89809	0.98276	1	955	0	-0.6322
TAF3	5	0.13628	0.03647	0.108551	345	3	-0.69146	0.79849	0.94306	1	837	0	-0.69146
HSP90AA1	5	0.13887	0.036479	0.108551	349	4	-0.53562	0.89635	0.98276	1	949	0	-0.53562
PHF23	5	0.13982	0.036479	0.108551	351	4	-0.8087	0.91094	0.98733	1	970	0	-0.8087
MYEF2	6	0.16199	0.037044	0.109083	381	3	-0.42077	0.74732	0.92333	1	782	0	-0.42077
RBM10	6	0.16211	0.037044	0.109083	382	4	-0.41134	0.69853	0.90812	1	730	0	-0.41134
PUM1	6	0.16367	0.037052	0.109083	383	2	-0.16393	0.777	0.94056	1	817	0	-0.16393
MEX3B	6	0.164	0.037052	0.109083	384	2	-0.17976	0.21528	0.58419	1	367	1	-0.17976
JMJD6	6	0.16467	0.038801	0.113927	385	4	-0.42388	0.36666	0.74549	1	475	1	-0.42388
EIF4H	6	0.16517	0.039806	0.115067	387	4	-0.34259	0.28188	0.69702	1	433	1	-0.34259
CHRAC1	6	0.16546	0.039806	0.115067	388	3	-0.35456	0.68893	0.90261	1	714	0	-0.35456
MBD5	6	0.16602	0.039806	0.115067	389	3	-0.35105	0.3214	0.72869	1	457	1	-0.35105
KHDRBS3	6	0.16619	0.039806	0.115067	390	4	-0.46756	0.61266	0.86205	1	636	1	-0.46756
METTL23	6	0.16802	0.039815	0.115067	391	4	-0.54596	0.0050445	0.073051	1	17	1	-0.54596
SIRT3	6	0.16834	0.039815	0.115067	392	3	-0.14033	0.086334	0.42188	1	196	2	-0.14033
GADD45A	5	0.14167	0.040577	0.116685	353	3	-0.36731	0.76643	0.91948	1	802	0	-0.36731
PYGO1	5	0.14191	0.040586	0.116685	354	4	-0.71105	0.80081	0.94634	1	839	0	-0.71105
PAXIP1	5	0.1478	0.042667	0.117462	362	2	-0.17258	0.45653	0.75056	1	526	1	-0.17258
DPPA5	6	0.16973	0.042164	0.117462	394	4	-0.33788	0.91917	0.98945	1	985	0	-0.33788
SAMD7	6	0.17049	0.042164	0.117462	396	4	-0.48943	0.73082	0.91855	1	767	0	-0.48943
RCOR2	6	0.17227	0.042164	0.117462	397	3	-0.34403	0.70055	0.90813	1	734	0	-0.34403
SRRM2	6	0.17345	0.042164	0.117462	398	3	-0.29663	0.093133	0.44214	1	204	2	-0.29663
SIRT6	6	0.17422	0.042173	0.117462	399	4	-0.38974	0.87702	0.9827	1	927	0	-0.38974
LSM5	6	0.17443	0.042173	0.117462	400	4	-0.52687	0.81049	0.9511	1	854	0	-0.52687
KAT8	6	0.17697	0.042173	0.117462	402	4	-0.43238	0.59395	0.85047	1	618	1	-0.43238
CDK2	6	0.17824	0.042173	0.117462	403	4	-0.56969	0.8767	0.9827	1	926	0	-0.56969
MBD1	6	0.18087	0.043294	0.117462	405	2	-0.252	0.56631	0.83927	1	598	1	-0.252
MPG	6	0.18224	0.043294	0.117462	406	4	-0.40391	0.77674	0.94056	1	816	0	-0.40391
ZNF408	6	0.1832	0.043294	0.117462	407	3	-0.37632	0.010523	0.13155	1	35	2	-0.37632
ZNF638	6	0.18475	0.043294	0.117462	408	3	-0.43366	0.42172	0.77538	1	504	1	-0.43366
LRSAM1	6	0.18478	0.043294	0.117462	409	3	-0.26844	0.64986	0.89085	1	669	1	-0.26844
NCOA2	6	0.18537	0.043294	0.117462	410	4	-0.48919	0.46185	0.79252	1	531	1	-0.48919
SAMD13	6	0.18553	0.043303	0.117462	411	2	0.061219	0.036056	0.26562	1	93	3	0.061219
RING1	6	0.18587	0.043303	0.117462	412	4	-0.51228	0.80206	0.9511	1	840	0	-0.51228
MED18	6	0.1863	0.043303	0.117462	413	2	-0.18628	0.65292	0.89085	1	674	1	-0.18628
PHF21B	6	0.1872	0.043303	0.117462	415	2	-0.20334	0.87782	0.9827	1	928	0	-0.20334
CPEB4	6	0.18862	0.043303	0.117462	416	4	-0.36549	0.35527	0.73408	1	472	1	-0.36549
NEIL3	6	0.18916	0.043303	0.117462	417	3	-0.45407	0.83067	0.95111	1	883	0	-0.45407
CSRP2BP	6	0.19043	0.043303	0.117462	418	3	-0.4642	0.19451	0.56457	1	338	2	-0.4642
KHDRBS1	6	0.19068	0.043303	0.117462	419	4	-0.52171	0.6533	0.89085	1	675	1	-0.52171
RBM15	6	0.19155	0.045321	0.122634	420	4	-0.58542	0.57943	0.84469	1	607	1	-0.58542
CDY2B	1	0.20305	0.046765	0.126232	434	1	-1.0802	0.79695	0.95323	1	835	0	-1.0802
TTC14	6	0.19221	0.047321	0.127421	421	4	-0.61719	0.88034	0.98519	1	933	0	-0.61719
SMYD1	6	0.1958	0.0489	0.131032	423	3	-0.47233	0.61099	0.86205	1	634	1	-0.47233
CBX3	6	0.19586	0.0489	0.131032	424	4	-0.50821	0.33721	0.7287	1	461	1	-0.50821
KDM7A	4	0.17978	0.051079	0.134412	404	3	-0.68946	0.83068	0.95702	1	884	0	-0.68946
SF3B3	6	0.19775	0.051491	0.134412	425	4	-0.50041	0.79991	0.9511	1	838	0	-0.50041
SFMBT1	6	0.1982	0.051491	0.134412	426	4	-0.46518	0.22039	0.59452	1	369	2	-0.46518
EZH2	6	0.19916	0.051491	0.134412	427	3	-0.30734	0.56814	0.83928	1	600	1	-0.30734
MBD4	6	0.19932	0.051491	0.134412	428	4	-0.42663	0.93394	0.9927	1	1002	0	-0.42663
SAFB2	6	0.19994	0.051491	0.134412	429	3	-0.41191	0.46294	0.79253	1	532	1	-0.41191
RBM38	6	0.19999	0.051491	0.134412	430	4	-0.37547	0.93583	0.99271	1	1004	0	-0.37547
NCOA1	6	0.20156	0.0515	0.134412	431	4	-0.41973	0.35144	0.73408	1	469	1	-0.41973
ING2	6	0.20202	0.0515	0.134412	432	4	-0.33752	0.78325	0.94793	1	822	0	-0.33752
MED13	6	0.20295	0.0515	0.134412	433	2	-0.14116	0.71667	0.91345	1	750	0	-0.14116
HMGN2	6	0.2047	0.0515	0.134412	435	3	-0.33873	0.85465	0.97073	1	904	0	-0.33873
SP110	5	0.15707	0.05211	0.135069	373	3	-0.64755	0.71081	0.90482	1	747	0	-0.64755
NPM3	5	0.15786	0.052119	0.135069	374	2	-0.23759	0.43987	0.73648	1	516	1	-0.23759
CDK13	5	0.15852	0.052119	0.135069	377	3	-0.48561	0.0768	0.34731	1	183	1	-0.48561
TAF1L	5	0.15984	0.053267	0.137423	379	4	-0.4912	0.95126	0.99247	1	1027	0	-0.4912
PADI6	5	0.1614	0.053276	0.137423	380	4	-0.51587	0.96454	0.99608	1	1045	0	-0.51587
MED6	6	0.20542	0.053653	0.137454	437	3	-0.37681	0.27488	0.68508	1	430	1	-0.37681
FTO	6	0.20646	0.053653	0.137454	438	3	-0.46949	0.20542	0.57451	1	354	2	-0.46949
DNMT1	6	0.20754	0.053662	0.137454	439	2	-0.24204	0.15304	0.51217	1	285	2	-0.24204
HNRNPL	6	0.20861	0.055859	0.14114	442	3	-0.2782	0.67079	0.8969	1	690	1	-0.2782
ACTL6A	6	0.20883	0.055859	0.14114	443	4	-0.40718	0.88959	0.98519	1	941	0	-0.40718
EHMT1	6	0.20925	0.055859	0.14114	444	3	-0.21043	0.24503	0.6687	1	393	2	-0.21043
PHF20	6	0.20989	0.055859	0.14114	446	4	-0.54157	0.90358	0.9852	1	962	0	-0.54157
RBM18	6	0.21001	0.055868	0.14114	447	3	-0.35684	0.89905	0.9852	1	957	0	-0.35684
RAVER2	6	0.21076	0.055868	0.14114	448	3	-0.32391	0.85866	0.97473	1	909	0	-0.32391
TLK2	5	0.16475	0.056191	0.141632	386	4	-0.48669	0.82674	0.96503	1	876	0	-0.48669
FBXW9	5	0.16885	0.057285	0.143733	393	4	-0.34381	0.92916	0.98927	1	997	0	-0.34381
RNF217	5	0.17047	0.057285	0.143733	395	3	-0.51655	0.93848	0.98928	1	1009	0	-0.51655
MOV10L1	6	0.21227	0.059132	0.144133	449	2	-0.061043	0.64368	0.88497	1	662	1	-0.061043
RBBP7	6	0.21302	0.059132	0.144133	450	3	-0.26782	0.9214	0.98946	1	990	0	-0.26782
SNRPB2	6	0.21387	0.059132	0.144133	451	4	-0.4794	0.43068	0.78694	1	512	1	-0.4794
SETD6	6	0.21392	0.059132	0.144133	452	4	-0.39283	0.47649	0.79253	1	544	1	-0.39283
WDSUB1	6	0.21395	0.059132	0.144133	453	2	0.30864	0.017629	0.17243	1	53	3	0.30864
HDAC1	6	0.21439	0.059132	0.144133	454	4	-0.40486	0.41116	0.76919	1	496	1	-0.40486
MBD3	6	0.21453	0.059141	0.144133	455	2	0.10443	0.033976	0.25857	1	90	2	0.10443
PAN3	6	0.21528	0.059141	0.144133	456	3	-0.1545	0.041985	0.28508	1	107	2	-0.1545
PRMT2	6	0.21532	0.059141	0.144133	457	4	-0.3815	0.19977	0.56458	1	345	2	-0.3815
DAZ1	6	0.21645	0.059141	0.144133	458	3	-0.11006	0.1707	0.52793	1	310	2	-0.11006
MUTYH	6	0.21672	0.059141	0.144133	459	4	-0.47418	0.28675	0.70645	1	437	1	-0.47418
METTL14	6	0.21681	0.059141	0.144133	460	4	-0.65598	0.70919	0.91344	1	744	0	-0.65598
ERCC6	6	0.21681	0.059141	0.144133	461	3	-0.30473	0.70021	0.90813	1	733	0	-0.30473
RBMY1B	1	0.22587	0.059706	0.145189	477	1	-0.27754	0.77413	0.94029	1	812	0	-0.27754
FUBP1	5	0.17484	0.060047	0.145697	401	3	-0.7797	0.42968	0.72907	1	510	1	-0.7797
RBMXL1	6	0.21788	0.061599	0.148482	462	3	-0.45311	0.72835	0.91855	1	765	0	-0.45311
ZMYND8	6	0.21813	0.061599	0.148482	463	4	-0.73645	0.30119	0.71172	1	445	1	-0.73645
METTL12	6	0.21828	0.061599	0.148482	464	4	-0.29679	0.75737	0.9279	1	794	0	-0.29679
RBMY1F	2	0.1548	0.062271	0.149777	370	1	-0.51636	0.70949	0.86304	1	745	0	-0.51636
PPARGC1A	6	0.22072	0.065868	0.151201	465	4	-0.48453	0.9486	0.99492	1	1021	0	-0.48453
HNRNPD	6	0.22138	0.065868	0.151201	466	3	-0.48873	0.77569	0.94056	1	814	0	-0.48873
KDM4D	6	0.22261	0.065868	0.151201	468	4	-0.34851	0.83046	0.95111	1	882	0	-0.34851
MED20	6	0.22276	0.065868	0.151201	469	4	-0.36304	0.060459	0.35531	1	147	1	-0.36304
MLL	6	0.22354	0.065868	0.151201	470	4	-0.59708	0.97667	0.99743	1	1058	0	-0.59708
PRPF3	6	0.22435	0.065868	0.151201	472	3	-0.32217	0.81118	0.9511	1	855	0	-0.32217
ELAVL4	6	0.22523	0.065868	0.151201	474	4	-0.45021	0.78376	0.94793	1	823	0	-0.45021
SPEN	6	0.22547	0.065868	0.151201	475	4	-0.28586	0.95854	0.99584	1	1036	0	-0.28586
LARP4B	6	0.22573	0.065868	0.151201	476	4	-0.26758	0.96495	0.99585	1	1047	0	-0.26758
PHC1	6	0.22642	0.065868	0.151201	478	4	-0.28488	0.11417	0.47218	1	235	2	-0.28488
PCBP1	6	0.22647	0.065868	0.151201	479	3	-0.22033	0.56032	0.83339	1	593	1	-0.22033
CUL9	6	0.2268	0.065868	0.151201	480	3	-0.30852	0.38405	0.75158	1	486	1	-0.30852
SUPT6H	6	0.22722	0.065868	0.151201	481	3	-0.2709	0.84087	0.96571	1	891	0	-0.2709
CHD1	6	0.22952	0.065877	0.151201	482	3	-0.35185	0.067418	0.38112	1	160	1	-0.35185
HNRNPA2B1	6	0.23002	0.065877	0.151201	483	4	-0.57873	0.87987	0.98519	1	931	0	-0.57873
DGKQ	6	0.2312	0.065877	0.151201	484	4	-0.29424	0.067585	0.38112	1	161	2	-0.29424
PRMT8	6	0.23316	0.065877	0.151201	486	4	-0.48047	0.52637	0.81584	1	573	1	-0.48047
SNRPE	6	0.23341	0.065877	0.151201	487	4	-0.55093	0.74023	0.92332	1	775	0	-0.55093
SMARCE1	6	0.23374	0.065877	0.151201	488	3	-0.45111	0.80561	0.9511	1	847	0	-0.45111
ARAP2	6	0.23438	0.065877	0.151201	489	4	-0.42514	0.48764	0.79837	1	552	1	-0.42514
EIF4B	6	0.23519	0.065877	0.151201	490	4	-0.49489	0.69785	0.90812	1	728	0	-0.49489
PLOD1	6	0.23607	0.065877	0.151201	491	3	-0.23441	0.4384	0.78694	1	514	1	-0.23441
SYNJ1	6	0.23737	0.066989	0.153117	492	2	-0.041767	0.10291	0.47218	1	217	2	-0.041767
CUL7	6	0.23754	0.066989	0.153117	493	4	-0.3621	0.16755	0.52793	1	300	1	-0.3621
NPM2	5	0.18645	0.068002	0.154792	414	4	-0.32068	0.95808	0.99385	1	1035	0	-0.32068
SP140	5	0.19256	0.068002	0.154792	422	2	-0.2392	0.81946	0.96017	1	870	0	-0.2392
NCOA6	6	0.239	0.069841	0.158324	494	2	-0.12614	0.21001	0.57452	1	359	1	-0.12614
RBMS2	6	0.23927	0.069841	0.158324	495	4	-0.4019	0.54097	0.82186	1	581	1	-0.4019
STK31	5	0.20484	0.071885	0.162626	436	2	-0.1009	0.1371	0.45315	1	263	2	-0.1009
ARID4A	5	0.208	0.074181	0.166794	440	2	-0.096616	0.18031	0.52336	1	322	1	-0.096616
ZCWPW1	5	0.20802	0.074181	0.166794	441	3	-0.40356	0.25999	0.62363	1	409	1	-0.40356
PYGO2	5	0.2098	0.074181	0.166794	445	3	-0.44253	0.66341	0.87709	1	682	0	-0.44253
MKI67IP	6	0.24272	0.074701	0.167283	496	4	-0.58935	0.87829	0.9827	1	929	0	-0.58935
CENPA	6	0.24321	0.074701	0.167283	497	4	-0.43863	0.67765	0.89691	1	702	1	-0.43863
GADD45B	5	0.2217	0.076316	0.169864	467	3	-0.41056	0.65237	0.87065	1	672	0	-0.41056
CABIN1	5	0.22371	0.076316	0.169864	471	2	0.038157	0.3691	0.70132	1	477	1	0.038157
IWS1	5	0.2252	0.076316	0.169864	473	3	-0.44674	0.72609	0.91516	1	760	0	-0.44674
MLL5	6	0.24484	0.079302	0.174074	498	3	-0.32195	0.65746	0.89086	1	678	1	-0.32195
ALKBH8	6	0.24697	0.079311	0.174074	501	3	-0.32048	0.081343	0.4154	1	190	2	-0.32048
KHDRBS2	6	0.24702	0.079311	0.174074	502	1	0.20634	0.068115	0.38112	1	164	3	0.20634
ACTL6B	6	0.24775	0.079311	0.174074	503	3	-0.35617	0.027708	0.22685	1	77	2	-0.35617
ARID2	6	0.24819	0.079311	0.174074	504	4	-0.4356	0.78196	0.94793	1	820	0	-0.4356
SMYD2	6	0.24942	0.079311	0.174074	505	4	-0.38487	0.77276	0.94055	1	809	0	-0.38487
IDH2	6	0.24944	0.079311	0.174074	506	4	-0.63371	0.98146	0.99832	1	1065	0	-0.63371
SS18L1	5	0.23131	0.081517	0.177175	485	3	-0.4857	0.13391	0.45315	1	257	2	-0.4857
USP51	5	0.24493	0.081517	0.177175	499	3	-0.64437	0.94643	0.99087	1	1017	0	-0.64437
MCM4	5	0.24638	0.081526	0.177175	500	3	-0.75602	0.2442	0.61663	1	391	1	-0.75602
NAP1L3	5	0.25152	0.081526	0.177175	509	2	-0.17111	0.013332	0.11767	1	42	1	-0.17111
ATAT1	5	0.25939	0.081526	0.177175	515	3	-0.41449	0.63561	0.86377	1	658	0	-0.41449
KDM4B	6	0.25016	0.082468	0.178869	507	2	-0.074113	0.5874	0.85046	1	613	1	-0.074113
BRMS1	6	0.25147	0.083876	0.181231	508	3	-0.31757	0.096	0.44215	1	208	2	-0.31757
ASH1L	6	0.25199	0.083885	0.181231	510	3	-0.38528	0.63464	0.87349	1	657	1	-0.38528
KAT5	6	0.25373	0.087356	0.188013	511	3	-0.25696	0.072666	0.39045	1	178	2	-0.25696
ZGPAT	6	0.25572	0.087365	0.188013	512	3	-0.23211	0.60467	0.85601	1	629	1	-0.23211
PNPT1	6	0.25685	0.09106	0.194092	513	3	-0.47689	0.29572	0.71172	1	439	1	-0.47689
METTL13	6	0.25931	0.091068	0.194092	514	4	-0.36515	0.6941	0.90812	1	721	0	-0.36515
AURKC	6	0.25982	0.091068	0.194092	516	4	-0.31237	0.0022956	0.038532	1	11	1	-0.31237
SP100	5	0.27905	0.090674	0.194092	537	1	0.1331	0.16657	0.50191	1	299	2	0.1331
HSP90AB1	5	0.28317	0.090674	0.194092	541	2	-0.24691	0.75222	0.91948	1	788	0	-0.24691
G2E3	5	0.29146	0.094055	0.199705	547	3	-0.40012	0.87433	0.97347	1	924	0	-0.40012
BCL7B	5	0.29475	0.094064	0.199705	552	3	-0.46363	0.74176	0.91947	1	776	0	-0.46363
HDGF	5	0.29682	0.098055	0.207778	554	3	-0.77167	0.23126	0.60214	1	381	1	-0.77167
EIF3G	6	0.26135	0.099436	0.210301	517	4	-0.34946	0.79283	0.9511	1	831	0	-0.34946
RBM15B	6	0.26443	0.10087	0.210532	519	4	-0.43905	0.19937	0.56458	1	342	1	-0.43905
H2AFB3	6	0.26572	0.10087	0.210532	520	4	-0.41824	0.59525	0.85047	1	619	1	-0.41824
SIN3A	6	0.26598	0.10087	0.210532	521	4	-0.451	0.84587	0.96837	1	896	0	-0.451
SAMD8	6	0.26772	0.10088	0.210532	522	3	-0.10267	0.061917	0.3647	1	149	3	-0.10267
ZBTB38	6	0.26782	0.10088	0.210532	523	3	-0.24967	0.71795	0.91345	1	752	0	-0.24967
YTHDF1	6	0.26994	0.10088	0.210532	524	1	-0.16657	0.81368	0.95111	1	860	0	-0.16657
MED12	6	0.27013	0.10088	0.210532	525	4	-0.618	0.16991	0.52793	1	307	1	-0.618
PHC3	6	0.27061	0.10523	0.217961	526	3	-0.024097	0.061476	0.36469	1	148	3	-0.024097
PADI4	6	0.27065	0.10523	0.217961	527	2	0.052389	0.10493	0.47218	1	223	1	0.052389
RAI1	5	0.29945	0.10494	0.217961	559	2	-0.026014	0.17915	0.52335	1	320	2	-0.026014
BCL7A	5	0.30007	0.10494	0.217961	560	3	-0.49031	0.24052	0.61662	1	388	1	-0.49031
TRIM66	4	0.26237	0.10915	0.221101	518	2	-0.35091	0.21457	0.51353	1	366	1	-0.35091
SETDB2	6	0.27304	0.10901	0.221101	528	2	-0.25437	0.91572	0.9874	1	980	0	-0.25437
FBXO11	6	0.27352	0.10901	0.221101	529	4	-0.50919	0.62622	0.87348	1	649	1	-0.50919
TET2	6	0.27457	0.10901	0.221101	530	4	-0.29753	0.26142	0.68507	1	412	1	-0.29753
EWSR1	6	0.27495	0.10901	0.221101	531	4	-0.48264	0.52042	0.81584	1	567	1	-0.48264
PSPC1	6	0.27558	0.10901	0.221101	532	2	-0.085624	0.13712	0.4969	1	264	1	-0.085624
EPHB4	6	0.27563	0.10901	0.221101	533	3	-0.36175	0.089534	0.4281	1	201	2	-0.36175
MED23	6	0.27728	0.10902	0.221101	534	4	-0.51439	0.30731	0.71173	1	447	1	-0.51439
G3BP1	6	0.27798	0.10902	0.221101	535	4	-0.47918	0.32073	0.72869	1	456	1	-0.47918
ELAVL3	6	0.27824	0.10902	0.221101	536	4	-0.30413	0.89727	0.9852	1	952	0	-0.30413
HMGN4	6	0.27972	0.10902	0.221101	538	2	0.18917	0.0098606	0.12328	1	30	4	0.18917
ZCCHC14	6	0.27979	0.10902	0.221101	539	1	0.037884	0.25751	0.67536	1	405	2	0.037884
PARP2	5	0.30691	0.10944	0.221276	570	2	-0.14085	0.7402	0.91947	1	774	0	-0.14085
IGF2BP3	6	0.28274	0.11126	0.224136	540	4	-0.38309	0.03576	0.26562	1	92	1	-0.38309
HLTF	6	0.28327	0.11126	0.224136	542	4	-0.44366	0.5852	0.85046	1	609	1	-0.44366
HDGFRP2	5	0.31203	0.11287	0.226168	574	3	-0.29596	0.80541	0.95227	1	846	0	-0.29596
BCL7C	5	0.3125	0.11287	0.226168	575	3	-0.50183	0.11495	0.41969	1	238	1	-0.50183
PIWIL2	5	0.31408	0.11288	0.226168	576	3	-0.47502	0.69397	0.88888	1	720	0	-0.47502
FBXW7	6	0.28605	0.12094	0.231254	543	3	-0.33872	0.25714	0.67536	1	404	2	-0.33872
LSM10	6	0.28887	0.12094	0.231254	544	4	-0.37559	0.15084	0.51217	1	283	1	-0.37559
LARP4	6	0.29075	0.12094	0.231254	545	4	-0.39327	0.87013	0.97977	1	921	0	-0.39327
HAT1	6	0.29135	0.12094	0.231254	546	3	-0.40314	0.77489	0.94056	1	813	0	-0.40314
DZIP3	6	0.29165	0.12094	0.231254	548	3	-0.30522	0.85186	0.96838	1	901	0	-0.30522
L3MBTL2	6	0.29228	0.12094	0.231254	549	1	-0.09466	0.46677	0.79253	1	536	1	-0.09466
NEK6	6	0.29344	0.12094	0.231254	550	4	-0.36997	0.91407	0.98627	1	977	0	-0.36997
ING4	6	0.29371	0.12094	0.231254	551	4	-0.45381	0.1628	0.52017	1	296	1	-0.45381
ESCO1	6	0.29479	0.12094	0.231254	553	4	-0.40643	0.10731	0.47218	1	226	2	-0.40643
EDF1	6	0.29709	0.12095	0.231254	555	2	0.08627	0.021406	0.17761	1	69	2	0.08627
POLE3	6	0.29778	0.12095	0.231254	556	2	-0.030704	0.058712	0.3553	1	143	1	-0.030704
BRD4	6	0.29876	0.12095	0.231254	557	4	-0.4109	0.84923	0.96838	1	899	0	-0.4109
NCOA3	6	0.29886	0.12095	0.231254	558	4	-0.37466	0.075195	0.39046	1	182	2	-0.37466
SNRPD2	6	0.30101	0.12095	0.231254	561	3	-0.34351	0.16973	0.52793	1	306	2	-0.34351
METTL2A	6	0.30114	0.12095	0.231254	562	3	-0.58176	0.14844	0.51216	1	278	1	-0.58176
SETD7	6	0.30119	0.12095	0.231254	563	2	0.065415	0.19942	0.56458	1	343	2	0.065415
CDYL2	6	0.30144	0.12095	0.231254	564	3	-0.29008	0.17619	0.537	1	316	2	-0.29008
ZC3H10	6	0.30213	0.12095	0.231254	565	2	-0.18423	0.15041	0.51217	1	282	2	-0.18423
DLC1	6	0.30288	0.12095	0.231254	566	2	-0.11842	0.057851	0.3553	1	140	2	-0.11842
LENG9	6	0.30459	0.12095	0.231254	567	2	-0.20373	0.25064	0.66871	1	400	1	-0.20373
ZMYND11	6	0.30595	0.12095	0.231254	568	3	-0.22325	0.47595	0.79253	1	543	1	-0.22325
JARID2	6	0.30663	0.12095	0.231254	569	2	-0.1578	0.097712	0.45389	1	210	2	-0.1578
NASP	5	0.32203	0.1168	0.231254	581	3	-0.62572	0.2116	0.58377	1	363	2	-0.62572
BCL11B	5	0.32336	0.1168	0.231254	583	3	-0.37632	0.43115	0.72907	1	513	1	-0.37632
TDRD5	5	0.32763	0.11681	0.231254	586	3	-0.5166	0.2861	0.64513	1	436	1	-0.5166
MSL3	5	0.33594	0.12128	0.231254	598	3	-0.58762	0.12876	0.44412	1	251	2	-0.58762
IPO4	5	0.33666	0.12128	0.231254	600	2	0.38525	0.0085861	0.080002	1	27	3	0.38525
TERT	5	0.33796	0.12128	0.231254	602	3	-0.51091	0.31769	0.66614	1	454	1	-0.51091
METTL16	6	0.30907	0.12328	0.234662	571	4	-0.38497	0.8448	0.96837	1	895	0	-0.38497
RBM27	6	0.30995	0.12592	0.238056	572	4	-0.36516	0.26853	0.68507	1	422	1	-0.36516
MSI2	6	0.31036	0.12592	0.238056	573	4	-0.38919	0.70755	0.90813	1	742	0	-0.38919
SETD3	6	0.31433	0.12593	0.238056	577	3	-0.32911	0.79159	0.94793	1	830	0	-0.32911
CBX7	6	0.31618	0.12593	0.238056	578	4	-0.34283	0.41997	0.77537	1	503	1	-0.34283
TRIM27	6	0.31813	0.12841	0.239642	579	4	-0.38759	0.56355	0.8334	1	594	1	-0.38759
MSI1	6	0.32008	0.12841	0.239642	580	4	-0.28694	0.27415	0.68508	1	427	2	-0.28694
FXR1	6	0.32206	0.12841	0.239642	582	2	-0.17039	0.082689	0.42187	1	192	2	-0.17039
ANKS6	6	0.32371	0.12842	0.239642	584	3	-0.36308	0.70722	0.90813	1	741	0	-0.36308
ARAP3	6	0.3271	0.12842	0.239642	585	4	-0.42858	0.70423	0.90813	1	739	0	-0.42858
SMARCD1	6	0.32795	0.13153	0.239642	587	4	-0.37584	0.90067	0.9852	1	958	0	-0.37584
PRDM1	6	0.32851	0.13153	0.239642	588	4	-0.29736	0.92096	0.98946	1	988	0	-0.29736
SMARCC1	6	0.32888	0.13153	0.239642	589	3	-0.28258	0.62582	0.87348	1	648	1	-0.28258
KDM1B	6	0.32908	0.13153	0.239642	590	4	-0.26452	0.13141	0.49689	1	253	1	-0.26452
MCTS1	6	0.32918	0.13153	0.239642	591	3	-0.26546	0.7479	0.92333	1	784	0	-0.26546
HDAC9	6	0.32936	0.13153	0.239642	592	4	-0.32968	0.74907	0.92333	1	785	0	-0.32968
METTL11B	6	0.33191	0.13153	0.239642	593	4	-0.32117	0.11411	0.47218	1	234	1	-0.32117
RBM12B	6	0.33197	0.13153	0.239642	594	1	-0.050371	0.020503	0.17761	1	65	1	-0.050371
SRBD1	6	0.33406	0.13154	0.239642	595	3	-0.21615	0.23387	0.62581	1	382	2	-0.21615
PHF2	6	0.33444	0.13154	0.239642	596	3	-0.41032	0.67621	0.89691	1	698	1	-0.41032
EHMT2	6	0.3356	0.13154	0.239642	597	4	-0.26471	0.66896	0.8969	1	687	1	-0.26471
PRMT7	6	0.33594	0.13154	0.239642	599	2	0.021815	0.069151	0.38113	1	169	2	0.021815
DUS3L	6	0.33788	0.13154	0.239642	601	4	-0.38092	0.82104	0.95111	1	871	0	-0.38092
RPS6KA5	6	0.3382	0.13154	0.239642	603	3	-0.15676	0.3754	0.75157	1	482	1	-0.15676
LEPREL2	6	0.33858	0.13154	0.239642	604	2	-0.23387	0.70189	0.90813	1	735	0	-0.23387
DICER1	6	0.33917	0.13154	0.239642	605	2	0.062543	0.038432	0.27348	1	98	2	0.062543
KDM4C	6	0.34017	0.13154	0.239642	606	4	-0.30362	0.12978	0.49689	1	252	1	-0.30362
IREB2	6	0.3405	0.13512	0.245755	607	3	-0.20357	0.61391	0.86205	1	638	1	-0.20357
PRDM4	6	0.34275	0.14395	0.253486	608	4	-0.29489	0.72523	0.91855	1	758	0	-0.29489
DNMT3B	6	0.34361	0.14395	0.253486	609	4	-0.43458	0.92417	0.99038	1	992	0	-0.43458
RBMS1	6	0.34388	0.14395	0.253486	610	3	-0.30447	0.88922	0.98519	1	940	0	-0.30447
SMYD5	6	0.345	0.14395	0.253486	611	3	-0.45973	0.41234	0.76919	1	498	1	-0.45973
KDM6B	6	0.34694	0.14395	0.253486	612	3	-0.23731	0.081075	0.4154	1	188	2	-0.23731
CBX4	6	0.35375	0.14395	0.253486	614	3	-0.37298	0.084627	0.42188	1	194	1	-0.37298
H1FOO	6	0.35399	0.14395	0.253486	615	2	-0.18848	0.55893	0.83339	1	590	1	-0.18848
ZFR2	6	0.35514	0.14395	0.253486	616	2	-0.19857	0.92645	0.9912	1	994	0	-0.19857
PRDM15	6	0.35809	0.14395	0.253486	618	3	-0.2307	0.010198	0.12328	1	33	2	-0.2307
HNRPLL	6	0.36414	0.14396	0.253486	619	3	-0.18127	0.1677	0.52793	1	301	2	-0.18127
SF3A1	6	0.36647	0.14396	0.253486	620	3	-0.32714	0.68753	0.9026	1	712	1	-0.32714
EP300	6	0.36772	0.14396	0.253486	621	3	-0.14671	0.55191	0.82775	1	587	1	-0.14671
MED21	6	0.36792	0.14396	0.253486	622	3	-0.30193	0.69204	0.90812	1	718	0	-0.30193
PPIE	6	0.36944	0.14396	0.253486	623	3	-0.4528	0.6246	0.87348	1	647	1	-0.4528
SAMD5	6	0.36959	0.14396	0.253486	624	3	-0.31875	0.13223	0.49689	1	254	1	-0.31875
EPHA4	6	0.3699	0.14396	0.253486	625	3	-0.21356	0.6034	0.856	1	627	1	-0.21356
MTHFSD	6	0.37021	0.14396	0.253486	626	3	-0.2987	0.048176	0.31837	1	120	2	-0.2987
METTL21B	6	0.37053	0.14396	0.253486	627	3	-0.37358	0.3865	0.75158	1	489	1	-0.37358
SMARCC2	6	0.37056	0.14396	0.253486	628	2	-0.13424	0.20014	0.56458	1	346	1	-0.13424
HNRPDL	6	0.37646	0.14396	0.253486	629	3	-0.39609	0.85757	0.97074	1	906	0	-0.39609
CPEB2	6	0.38617	0.14735	0.256606	632	3	-0.36315	0.18894	0.56457	1	334	2	-0.36315
RAD54L	6	0.38708	0.14735	0.256606	633	2	-0.089583	0.17541	0.537	1	314	1	-0.089583
NOVA1	6	0.38931	0.14736	0.256606	635	3	-0.23869	0.10577	0.47218	1	225	1	-0.23869
HNRNPCL1	6	0.38933	0.14736	0.256606	636	2	-0.17608	0.054354	0.34098	1	133	2	-0.17608
MEX3A	6	0.38955	0.14736	0.256606	637	2	-0.23424	0.61308	0.86205	1	637	1	-0.23424
MYSM1	6	0.38994	0.14736	0.256606	638	3	-0.19231	0.14521	0.51216	1	275	1	-0.19231
PPP1R9A	6	0.39045	0.14736	0.256606	639	3	-0.14542	0.23519	0.62581	1	383	2	-0.14542
FBXO17	5	0.35033	0.15038	0.261441	613	2	-0.11413	0.57373	0.82144	1	604	1	-0.11413
PHF11	5	0.35547	0.15534	0.269639	617	3	-0.48256	0.89772	0.98276	1	954	0	-0.48256
CSTL1	5	0.37753	0.16395	0.284152	630	2	-0.14892	0.17704	0.50191	1	318	2	-0.14892
PHF20L1	5	0.38479	0.16786	0.290473	631	3	-0.43211	0.60527	0.85002	1	631	1	-0.43211
PADI3	5	0.38898	0.17243	0.297905	634	2	-0.22849	0.77141	0.91948	1	807	0	-0.22849
MBNL1	6	0.39592	0.17539	0.300681	640	3	-0.30511	0.76434	0.93249	1	799	0	-0.30511
TMLHE	6	0.39743	0.1754	0.300681	641	2	-0.088842	0.37478	0.75157	1	481	1	-0.088842
LSM1	6	0.39756	0.1754	0.300681	642	2	-0.17001	0.36477	0.74548	1	474	1	-0.17001
CUL3	6	0.39803	0.1754	0.300681	643	2	-0.13564	0.46404	0.79253	1	534	1	-0.13564
HNRNPAB	6	0.39844	0.1754	0.300681	644	3	-0.21524	0.80748	0.9511	1	851	0	-0.21524
PARP14	6	0.39906	0.17937	0.304201	645	2	-0.10398	0.35272	0.73408	1	470	1	-0.10398
SMARCD2	6	0.39907	0.17937	0.304201	646	3	-0.21059	0.2312	0.61187	1	380	2	-0.21059
JMJD1C	6	0.40096	0.17937	0.304201	647	3	-0.3075	0.29983	0.71172	1	443	1	-0.3075
USP22	6	0.40204	0.17938	0.304201	648	2	0.46084	0.0023301	0.038541	1	12	4	0.46084
RBM33	6	0.40279	0.17938	0.304201	650	3	-0.22215	0.27824	0.68508	1	432	2	-0.22215
PHF6	6	0.40343	0.17938	0.304201	651	2	-0.22619	0.39803	0.76327	1	491	1	-0.22619
EPHA2	6	0.40466	0.17938	0.304201	652	2	-0.09955	0.10325	0.47218	1	218	1	-0.09955
UBE2E1	5	0.40235	0.18733	0.315736	649	3	-0.41846	0.50239	0.7781	1	560	1	-0.41846
KDM5B	6	0.40569	0.18717	0.315736	653	3	-0.37413	0.52539	0.81584	1	571	1	-0.37413
CBX8	6	0.40581	0.18717	0.315736	654	3	-0.28464	0.56539	0.83927	1	596	1	-0.28464
UPF3B	6	0.40916	0.18718	0.315736	655	3	-0.1937	0.76379	0.93249	1	798	0	-0.1937
THUMPD2	6	0.4098	0.19131	0.317136	656	3	-0.38341	0.54623	0.82187	1	586	1	-0.38341
PRDM7	6	0.41342	0.19131	0.317136	657	3	-0.12977	0.06765	0.38112	1	162	3	-0.12977
BRWD3	6	0.41517	0.19131	0.317136	659	3	-0.31589	0.18165	0.55519	1	325	2	-0.31589
PAK1	6	0.4188	0.19132	0.317136	661	2	-0.39265	0.58476	0.85046	1	608	1	-0.39265
RBM41	6	0.41929	0.19132	0.317136	662	3	-0.25703	0.072923	0.39045	1	179	2	-0.25703
RC3H1	6	0.41938	0.19132	0.317136	663	3	-0.24129	0.009612	0.12327	1	29	1	-0.24129
H3F3B	6	0.42066	0.19132	0.317136	664	3	-0.36492	0.67115	0.8969	1	691	1	-0.36492
BPTF	6	0.42141	0.19132	0.317136	665	3	-0.3452	0.86275	0.97653	1	912	0	-0.3452
SMARCA2	6	0.42172	0.19132	0.317136	666	1	-0.014962	0.10911	0.47218	1	230	1	-0.014962
HMGN3	6	0.42182	0.19132	0.317136	667	3	-0.22472	0.20648	0.57451	1	355	2	-0.22472
SUPT7L	6	0.42245	0.19132	0.317136	669	3	-0.35548	0.20295	0.57451	1	350	2	-0.35548
MATR3	6	0.42474	0.19547	0.32162	670	3	-0.38585	0.013253	0.16398	1	41	1	-0.38585
NEIL1	6	0.42511	0.19547	0.32162	671	2	-0.29258	0.79627	0.9511	1	834	0	-0.29258
ELAVL2	6	0.42562	0.19547	0.32162	672	3	-0.34604	0.17149	0.53699	1	311	2	-0.34604
TRMT1	6	0.4266	0.19548	0.32162	673	2	-0.070056	0.55939	0.83339	1	591	1	-0.070056
MED12L	6	0.42809	0.19548	0.32162	674	3	-0.18845	0.18202	0.55519	1	326	2	-0.18845
DDX53	6	0.42867	0.20028	0.327576	675	2	-0.15477	0.062402	0.3647	1	152	2	-0.15477
KDM5C	6	0.42943	0.20028	0.327576	676	3	-0.48049	0.18087	0.55519	1	323	1	-0.48049
BBOX1	6	0.43097	0.20028	0.327576	677	2	-0.029415	0.070363	0.38113	1	172	2	-0.029415
METTL22	6	0.43101	0.20028	0.327576	678	3	-0.28724	0.6164	0.86205	1	641	1	-0.28724
ESRP1	6	0.43291	0.20541	0.335455	679	3	-0.27745	0.79035	0.94793	1	829	0	-0.27745
CPEB1	6	0.4351	0.20959	0.339796	680	2	-0.15027	0.63425	0.87349	1	656	1	-0.15027
MEX3C	6	0.43726	0.2096	0.339796	681	2	-0.21448	0.16834	0.52793	1	303	2	-0.21448
NTHL1	6	0.43783	0.2096	0.339796	682	2	-0.17695	0.54145	0.82186	1	582	1	-0.17695
MED13L	6	0.4384	0.2096	0.339796	683	1	0.26124	0.041027	0.28507	1	105	3	0.26124
PPFIA3	6	0.43897	0.2096	0.339796	684	1	0.043518	0.11328	0.47218	1	233	2	0.043518
ANP32E	5	0.41509	0.21363	0.3409	658	3	-0.51116	0.19972	0.56859	1	344	1	-0.51116
DAXX	5	0.41537	0.21363	0.3409	660	2	-0.16043	0.18227	0.53418	1	327	1	-0.16043
FKBP5	5	0.42209	0.21364	0.3409	668	3	-0.4053	0.8091	0.95523	1	852	0	-0.4053
IDH1	6	0.4401	0.2146	0.3409	685	3	-0.22189	0.56768	0.83928	1	599	1	-0.22189
PRDM10	6	0.44394	0.2146	0.3409	688	3	-0.07717	0.2381	0.62582	1	386	2	-0.07717
HMGB3	6	0.44575	0.2146	0.3409	690	3	-0.25359	0.26782	0.68507	1	420	1	-0.25359
MKRN3	6	0.44799	0.2146	0.3409	691	2	-0.16796	0.22944	0.61187	1	378	1	-0.16796
HDAC6	6	0.44967	0.21461	0.3409	692	2	-0.11119	0.54433	0.82187	1	584	1	-0.11119
RBM28	6	0.45038	0.21461	0.3409	693	3	-0.33433	0.11577	0.47218	1	240	1	-0.33433
SUZ12	6	0.45134	0.21461	0.3409	694	3	-0.61324	0.88314	0.98519	1	938	0	-0.61324
DAZL	6	0.45301	0.21461	0.3409	695	3	-0.36768	0.16042	0.52017	1	293	1	-0.36768
SAMD12	6	0.45355	0.21461	0.3409	696	3	-0.26803	0.55986	0.83339	1	592	1	-0.26803
TRIM33	6	0.45546	0.21461	0.3409	697	3	-0.37206	0.90345	0.9852	1	961	0	-0.37206
HDAC4	6	0.45714	0.21461	0.3409	698	2	-0.09065	0.012414	0.16398	1	39	2	-0.09065
POLDIP3	6	0.45969	0.21919	0.342769	699	3	-0.32551	0.84674	0.96837	1	897	0	-0.32551
CHD8	6	0.46294	0.21919	0.342769	700	3	-0.32933	0.10409	0.47218	1	222	2	-0.32933
TRMT44	6	0.46406	0.21919	0.342769	701	2	0.039412	0.19486	0.56457	1	339	2	0.039412
UNK	6	0.46625	0.21919	0.342769	703	3	-0.20964	0.13386	0.4969	1	256	1	-0.20964
SHANK1	6	0.46626	0.21919	0.342769	704	3	-0.28555	0.056676	0.35048	1	135	2	-0.28555
ZC3H6	6	0.46721	0.2192	0.342769	705	3	-0.28806	0.61183	0.86205	1	635	1	-0.28806
RBPMS	6	0.47002	0.2192	0.342769	706	2	-0.076764	0.019324	0.1776	1	58	2	-0.076764
MED28	6	0.47038	0.2192	0.342769	707	3	-0.34189	0.40997	0.76919	1	495	1	-0.34189
G3BP2	6	0.47165	0.2192	0.342769	708	3	-0.28614	0.18785	0.5552	1	333	1	-0.28614
OGT	6	0.47169	0.2192	0.342769	709	2	-0.076343	0.35015	0.73407	1	467	1	-0.076343
PHF1	6	0.47218	0.2192	0.342769	710	3	-0.30977	0.27558	0.68508	1	431	1	-0.30977
CARM1	6	0.47451	0.22436	0.347904	711	3	-0.26729	0.87046	0.97977	1	922	0	-0.26729
ZC3H8	6	0.47702	0.22436	0.347904	712	2	-0.17482	0.29297	0.71172	1	438	1	-0.17482
SAMD9	6	0.47809	0.22437	0.347904	714	2	0.052522	0.62011	0.86782	1	644	1	0.052522
ZC3H12B	6	0.4782	0.22437	0.347904	715	2	0.19868	0.088037	0.4281	1	199	2	0.19868
SASH1	6	0.47959	0.22437	0.347904	716	3	-0.28358	0.50169	0.8046	1	559	1	-0.28358
PCGF1	6	0.48072	0.22437	0.347904	718	3	-0.27535	0.9024	0.9852	1	960	0	-0.27535
HNRNPA1L2	6	0.48434	0.22916	0.351396	720	3	-0.21663	0.19555	0.56458	1	340	1	-0.21663
PAPSS2	6	0.485	0.22916	0.351396	721	1	-0.055417	0.68227	0.89691	1	706	1	-0.055417
CNKSR3	6	0.48504	0.22916	0.351396	722	3	-0.29209	0.39016	0.75158	1	490	1	-0.29209
LEPREL1	6	0.4854	0.22916	0.351396	723	3	-0.38339	0.20698	0.57451	1	356	1	-0.38339
ANKS1A	6	0.48656	0.22916	0.351396	724	3	-0.2562	0.58608	0.85046	1	611	1	-0.2562
DND1	6	0.49005	0.22917	0.351396	726	3	-0.23213	0.14164	0.50461	1	270	2	-0.23213
ZC3H14	6	0.49132	0.22917	0.351396	728	2	-0.090895	0.043757	0.29277	1	111	2	-0.090895
ASF1A	6	0.49184	0.22917	0.351396	729	2	-0.094614	0.57314	0.84468	1	602	1	-0.094614
METTL4	6	0.49653	0.23487	0.359642	731	2	-0.011643	0.46785	0.79253	1	537	1	-0.011643
MLLT6	5	0.44113	0.2369	0.361256	686	3	-0.63548	0.72718	0.91516	1	761	0	-0.63548
PRKCD	5	0.44256	0.2369	0.361256	687	3	-0.33387	0.71923	0.91516	1	754	0	-0.33387
CDK18	5	0.44569	0.23691	0.361256	689	3	-0.29687	0.82159	0.96502	1	872	0	-0.29687
HNRNPA0	6	0.49808	0.24096	0.365921	733	2	-0.17357	0.66344	0.8969	1	683	1	-0.17357
HR	6	0.50207	0.24096	0.365921	734	3	-0.17626	0.25999	0.68507	1	408	1	-0.17626
JHDM1D	6	0.50302	0.24096	0.365921	735	3	-0.33376	0.043333	0.28508	1	110	2	-0.33376
NAP1L1	5	0.46513	0.24459	0.370444	702	3	-0.46568	0.77399	0.92387	1	811	0	-0.46568
ANKS3	6	0.50468	0.24628	0.370444	736	2	-0.27344	0.53663	0.81585	1	578	1	-0.27344
PABPC4	6	0.50491	0.24628	0.370444	737	3	-0.1929	0.16233	0.52017	1	295	2	-0.1929
RBM20	6	0.50528	0.24628	0.370444	738	3	-0.33056	0.053456	0.33177	1	131	1	-0.33056
ZC3H12A	6	0.50681	0.24629	0.370444	739	3	-0.12984	0.15369	0.51217	1	286	2	-0.12984
MEN1	6	0.50716	0.24629	0.370444	740	3	-0.13157	0.66566	0.8969	1	685	1	-0.13157
CHD2	6	0.50783	0.24629	0.370444	741	1	-0.13384	0.83255	0.95428	1	887	0	-0.13384
PPFIA2	6	0.51249	0.25263	0.375897	743	3	-0.27148	0.80396	0.9511	1	842	0	-0.27148
RBM43	6	0.51281	0.25263	0.375897	745	3	-0.36741	0.69581	0.90812	1	722	0	-0.36741
BOLL	6	0.51341	0.25263	0.375897	746	2	0.030234	0.019599	0.1776	1	60	3	0.030234
HMGN1	6	0.52162	0.25264	0.375897	748	3	-0.33878	0.7953	0.9511	1	833	0	-0.33878
TRMT2A	6	0.52192	0.25264	0.375897	749	2	-0.09533	0.21181	0.57452	1	364	2	-0.09533
RBMS3	6	0.5257	0.25264	0.375897	751	3	-0.22103	0.72554	0.91855	1	759	0	-0.22103
SAMHD1	6	0.52601	0.25264	0.375897	752	3	-0.30625	0.28467	0.70644	1	435	1	-0.30625
PARP10	6	0.52682	0.25264	0.375897	753	2	0.046332	0.14519	0.51216	1	274	2	0.046332
TCF20	5	0.47717	0.26375	0.391902	713	3	-0.49267	0.73175	0.91947	1	768	0	-0.49267
PADI2	5	0.48031	0.26825	0.39669	717	2	-0.3302	0.95194	0.99247	1	1029	0	-0.3302
UHRF2	5	0.48376	0.26825	0.39669	719	2	-0.11685	0.098154	0.38613	1	211	1	-0.11685
CDY1	6	0.531	0.27092	0.39669	755	2	0.071605	0.046744	0.30065	1	117	3	0.071605
PJA2	6	0.53134	0.27092	0.39669	756	3	-0.3373	0.28397	0.70644	1	434	1	-0.3373
METTL5	6	0.53169	0.27092	0.39669	757	2	0.043547	0.26489	0.68507	1	415	2	0.043547
ZBTB33	6	0.53177	0.27092	0.39669	758	2	-0.24303	0.26009	0.68507	1	410	2	-0.24303
RCOR1	6	0.53239	0.27092	0.39669	759	2	-0.23648	0.13492	0.4969	1	258	2	-0.23648
BRDT	6	0.53273	0.27092	0.39669	760	2	-0.11339	0.29641	0.71172	1	440	1	-0.11339
PABPC1L	6	0.53323	0.27092	0.39669	761	3	-0.27243	0.76953	0.94055	1	805	0	-0.27243
RAP1B	6	0.53479	0.27093	0.39669	762	3	-0.22919	0.19102	0.56457	1	336	2	-0.22919
RBMXL2	6	0.53663	0.27093	0.39669	764	2	-0.061113	0.64871	0.89085	1	667	1	-0.061113
LBR	5	0.48939	0.27815	0.403527	725	2	-0.25723	0.24482	0.61663	1	392	1	-0.25723
JADE1	5	0.4909	0.27815	0.403527	727	1	0.25241	0.033532	0.24791	1	89	3	0.25241
HDGFL1	5	0.4921	0.27815	0.403527	730	3	-0.24143	0.6527	0.87065	1	673	0	-0.24143
PIWIL4	5	0.49698	0.27816	0.403527	732	3	-0.50599	0.92888	0.98927	1	996	0	-0.50599
KHSRP	6	0.53792	0.27706	0.403527	765	3	-0.30429	0.69649	0.90812	1	725	0	-0.30429
CPEB3	6	0.53917	0.27707	0.403527	767	3	-0.27049	0.91007	0.98626	1	968	0	-0.27049
ING5	6	0.54033	0.27707	0.403527	768	3	-0.31968	0.6726	0.8969	1	693	1	-0.31968
CARHSP1	6	0.54137	0.28409	0.405231	769	2	-0.25926	0.84979	0.96838	1	900	0	-0.25926
RALY	6	0.54229	0.28409	0.405231	770	3	-0.21091	0.1436	0.51216	1	272	1	-0.21091
PARP12	6	0.54322	0.28409	0.405231	771	3	-0.3225	0.94907	0.99492	1	1022	0	-0.3225
RBMY1A1	6	0.54411	0.28409	0.405231	772	2	0.076265	0.067805	0.38112	1	163	3	0.076265
METTL7A	6	0.54509	0.28409	0.405231	773	3	-0.11172	0.22723	0.60472	1	376	2	-0.11172
SUV420H2	6	0.54576	0.28409	0.405231	775	1	-0.082113	0.21074	0.57452	1	362	2	-0.082113
SMARCA4	6	0.54623	0.2841	0.405231	776	2	0.062852	0.04725	0.30065	1	119	3	0.062852
EGLN2	6	0.54634	0.2841	0.405231	777	3	-0.16305	0.14117	0.50461	1	269	1	-0.16305
HELLS	6	0.54813	0.2841	0.405231	779	2	0.15117	0.050745	0.3238	1	124	3	0.15117
WRN	6	0.54925	0.2841	0.405231	780	3	-0.26827	0.27418	0.68508	1	428	1	-0.26827
INO80	6	0.54993	0.2841	0.405231	782	2	-0.10383	0.26674	0.68507	1	418	2	-0.10383
CHD9	6	0.55097	0.2841	0.405231	784	1	0.04154	0.12073	0.479	1	243	2	0.04154
SYNCRIP	6	0.55101	0.2841	0.405231	785	3	-0.49671	0.077776	0.41539	1	185	1	-0.49671
CLOCK	5	0.50893	0.2909	0.411695	742	1	-0.032342	0.13577	0.45315	1	261	2	-0.032342
SND1	5	0.51267	0.29091	0.411695	744	2	-0.22185	0.71644	0.91516	1	749	0	-0.22185
CDK8	5	0.51882	0.29091	0.411695	747	2	-0.20815	0.22441	0.60214	1	374	1	-0.20815
TMEM63A	6	0.55232	0.29162	0.411695	786	2	-0.19803	0.71827	0.91345	1	753	0	-0.19803
BTAF1	6	0.55256	0.29162	0.411695	787	3	-0.39774	0.59999	0.856	1	624	1	-0.39774
METTL24	6	0.55266	0.29162	0.411695	788	3	-0.19566	0.17041	0.52793	1	309	2	-0.19566
PABPC3	6	0.55318	0.29162	0.411695	789	3	-0.084509	0.10525	0.47218	1	224	2	-0.084509
RBM8A	6	0.55332	0.29162	0.411695	790	1	-0.17279	0.082918	0.42187	1	193	1	-0.17279
EED	6	0.55613	0.29937	0.421044	791	1	0.11424	0.020226	0.1776	1	64	2	0.11424
RNF40	6	0.55742	0.29938	0.421044	792	2	-0.06024	0.1439	0.51216	1	273	2	-0.06024
PABPN1L	6	0.55752	0.29938	0.421044	793	3	-0.15558	0.83234	0.95428	1	886	0	-0.15558
RAD54L2	6	0.55846	0.30374	0.426101	795	2	-0.16145	0.93508	0.9927	1	1003	0	-0.16145
EZH1	6	0.55907	0.30375	0.426101	796	3	-0.19396	0.92862	0.9912	1	995	0	-0.19396
KDM4E	5	0.52312	0.30595	0.428639	750	2	-0.31916	0.10378	0.40164	1	220	1	-0.31916
CPSF7	6	0.56032	0.31259	0.437382	797	2	-0.21468	0.024837	0.19301	1	74	2	-0.21468
ZC3H12C	6	0.56401	0.31718	0.443245	798	1	0.10629	0.10379	0.47218	1	221	2	0.10629
TARBP2	5	0.52856	0.32459	0.453036	754	2	-0.029511	0.52096	0.7925	1	568	1	-0.029511
FKBP2	5	0.53622	0.3297	0.459577	763	2	-0.18638	0.86702	0.97165	1	916	0	-0.18638
PCBP4	6	0.56525	0.33433	0.462549	799	3	-0.33354	0.10744	0.47218	1	227	1	-0.33354
JMJD8	6	0.56677	0.33433	0.462549	801	2	0.043712	0.66269	0.8969	1	681	1	0.043712
SIRT1	6	0.56803	0.33433	0.462549	803	3	-0.12047	0.40938	0.76918	1	494	1	-0.12047
ANKRD17	6	0.56905	0.33433	0.462549	804	2	-0.033191	0.0055138	0.078423	1	18	2	-0.033191
MBD6	6	0.57088	0.33434	0.462549	805	2	-0.03694	0.20471	0.57451	1	352	2	-0.03694
SAMSN1	6	0.57133	0.33434	0.462549	806	3	-0.27535	0.050819	0.3238	1	125	2	-0.27535
ATAD2B	5	0.53864	0.33493	0.462775	766	2	-0.29569	0.67229	0.88296	1	692	0	-0.29569
HIF1AN	6	0.57455	0.33898	0.467219	808	2	-0.20399	0.73266	0.91855	1	769	0	-0.20399
RBM45	6	0.57621	0.33899	0.467219	809	2	-0.20735	0.50885	0.8046	1	562	1	-0.20735
HDGFRP3	5	0.54511	0.34805	0.477677	774	2	-0.20568	0.032877	0.2399	1	85	1	-0.20568
TDRD7	5	0.54649	0.34805	0.477677	778	2	-0.25578	0.68159	0.88297	1	704	0	-0.25578
L3MBTL1	6	0.57764	0.3483	0.477677	810	2	0.011572	0.23092	0.61187	1	379	2	0.011572
PARN	6	0.58184	0.34831	0.477677	811	3	-0.13981	0.18236	0.55519	1	328	2	-0.13981
LEMD3	4	0.56731	0.34929	0.478435	802	2	-0.23864	0.76658	0.93975	1	803	0	-0.23864
TDRD12	5	0.54949	0.3536	0.483145	781	2	0.12788	0.21625	0.60214	1	368	1	0.12788
AGO3	5	0.55039	0.35361	0.483145	783	2	-0.13832	0.045209	0.27703	1	113	2	-0.13832
FANCD2	5	0.55787	0.3671	0.500967	794	2	-0.32714	0.27432	0.64512	1	429	1	-0.32714
CASKIN2	6	0.58824	0.36847	0.501587	812	3	-0.20394	0.52932	0.81585	1	575	1	-0.20394
PABPC5	6	0.58855	0.36847	0.501587	813	3	-0.089701	0.063867	0.3699	1	154	2	-0.089701
FBXL19	5	0.56553	0.37816	0.51353	800	2	-0.24088	0.88033	0.97683	1	932	0	-0.24088
MBTD1	5	0.57267	0.37817	0.51353	807	2	-0.17667	0.12655	0.43608	1	249	2	-0.17667
EPHB1	6	0.59178	0.3835	0.519498	814	2	-0.12271	0.13874	0.5046	1	267	2	-0.12271
PRDM5	6	0.59341	0.38351	0.519498	815	3	0.060927	0.019545	0.1776	1	59	3	0.060927
PWWP2B	5	0.60425	0.39099	0.528993	821	2	-0.022391	0.71756	0.91516	1	751	0	-0.022391
PHF10	5	0.61713	0.39648	0.535762	831	2	0.012547	0.14901	0.47201	1	280	2	0.012547
ZFP36	6	0.59561	0.40139	0.541059	816	2	0.060235	0.63225	0.87349	1	654	1	0.060235
EPHA3	6	0.59735	0.4014	0.541059	817	3	-0.2984	0.75453	0.92789	1	792	0	-0.2984
TP53BP1	5	0.61927	0.40187	0.541059	833	1	0.040628	0.60709	0.85003	1	632	1	0.040628
YY1	6	0.59886	0.40964	0.546199	818	3	-0.14498	0.20394	0.57451	1	351	2	-0.14498
METTL15	6	0.60158	0.40964	0.546199	819	3	-0.29758	0.91359	0.98627	1	976	0	-0.29758
TDRD10	6	0.60218	0.40964	0.546199	820	3	-0.13763	0.73933	0.92332	1	773	0	-0.13763
PTBP1	6	0.60519	0.40965	0.546199	822	3	-0.27627	0.84245	0.96572	1	893	0	-0.27627
SFMBT2	6	0.60669	0.40965	0.546199	823	3	-0.22972	0.0032126	0.0509	1	14	1	-0.22972
CUL4B	6	0.60763	0.40965	0.546199	824	1	0.006169	0.014303	0.16779	1	43	2	0.006169
HMGA1	6	0.60851	0.40965	0.546199	825	2	0.12092	0.081207	0.4154	1	189	2	0.12092
NAP1L2	5	0.63147	0.40817	0.546199	846	2	-0.24655	0.38587	0.71564	1	488	1	-0.24655
USP21	6	0.60947	0.4284	0.566485	826	2	-0.17404	0.0041289	0.06689	1	16	1	-0.17404
NCOR1	6	0.60974	0.4284	0.566485	827	1	0.2903	0.023483	0.18791	1	73	3	0.2903
ZC3H7B	6	0.61299	0.4284	0.566485	828	3	-0.19591	0.19631	0.56458	1	341	1	-0.19591
HMGB2	6	0.61391	0.4284	0.566485	829	2	0.12929	0.063073	0.3699	1	153	1	0.12929
LSMD1	6	0.6164	0.42841	0.566485	830	2	-0.079872	0.47488	0.79253	1	542	1	-0.079872
ALKBH2	6	0.61865	0.42841	0.566485	832	3	-0.089527	0.24339	0.64625	1	390	1	-0.089527
RAG2	5	0.64706	0.42846	0.566485	860	2	-0.40949	0.77329	0.92386	1	810	0	-0.40949
HELZ	6	0.61931	0.44219	0.571655	834	2	-0.1553	0.46349	0.79253	1	533	1	-0.1553
APTX	6	0.62256	0.44219	0.571655	835	2	0.10897	0.69615	0.90812	1	723	0	0.10897
RCOR3	6	0.62311	0.44219	0.571655	836	3	-0.28798	0.055278	0.35047	1	134	2	-0.28798
ASZ1	6	0.62459	0.44219	0.571655	837	3	-0.14414	0.65215	0.89085	1	671	1	-0.14414
FMR1	6	0.62548	0.44219	0.571655	838	3	-0.21092	0.84166	0.96572	1	892	0	-0.21092
MBNL2	6	0.62575	0.44219	0.571655	839	2	-0.0095516	0.0213	0.17761	1	68	2	-0.0095516
RCAN2	6	0.62622	0.44219	0.571655	840	1	-0.17054	0.63741	0.87349	1	659	1	-0.17054
YY2	6	0.62725	0.44219	0.571655	841	3	-0.11614	0.13747	0.4969	1	265	2	-0.11614
HMGB4	6	0.62755	0.44219	0.571655	842	3	-0.16543	0.11538	0.47218	1	239	2	-0.16543
UNKL	6	0.62814	0.44219	0.571655	843	3	-0.17122	0.11078	0.47218	1	232	1	-0.17122
L3MBTL3	6	0.62985	0.4422	0.571655	844	2	-0.061067	0.78809	0.94793	1	826	0	-0.061067
ZC3HAV1L	6	0.63105	0.4422	0.571655	845	2	0.70952	0.00025459	0.0093584	1	4	4	0.70952
METTL6	6	0.63226	0.4422	0.571655	847	3	-0.2895	0.67441	0.89691	1	694	1	-0.2895
HIST1H1T	6	0.63285	0.4422	0.571655	848	3	0.061993	0.019927	0.1776	1	63	3	0.061993
METTL21C	6	0.63403	0.4422	0.571655	849	3	-0.10489	0.80514	0.9511	1	845	0	-0.10489
SHPRH	6	0.6355	0.4422	0.571655	850	3	-0.31752	0.073471	0.39046	1	180	1	-0.31752
RBM12	6	0.63623	0.4422	0.571655	851	1	0.19087	0.034763	0.25858	1	91	3	0.19087
SS18	5	0.6655	0.43542	0.571655	872	2	0.15938	0.44658	0.73649	1	520	1	0.15938
DPF1	5	0.67728	0.43542	0.571655	879	2	0.0042811	0.43891	0.73648	1	515	1	0.0042811
PPFIBP1	6	0.63725	0.44653	0.576568	852	3	-0.45356	0.76845	0.93664	1	804	0	-0.45356
RBM44	6	0.63901	0.45132	0.579375	853	3	-0.18403	0.15172	0.51217	1	284	2	-0.18403
DNMT3A	6	0.63959	0.45132	0.579375	854	3	-0.21157	0.18133	0.55519	1	324	2	-0.21157
NTMT1	6	0.64134	0.45132	0.579375	855	2	-0.083219	0.098204	0.45389	1	212	1	-0.083219
E2F6	6	0.64309	0.45132	0.579375	856	3	-0.2087	0.54049	0.82186	1	580	1	-0.2087
USP16	6	0.64474	0.45132	0.579375	857	2	-0.083773	0.67477	0.89691	1	696	1	-0.083773
ENOX2	6	0.64571	0.46426	0.594605	858	3	-0.24322	0.62864	0.87348	1	652	1	-0.24322
YTHDF3	6	0.64601	0.46427	0.594605	859	2	-0.071046	0.018295	0.17244	1	57	2	-0.071046
TARDBP	6	0.64774	0.46893	0.597297	861	3	-0.14721	0.82235	0.95111	1	873	0	-0.14721
TDG	6	0.64909	0.46893	0.597297	862	1	0.27049	0.016577	0.1678	1	50	3	0.27049
MED31	6	0.64948	0.46893	0.597297	863	3	-0.27366	0.89616	0.9852	1	948	0	-0.27366
METTL21A	6	0.65139	0.46894	0.597297	864	2	-0.060168	0.66602	0.8969	1	686	1	-0.060168
ASXL2	5	0.70595	0.46907	0.597297	892	2	0.11505	0.47417	0.75057	1	541	1	0.11505
HNRNPH2	6	0.65444	0.47718	0.606222	865	2	-0.11828	0.26046	0.68507	1	411	2	-0.11828
DDHD2	6	0.65531	0.47718	0.606222	866	2	-0.28138	0.057838	0.3553	1	139	1	-0.28138
AKAP1	6	0.65859	0.48207	0.606309	867	2	-0.064432	0.20153	0.56458	1	349	2	-0.064432
H2AFY	6	0.65971	0.48207	0.606309	868	2	-0.1358	0.69819	0.90812	1	729	0	-0.1358
CECR2	6	0.66275	0.48207	0.606309	869	2	-0.0084943	0.03298	0.25224	1	87	2	-0.0084943
RBM5	6	0.66482	0.48208	0.606309	870	2	-0.10916	0.094826	0.44215	1	207	1	-0.10916
UHRF1	6	0.66529	0.48208	0.606309	871	1	-0.13029	0.81141	0.9511	1	856	0	-0.13029
SMARCD3	6	0.66571	0.48208	0.606309	873	2	0.0077561	0.16804	0.52793	1	302	2	0.0077561
A1CF	6	0.6675	0.48208	0.606309	874	2	-0.11428	0.26356	0.68507	1	413	1	-0.11428
PPFIA1	6	0.66786	0.48208	0.606309	875	2	-0.2124	0.91996	0.98945	1	987	0	-0.2124
TP73	6	0.66896	0.48693	0.606309	876	1	0.000637	0.68788	0.9026	1	713	1	0.000637
CPSF4L	6	0.67405	0.49207	0.606309	877	2	-0.19965	0.17384	0.537	1	312	1	-0.19965
RBMXL3	6	0.67506	0.49207	0.606309	878	2	-0.06478	0.19137	0.56457	1	337	2	-0.06478
SETMAR	6	0.67907	0.49207	0.606309	880	1	-0.077532	0.26563	0.68507	1	416	2	-0.077532
ALKBH3	6	0.68141	0.49207	0.606309	881	2	0.11211	0.49445	0.80459	1	555	1	0.11211
BMI1	6	0.68455	0.49207	0.606309	882	2	-0.10125	0.29846	0.71172	1	442	1	-0.10125
ZNF74	6	0.68544	0.49207	0.606309	883	2	-0.18534	0.47996	0.79836	1	546	1	-0.18534
NOVA2	6	0.68768	0.49207	0.606309	884	2	-0.085251	0.13793	0.4969	1	266	2	-0.085251
SCML4	6	0.68825	0.49207	0.606309	885	2	-0.11669	0.079493	0.4154	1	186	1	-0.11669
PRDM2	6	0.68967	0.49207	0.606309	886	2	-0.18346	0.076916	0.41539	1	184	1	-0.18346
HNRNPH3	6	0.69444	0.49208	0.606309	887	2	0.046905	0.072152	0.39045	1	175	2	0.046905
PTBP2	6	0.69547	0.49208	0.606309	888	2	-0.18968	0.098859	0.45389	1	213	2	-0.18968
EPHB3	6	0.69717	0.49208	0.606309	889	2	-0.085921	0.05691	0.35048	1	137	2	-0.085921
ATAD2	6	0.70323	0.49208	0.606309	890	2	-0.30405	0.59956	0.856	1	623	1	-0.30405
BRWD1	6	0.70523	0.49208	0.606309	891	1	-0.047812	0.24595	0.6687	1	394	2	-0.047812
ARAP1	6	0.70722	0.49208	0.606309	893	1	0.16921	0.019923	0.1776	1	62	2	0.16921
MED24	6	0.71165	0.49208	0.606309	894	1	0.014663	0.10828	0.47218	1	229	2	0.014663
H1FNT	6	0.71214	0.49208	0.606309	895	2	0.034571	0.058152	0.3553	1	141	3	0.034571
UHMK1	6	0.71246	0.49208	0.606309	896	1	0.37989	0.0033185	0.050908	1	15	4	0.37989
NEIL2	6	0.71827	0.49788	0.610065	897	2	0.3022	0.016235	0.1678	1	49	3	0.3022
CNKSR1	6	0.71891	0.49788	0.610065	898	1	0.17433	0.044997	0.29277	1	112	3	0.17433
NAP1L4	6	0.71955	0.49788	0.610065	899	1	0.064037	0.67657	0.89691	1	699	1	0.064037
CSDE1	6	0.72272	0.49789	0.610065	900	1	0.60687	0.00015775	0.0060581	1	3	5	0.60687
PRDM6	6	0.72335	0.49789	0.610065	901	2	-0.20408	0.25712	0.67536	1	403	1	-0.20408
MSH6	5	0.73014	0.50447	0.617445	904	1	0.077064	0.11475	0.41969	1	236	2	0.077064
ZC3H15	6	0.72805	0.50978	0.61915	902	2	0.0035033	0.82815	0.95111	1	877	0	0.0035033
BICC1	6	0.72866	0.50978	0.61915	903	1	0.045565	0.24919	0.66871	1	398	2	0.045565
ANKS1B	6	0.73118	0.50978	0.61915	905	2	0.12152	0.016729	0.1678	1	51	3	0.12152
RALYL	6	0.73325	0.50978	0.61915	906	2	0.41629	9.5185e-05	0.0037622	1	2	3	0.41629
DAZAP1	6	0.73328	0.50978	0.61915	907	2	-0.011342	0.093451	0.44214	1	205	2	-0.011342
SCMH1	6	0.73873	0.50979	0.61915	908	2	-0.17086	0.96216	0.99584	1	1041	0	-0.17086
LEPRE1	6	0.73993	0.50979	0.61915	909	2	-0.21678	0.52588	0.81584	1	572	1	-0.21678
SGMS1	6	0.74231	0.51623	0.625605	910	1	-0.099113	0.61888	0.86782	1	642	1	-0.099113
TET1	6	0.74524	0.51624	0.625605	912	2	-0.02167	0.66455	0.8969	1	684	1	-0.02167
PRDM9	6	0.7495	0.52948	0.638852	913	2	-0.087597	0.25209	0.67535	1	401	2	-0.087597
DGKD	6	0.75049	0.52948	0.638852	914	2	0.0025437	0.073957	0.39046	1	181	2	0.0025437
ZFP36L1	6	0.75066	0.52948	0.638852	915	2	-0.10798	0.064813	0.36991	1	155	1	-0.10798
RNF113B	6	0.75099	0.52948	0.638852	916	2	-0.11518	0.20048	0.56458	1	347	2	-0.11518
ACO1	6	0.75425	0.5368	0.639999	918	2	-0.073981	0.036652	0.26935	1	94	1	-0.073981
SCML1	6	0.75624	0.5368	0.639999	919	2	-0.021664	0.1636	0.52017	1	298	1	-0.021664
DNMT3L	6	0.76006	0.5368	0.639999	920	2	0.14743	0.029089	0.23645	1	80	3	0.14743
RDM1	6	0.76018	0.5368	0.639999	921	2	-0.11981	0.67729	0.89691	1	701	1	-0.11981
PRDM16	6	0.76046	0.5368	0.639999	922	2	-0.25902	0.67006	0.8969	1	688	1	-0.25902
BAZ2A	6	0.762	0.53681	0.639999	923	2	-0.19407	0.045527	0.29277	1	114	1	-0.19407
MBNL3	6	0.76344	0.53681	0.639999	924	2	-0.15761	0.06655	0.37536	1	159	2	-0.15761
RBM46	6	0.76352	0.53681	0.639999	925	1	0.058294	0.3785	0.75157	1	485	1	0.058294
RBM11	6	0.76517	0.53681	0.639999	926	1	-0.011465	0.051674	0.32381	1	129	3	-0.011465
PCBP3	6	0.76584	0.53681	0.639999	927	2	-0.15428	0.49497	0.80459	1	556	1	-0.15428
SMARCAD1	6	0.76736	0.53681	0.639999	929	1	0.1728	0.15468	0.51217	1	288	2	0.1728
CHEK2	5	0.74353	0.53762	0.640269	911	2	-0.27834	0.73309	0.91947	1	770	0	-0.27834
KDM6A	6	0.77088	0.54653	0.649495	930	1	-0.065063	0.69954	0.90812	1	732	0	-0.065063
RBM4B	6	0.7762	0.54654	0.649495	932	2	0.051067	0.11903	0.47218	1	242	2	0.051067
RBM26	6	0.77897	0.55607	0.659416	933	2	-0.25408	0.24629	0.6687	1	395	1	-0.25408
SAMD3	6	0.7791	0.55608	0.659416	934	1	-0.15365	0.10761	0.47218	1	228	2	-0.15365
PHF3	6	0.77988	0.56295	0.664716	935	1	0.2155	0.028993	0.23645	1	79	3	0.2155
PUM2	6	0.7804	0.56295	0.664716	936	2	-0.18645	0.12568	0.47901	1	248	1	-0.18645
TROVE2	6	0.78195	0.56295	0.664716	937	2	-0.22423	0.06584	0.37535	1	157	2	-0.22423
CNKSR2	6	0.78325	0.56296	0.664716	938	2	-0.091774	0.81026	0.9511	1	853	0	-0.091774
TDRD1	5	0.75171	0.56425	0.66553	917	1	0.36988	0.018196	0.14352	1	56	3	0.36988
EPHA8	6	0.7906	0.57158	0.671303	941	2	0.10338	0.012288	0.16397	1	37	3	0.10338
RFTN1	6	0.79119	0.57158	0.671303	942	2	-0.27989	0.31673	0.7232	1	453	1	-0.27989
SAMD10	6	0.79283	0.57158	0.671303	943	2	-0.17498	0.13524	0.4969	1	259	2	-0.17498
UBE2A	6	0.7934	0.57158	0.671303	944	2	0.096063	0.028256	0.23059	1	78	3	0.096063
MKRN2	6	0.79384	0.5787	0.676797	945	2	-0.079562	0.068843	0.38113	1	166	2	-0.079562
RAVER1	6	0.79481	0.5787	0.676797	946	2	-0.21071	0.14602	0.51216	1	276	1	-0.21071
CCNO	6	0.79516	0.57871	0.676797	947	2	-0.08093	0.093733	0.44214	1	206	2	-0.08093
MLL3	6	0.7956	0.57871	0.676797	948	2	0.028999	0.069095	0.38113	1	168	2	0.028999
ERCC5	5	0.76714	0.58075	0.678459	928	1	0.45208	0.00088767	0.01404	1	8	4	0.45208
ALKBH4	6	0.79749	0.58643	0.682933	949	2	-0.12291	0.29778	0.71172	1	441	1	-0.12291
CUL4A	6	0.798	0.58643	0.682933	951	2	-0.14415	0.21039	0.57452	1	360	2	-0.14415
METTL10	6	0.79843	0.58643	0.682933	952	2	-0.14052	0.33329	0.7287	1	459	1	-0.14052
HIRA	6	0.80381	0.59535	0.692584	953	2	0.0022728	0.14279	0.50461	1	271	2	0.0022728
SNRPN	6	0.80763	0.60297	0.694873	954	2	0.26988	0.015563	0.1678	1	44	3	0.26988
ZC3H7A	6	0.8091	0.60297	0.694873	955	2	-0.12867	0.040431	0.28507	1	103	2	-0.12867
TAF15	6	0.81077	0.60297	0.694873	956	2	0.04494	0.70623	0.90813	1	740	0	0.04494
CCAR1	6	0.81285	0.60298	0.694873	957	2	-0.033774	0.062212	0.3647	1	150	3	-0.033774
KIAA0430	6	0.81388	0.60298	0.694873	958	2	0.040993	0.051699	0.32381	1	130	3	0.040993
ZC3H11A	6	0.81414	0.60298	0.694873	959	1	-0.10901	0.52736	0.81584	1	574	1	-0.10901
CHD5	6	0.8147	0.60298	0.694873	960	2	0.0073523	0.74585	0.92333	1	780	0	0.0073523
TDRKH	6	0.81504	0.60298	0.694873	961	1	-0.13386	0.76296	0.93249	1	796	0	-0.13386
SASH3	6	0.81728	0.60298	0.694873	962	1	0.23891	0.011281	0.13962	1	36	3	0.23891
USP27X	5	0.7756	0.60776	0.698205	931	2	-0.14078	0.080387	0.34732	1	187	1	-0.14078
DPF3	5	0.78444	0.60777	0.698205	939	2	-0.22318	0.74253	0.91947	1	777	0	-0.22318
TDRD3	5	0.78631	0.60777	0.698205	940	2	0.35622	0.032177	0.2399	1	84	3	0.35622
THUMPD1	6	0.8214	0.61144	0.701689	964	2	-0.04005	0.81817	0.95111	1	868	0	-0.04005
ASXL3	5	0.79785	0.6145	0.704477	950	1	0.0072342	0.32779	0.67317	1	458	1	0.0072342
PLOD2	6	0.82343	0.61859	0.705512	965	2	0.078183	0.17007	0.52793	1	308	2	0.078183
ZC3HAV1	6	0.82387	0.61859	0.705512	966	2	-0.29418	0.89671	0.9852	1	950	0	-0.29418
MTA1	6	0.8242	0.61859	0.705512	967	2	-0.12875	0.20932	0.57452	1	358	2	-0.12875
HDAC11	6	0.82452	0.6186	0.705512	968	1	-0.016772	0.12364	0.479	1	246	2	-0.016772
RBM6	6	0.82479	0.6186	0.705512	969	2	-0.15659	0.24193	0.64624	1	389	2	-0.15659
PHYH	6	0.82751	0.62581	0.712999	970	1	-0.15122	0.20861	0.57452	1	357	2	-0.15122
PHRF1	5	0.82062	0.63131	0.718521	963	1	-0.25054	0.89126	0.98009	1	944	0	-0.25054
SUV39H2	6	0.83234	0.64154	0.729415	971	1	-0.18232	0.60383	0.85601	1	628	1	-0.18232
RC3H2	6	0.8347	0.64942	0.737608	972	2	-0.15645	0.23701	0.62582	1	385	2	-0.15645
SATB1	5	0.83864	0.65217	0.739974	974	1	0.27911	0.040808	0.2722	1	104	3	0.27911
SMUG1	6	0.83755	0.65758	0.745344	973	2	-0.12271	0.72335	0.91855	1	756	0	-0.12271
RBMY1D	2	0.85503	0.66192	0.749495	987	0	-0.046552	0.48681	0.72496	1	551	0	-0.046552
MECP2	6	0.84036	0.67434	0.76045	975	2	-0.075534	0.30933	0.71173	1	450	1	-0.075534
ENOX1	6	0.84067	0.67434	0.76045	976	2	0.33024	0.0062898	0.087678	1	20	4	0.33024
PABPC1L2A	6	0.84184	0.67435	0.76045	977	2	-0.014142	0.33982	0.7287	1	463	1	-0.014142
CUL5	6	0.84265	0.67435	0.76045	978	1	0.17326	0.041098	0.28507	1	106	1	0.17326
PRDM13	6	0.84588	0.68096	0.76712	979	2	0.14212	0.0031507	0.048532	1	13	3	0.14212
SEC23IP	6	0.85109	0.69029	0.77135	980	2	-0.13504	0.57584	0.84469	1	605	1	-0.13504
KDM3A	6	0.85127	0.69029	0.77135	981	2	-0.1669	0.87262	0.9827	1	923	0	-0.1669
ANKS4B	6	0.85233	0.6903	0.77135	982	2	0.043489	0.69238	0.90812	1	719	0	0.043489
PAPSS1	6	0.85286	0.6903	0.77135	983	2	-0.17899	0.68403	0.89691	1	708	1	-0.17899
SMARCA1	6	0.85356	0.6903	0.77135	984	2	0.013667	0.74761	0.92333	1	783	0	0.013667
PHF21A	6	0.8547	0.6903	0.77135	985	2	0.20685	0.068581	0.38112	1	165	3	0.20685
KIAA0020	6	0.85483	0.6903	0.77135	986	1	0.3073	0.0019485	0.035304	1	10	3	0.3073
SUV420H1	6	0.85531	0.6903	0.77135	988	2	-0.17275	0.054334	0.34098	1	132	1	-0.17275
MUM1	5	0.87049	0.69289	0.773464	997	1	0.013069	0.37596	0.71563	1	483	1	0.013069
ALKBH7	6	0.85973	0.70839	0.783642	989	1	0.18555	0.049956	0.3238	1	123	3	0.18555
ZCCHC17	6	0.86292	0.70839	0.783642	990	1	0.31647	0.0068137	0.093221	1	22	4	0.31647
NAB2	6	0.86351	0.70839	0.783642	991	2	-0.24391	0.75224	0.92333	1	789	0	-0.24391
CHD1L	6	0.86674	0.7084	0.783642	992	1	0.096128	0.059585	0.35531	1	145	3	0.096128
KDM2B	6	0.86699	0.7084	0.783642	993	2	-0.21842	0.55238	0.82776	1	588	1	-0.21842
METTL20	6	0.86814	0.7084	0.783642	994	2	0.17687	0.010456	0.13155	1	34	3	0.17687
BFAR	6	0.86962	0.7084	0.783642	995	1	0.52252	9.6468e-06	0.0006233	0.688119	1	3	0.52252
ARID1B	6	0.87013	0.7084	0.783642	996	1	-0.19044	0.48606	0.79837	1	550	1	-0.19044
CDY2A	3	0.88369	0.70631	0.783642	1007	0	0.018434	0.14929	0.35405	1	281	1	0.018434
MLLT10	5	0.89883	0.71351	0.788506	1014	1	-0.3374	0.77631	0.93206	1	815	0	-0.3374
C14orf169	6	0.87441	0.71989	0.790027	998	2	0.024391	0.10349	0.47218	1	219	2	0.024391
WDR11	6	0.87605	0.71989	0.790027	999	1	-0.11697	0.24775	0.6687	1	396	2	-0.11697
CSDC2	6	0.87661	0.71989	0.790027	1000	2	0.058675	0.0077871	0.10927	1	25	3	0.058675
ZFP36L2	6	0.87718	0.7199	0.790027	1001	2	-0.093264	0.86449	0.97976	1	914	0	-0.093264
CNOT4	6	0.87724	0.7199	0.790027	1002	2	0.22646	0.02126	0.17761	1	67	3	0.22646
CREBBP	6	0.87755	0.7199	0.790027	1003	2	0.031906	0.057161	0.35048	1	138	3	0.031906
CBX5	6	0.87956	0.7199	0.790027	1004	2	-0.097326	0.42809	0.78694	1	509	1	-0.097326
YTHDC2	6	0.88081	0.72593	0.792721	1005	1	-0.04536	0.017789	0.17243	1	54	1	-0.04536
RBM7	6	0.88159	0.72593	0.792721	1006	1	-0.21413	0.57359	0.84468	1	603	1	-0.21413
METTL18	6	0.8838	0.72594	0.792721	1008	2	-0.092578	0.5244	0.81584	1	570	1	-0.092578
KDM5D	6	0.88421	0.72594	0.792721	1009	1	0.062703	0.066337	0.37536	1	158	2	0.062703
STIM1	6	0.88559	0.72594	0.792721	1010	2	-0.21883	0.77988	0.94793	1	819	0	-0.21883
QKI	6	0.88736	0.73183	0.797587	1011	2	-0.083363	0.79749	0.9511	1	836	0	-0.083363
HDAC10	6	0.88809	0.73184	0.797587	1012	2	-0.10267	0.59612	0.85047	1	620	1	-0.10267
SMC1B	6	0.89277	0.75059	0.817208	1013	1	-0.089715	0.44575	0.78694	1	519	1	-0.089715
KAT6B	6	0.89932	0.75592	0.820599	1015	1	0.20612	0.019698	0.1776	1	61	3	0.20612
INPPL1	6	0.89959	0.75592	0.820599	1016	1	0.0073501	0.65595	0.89086	1	677	1	0.0073501
PCGF3	6	0.9016	0.75593	0.820599	1017	1	-0.20178	0.087186	0.42188	1	197	2	-0.20178
MTA2	6	0.90945	0.76663	0.829797	1018	1	0.10225	0.02321	0.1879	1	72	2	0.10225
JMJD4	6	0.90964	0.76663	0.829797	1019	1	0.16831	0.029185	0.23645	1	81	3	0.16831
PHF19	5	0.9298	0.76741	0.829797	1026	1	-0.057938	0.18248	0.53418	1	329	2	-0.057938
ZCWPW2	5	0.93007	0.76741	0.829797	1027	1	0.15886	0.15982	0.48166	1	291	2	0.15886
DDX43	6	0.91837	0.77723	0.838773	1020	1	-0.27069	0.4613	0.79252	1	530	1	-0.27069
BRD3	6	0.91872	0.77723	0.838773	1021	1	-0.020039	0.13587	0.4969	1	262	2	-0.020039
PCMT1	5	0.93563	0.78098	0.841995	1031	1	0.70876	0.0012225	0.01865	1	9	3	0.70876
RBM34	6	0.92173	0.78808	0.843076	1022	1	0.23352	0.046967	0.30065	1	118	3	0.23352
RBM23	6	0.92195	0.78808	0.843076	1023	1	0.08052	0.099723	0.4539	1	215	2	0.08052
DHX57	6	0.92645	0.78808	0.843076	1024	1	0.14379	0.070778	0.39045	1	173	3	0.14379
LCP2	6	0.92902	0.78809	0.843076	1025	1	-0.022733	0.61433	0.86205	1	639	1	-0.022733
MBD3L2	6	0.93122	0.78809	0.843076	1028	1	0.15198	0.050877	0.3238	1	126	3	0.15198
ZNF217	6	0.93152	0.78809	0.843076	1029	1	-0.11805	0.059586	0.35531	1	146	1	-0.11805
YBX2	6	0.93536	0.78809	0.843076	1030	1	-0.11544	0.44237	0.78694	1	517	1	-0.11544
AGO2	5	0.93889	0.7879	0.843076	1032	1	0.055989	0.038197	0.25974	1	97	2	0.055989
PPFIBP2	6	0.93938	0.79366	0.848212	1033	1	0.27541	0.042496	0.28508	1	108	3	0.27541
CTBP1	6	0.94243	0.80454	0.857358	1034	1	-0.062159	0.68684	0.9026	1	710	1	-0.062159
PNO1	6	0.94444	0.80455	0.857358	1035	1	0.28376	0.016032	0.1678	1	48	3	0.28376
METTL7B	6	0.94559	0.80455	0.857358	1036	1	0.029291	0.41175	0.76919	1	497	1	0.029291
RPS6KA3	6	0.94719	0.81587	0.86858	1037	1	0.028936	0.18686	0.5552	1	332	2	0.028936
TRA2A	6	0.94845	0.82169	0.873934	1038	1	0.16902	0.051274	0.32381	1	128	3	0.16902
HNRNPR	6	0.95372	0.82693	0.877823	1039	1	-0.056434	0.070016	0.38113	1	171	2	-0.056434
HDAC5	6	0.95595	0.82693	0.877823	1040	1	0.055534	0.045991	0.30064	1	116	3	0.055534
BRPF3	6	0.95762	0.8323	0.882667	1043	1	-0.11641	0.026012	0.21867	1	75	2	-0.11641
SAMD4A	6	0.96131	0.83787	0.886879	1044	1	0.017954	0.45079	0.79252	1	522	1	0.017954
HDAC2	6	0.96161	0.83788	0.886879	1045	1	0.00058964	0.072609	0.39045	1	177	1	0.00058964
JMJD7	5	0.95692	0.84221	0.890024	1042	1	0.080113	0.038859	0.25974	1	100	2	0.080113
STIM2	6	0.96352	0.84327	0.890024	1046	1	-0.14315	0.67042	0.8969	1	689	1	-0.14315
ASXL1	6	0.96398	0.84327	0.890024	1047	1	-0.040911	0.14099	0.50461	1	268	2	-0.040911
PPARGC1B	6	0.96687	0.84858	0.893076	1049	1	0.24021	0.031248	0.24596	1	83	3	0.24021
EGLN3	6	0.96719	0.84858	0.893076	1050	1	0.12845	0.015765	0.1678	1	46	2	0.12845
CBX2	6	0.96845	0.84858	0.893076	1051	1	-0.083735	0.68333	0.89691	1	707	1	-0.083735
TDRD6	5	0.96569	0.85645	0.900495	1048	1	-0.1415	0.12214	0.42797	1	244	2	-0.1415
BAZ1A	6	0.97138	0.8646	0.907348	1052	1	0.080989	0.038835	0.27348	1	99	3	0.080989
HDAC7	6	0.97161	0.86461	0.907348	1053	1	0.28223	0.00034479	0.012497	1	5	3	0.28223
EPC2	5	0.97218	0.86981	0.910586	1054	0	-0.15092	0.54592	0.8067	1	585	1	-0.15092
LARP1B	6	0.97245	0.87017	0.910586	1055	1	0.15112	0.26452	0.68507	1	414	2	0.15112
CBX1	6	0.9725	0.87017	0.910586	1056	1	-0.11153	0.16122	0.52017	1	294	1	-0.11153
RBMY1J	2	0.95657	0.87378	0.913502	1041	0	0.18207	0.36853	0.57538	1	476	0	0.18207
MTF2	5	0.9731	0.87606	0.915017	1057	0	0.16733	0.096137	0.38613	1	209	2	0.16733
ATM	5	0.97524	0.88204	0.919525	1060	0	0.27108	0.016015	0.12604	1	47	2	0.27108
TDRD9	5	0.97536	0.88204	0.919525	1061	0	0.089013	0.06234	0.31327	1	151	2	0.089013
EGLN1	6	0.97407	0.88725	0.923214	1058	1	-0.17797	0.74261	0.92332	1	778	0	-0.17797
WHSC1L1	6	0.97468	0.88726	0.923214	1059	1	0.041409	0.10175	0.46558	1	216	2	0.041409
P4HTM	6	0.97557	0.89268	0.927985	1062	1	0.075414	0.34887	0.73407	1	466	1	0.075414
TP63	6	0.97819	0.90314	0.930975	1063	1	0.18637	0.012988	0.16398	1	40	3	0.18637
TNKS	6	0.97853	0.90314	0.930975	1064	1	-0.043142	0.62985	0.87348	1	653	1	-0.043142
AFF1	5	0.97955	0.89893	0.930975	1065	0	0.073234	0.49401	0.7711	1	554	1	0.073234
ASCC1	6	0.97974	0.90314	0.930975	1066	1	-0.11738	0.7531	0.92333	1	791	0	-0.11738
NSUN6	6	0.98172	0.90315	0.930975	1067	1	0.11046	0.0059594	0.085508	1	19	3	0.11046
ZC3H13	6	0.9823	0.90315	0.930975	1068	1	0.18424	0.10938	0.47218	1	231	2	0.18424
MED29	6	0.98281	0.90315	0.930975	1069	1	-0.10699	0.81661	0.95111	1	864	0	-0.10699
PLOD3	6	0.9836	0.90315	0.930975	1070	1	-0.059439	0.088888	0.4281	1	200	1	-0.059439
CHAF1A	6	0.98404	0.90315	0.930975	1071	1	0.2558	0.0080828	0.10928	1	26	4	0.2558
TIA1	6	0.98476	0.90841	0.933795	1072	0	-0.096119	0.85594	0.97074	1	905	0	-0.096119
ESRP2	6	0.9849	0.90841	0.933795	1073	0	0.13992	0.038157	0.27348	1	96	3	0.13992
TRDMT1	6	0.98566	0.90842	0.933795	1076	0	0.053145	0.69101	0.90261	1	717	0	0.053145
RBM3	6	0.98619	0.91382	0.936738	1077	0	0.23742	0.021101	0.17761	1	66	3	0.23742
LARP6	6	0.98627	0.91382	0.936738	1078	0	0.013938	0.25236	0.67535	1	402	2	0.013938
UTY	6	0.98645	0.91383	0.936738	1079	0	0.070627	0.60974	0.85601	1	633	1	0.070627
ZBTB4	6	0.98727	0.91905	0.938611	1080	0	-0.021604	0.017862	0.17243	1	55	2	-0.021604
MBD3L1	6	0.98748	0.91906	0.938611	1081	0	0.058136	0.18998	0.56457	1	335	2	0.058136
CTBP2	6	0.98779	0.91906	0.938611	1083	0	-0.0020634	0.53226	0.81585	1	576	1	-0.0020634
L3MBTL4	6	0.98798	0.91906	0.938611	1084	0	0.079638	0.069832	0.38113	1	170	3	0.079638
ANKHD1-EIF4EBP3	4	0.98542	0.92029	0.939006	1075	0	0.37988	0.015732	0.12926	1	45	2	0.37988
PRKDC	5	0.98523	0.92318	0.940224	1074	0	0.058239	0.65987	0.87709	1	679	0	0.058239
JMJD7-PLA2G4B	5	0.98768	0.92319	0.940224	1082	0	0.08129	0.2107	0.58377	1	361	2	0.08129
RAP1A	6	0.98955	0.93281	0.94914	1085	0	-0.015846	0.12302	0.479	1	245	2	-0.015846
ATRX	6	0.99036	0.93689	0.952423	1086	0	0.074644	0.07221	0.39045	1	176	3	0.074644
SMYD4	6	0.99079	0.94067	0.954504	1087	0	-0.085804	0.22687	0.60472	1	375	2	-0.085804
MINA	6	0.99094	0.94067	0.954504	1088	0	0.2524	0.010055	0.12328	1	32	4	0.2524
TNRC6A	5	0.99355	0.94598	0.95901	1091	0	0.030922	0.48191	0.75768	1	548	1	0.030922
EPHA1	6	0.99163	0.94798	0.959284	1089	0	0.06013	0.62216	0.86783	1	645	1	0.06013
HMGA2	6	0.99242	0.94799	0.959284	1090	0	-0.033082	0.037542	0.27347	1	95	1	-0.033082
OGFOD1	6	0.99491	0.95463	0.965124	1092	0	-0.13416	0.03982	0.27815	1	101	2	-0.13416
PCGF5	6	0.99578	0.9606	0.970265	1093	0	0.45386	0.0003776	0.014363	1	6	4	0.45386
PRMT3	6	0.99708	0.96325	0.972057	1094	0	0.12169	0.24992	0.66871	1	399	1	0.12169
HNRNPA3	6	0.99722	0.96783	0.974891	1095	0	0.10827	0.2697	0.68508	1	423	2	0.10827
RBPMS2	6	0.99724	0.96783	0.974891	1096	0	0.041223	0.08188	0.42187	1	191	2	0.041223
TET3	6	0.99855	0.98102	0.98647	1097	0	0.17696	0.049045	0.3238	1	121	3	0.17696
METTL25	6	0.99861	0.98242	0.98647	1098	0	0.10896	0.058866	0.3553	1	144	3	0.10896
EPHA6	6	0.99885	0.98378	0.98647	1099	0	0.16617	0.056879	0.35048	1	136	3	0.16617
PCGF6	6	0.99905	0.98379	0.98647	1100	0	0.25104	0.043167	0.28508	1	109	3	0.25104
HDAC8	6	0.9993	0.98379	0.98647	1101	0	0.313	0.0075354	0.10927	1	24	4	0.313
THUMPD3	6	0.99957	0.99287	0.994677	1102	0	0.20601	0.045741	0.29277	1	115	3	0.20601
BRCA2	6	0.99988	0.99682	0.997724	1103	0	0.29145	0.0093538	0.12327	1	28	4	0.29145
