# Supplementary material for: CRISPR-Cas9 knockout screening identifies KIAA1429 as an essential gene in Ewing sarcoma
Source: J Exp Clin Cancer Res. 2023 Sep 28;42:250. doi: 10.1186/s13046-023-02828-5 (PMC10537923; doi:10.1186/s13046-023-02828-5)
Supplement: Supplementary file 3 — Additional file 3. [file 13046_2023_2828_MOESM3_ESM.xlsx]

## Sheet: A673
Genotyping results of STR and Amelogenin loci in cells
Loci	Sample name			Cell bank matching name
	1			A-673
	Allele1	Allele2	Allele3	Allele1	Allele2	Allele3
D5S818	11	12		11	12
D13S317	8	13		8	13
D7S820	10	12		10	12
D16S539	11	11		11	11
VWA	15	18		15	18
TH01	9.3	9.3		9.3	9.3
AMEL	X	X		X	X
TPOX	8	8		8	8
CSF1PO	11	12		11	12
D12S391	19	21
FGA	19	20
D2S1338	16	21
D21S11	29	30.2
D18S51	13	16
D8S1179	11	13
D3S1358	14	14
D6S1043	11	12
PENTAE	10	13
D19S433	13	14
PENTAD	12	13
D1S1656	17	18.3

## Sheet: SKNMC
Genotyping results of STR and Amelogenin loci in cells
Loci	Sample name			Cell bank matching name
	2			SK-N-MC
	Allele1	Allele2	Allele3	Allele1	Allele2	Allele3
D5S818	11	11		11	11
D13S317	11	11		11	11
D7S820	8	8		8	8
D16S539	12	12		12	12
VWA	17	18		17	18
TH01	9.3	9.3		9.3	9.3
AMEL	X	X		X	X
TPOX	9	11		9	11
CSF1PO	10	10		10	10
D12S391	17	18
FGA	21	25
D2S1338	17	21
D21S11	30	31.2
D18S51	13	14
D8S1179	10	10
D3S1358	15	15
D6S1043	11	20
PENTAE	16	18
D19S433	13	15.2
PENTAD	9	13
D1S1656	16	17
