# Supplementary material for: CRISPR-Cas9 knockout screening identifies KIAA1429 as an essential gene in Ewing sarcoma
Source: J Exp Clin Cancer Res. 2023 Sep 28;42:250. doi: 10.1186/s13046-023-02828-5 (PMC10537923; doi:10.1186/s13046-023-02828-5)
Supplement: Supplementary file 4 — Additional file 4. [file 13046_2023_2828_MOESM4_ESM.xlsx]

## Sheet: qPCR primers
Gene	Forward	Reverse
KIAA1429	TGACCTTGCCTCACCAACTGCA	AGCAACCTGGTGGTTTGGCTAG
KI67	GAAAGAGTGGCAACCTGCCTTC	GCACCAAGTTTTACTACATCTGCC
HSP90AA1	TCTGCCTCTGGTGATGAGATGG	CGTTCCACAAAGGCTGAGTTAGC
PSMD14	GTCAGTGTGGAGGCAGTTGATC	CCACACCAGAAAGCCAACAACC
NFKBIA	TCCACTCCATCCTGAAGGCTAC	CAAGGACACCAAAAGCTCCACG
STAT3	CTTTGAGACCGAGGTGTATCACC	GGTCAGCATGTTGTACCACAGG

## Sheet: ChIP-qPCR primers
Primer	Forward	Reverse
STAT3_1429_P1	CGACAGCGACTCAGGAGAG	AACTCCGGGCAACAAGATG
STAT3_1429_P2	AGGGAAGTGAGATGGGGACT	TACGGGGTTGGTATCCAAAG

## Sheet: shRNA oligonucleotides
Gene	Forward	Reverse
shKIAA1429-1	CCGGTACGCTCCTTTACACGATAAACTCGAGTTTATCGTGTAAAGGAGCGTATTTTTG	AATTCAAAAATACGCTCCTTTACACGATAAACTCGAGTTTATCGTGTAAAGGAGCGTA
shKIAA1429-2	CCGGAGGAGTGATCAGTGGATTATTCTCGAGAATAATCCACTGATCACTCCTTTTTTG	AATTCAAAAAAGGAGTGATCAGTGGATTATTCTCGAGAATAATCCACTGATCACTCCT
shKIAA1429-3	CCGGTCGCCAACCTATCGCCTTAAACTCGAGTTTAAGGCGATAGGTTGGCGATTTTTG	AATTCAAAAATCGCCAACCTATCGCCTTAAACTCGAGTTTAAGGCGATAGGTTGGCGA
