# Supplementary material for: CRISPR-Cas9 knockout screening identifies KIAA1429 as an essential gene in Ewing sarcoma
Source: J Exp Clin Cancer Res. 2023 Sep 28;42:250. doi: 10.1186/s13046-023-02828-5 (PMC10537923; doi:10.1186/s13046-023-02828-5)
Supplement: Supplementary file 5 — Additional file 5. [file 13046_2023_2828_MOESM5_ESM.xlsx]

## Sheet: Sheet1
AURKB
CDK9
DHX8
DKC1
DNAJC17
EIF3B
HCFC1
KIAA1429
KIN
LSM11
LSM2
MCM2
MCM6
MCM7
MED11
MED30
MED8
MYC
NIP7
ORC1
PABPC1
PABPN1
PCBP2
RBBP4
RBM14
RNPS1
RPA2
RPA3
SART3
SF1
SMC3
SNRNP70
SNRPD1
SNRPF
SSRP1
SUPT16H
TONSL
UBE2I
WDR5
XRCC5
XRCC6
ZMAT5
